# Supplementary material for: Anatomical description and digital reconstruction of the skull of Jeholosaurus shangyuanensis (Dinosauria, Ornithopoda) from China
Source: PLoS One. 2025 Jan 24;20(1):e0312519. doi: 10.1371/journal.pone.0312519 (PMC11760024; doi:10.1371/journal.pone.0312519)
Supplement: S2 File — Folder containing the .tnt matrix, and the results from the script used to run the analysis, following Rotatori et al. [11]. (ZIP) [file pone.0312519.s004.zip]

Archive with 7 entries (7 files):
- Bertozzo_et_al_2024
- Bertozzo_et_al_2024.tnt
- Bertozzo_et_al_2024.tre
- Bertozzo_et_al_2024_alltrees_EW.tre
- Bertozzo_et_al_2024_altrees_k15.tre
- Bertozzo_et_al_2024_apo_EW.svg
- Bertozzo_et_al_2024_apo_k15.svg
