# Supplementary material for: Anatomical description and digital reconstruction of the skull of Jeholosaurus shangyuanensis (Dinosauria, Ornithopoda) from China
Source: PLoS One. 2025 Jan 24;20(1):e0312519. doi: 10.1371/journal.pone.0312519 (PMC11760024; doi:10.1371/journal.pone.0312519)
Supplement: S2 File — Folder containing the .tnt matrix, and the results from the script used to run the analysis, following Rotatori et al. [11]. (ZIP) [file pone.0312519.s004.zip › Bertozzo_et_al_2024]

#NEXUS
[written Tue May 07 01:56:40 CEST 2024 by Mesquite  version 3.6 (build 917) at WINDOWS-GP7M7VH/192.168.0.5]

BEGIN TAXA;
	TITLE Taxa;
	DIMENSIONS NTAX=78;
	TAXLABELS
		Herrerasaurus_ischigualastensis Abrictosaurus_consors Agilisaurus_louderbacki Anabisetia_saldiviai Ankylosauria Archaeoceratops_oshimai Camptosaurus_aphanoecetes Camptosaurus_dispar Changchunsaurus_parvus Chaoyangsaurus_youngi Chilesaurus_diegosuarezi Convolosaurus_marri Dryosaurus Dysalotosaurus_lettowvorbecki Echinodon_becklesii Emausaurus_ernstii Eocursor_parvus Eousdryosaurus_nanohallucis Fostoria_dhimbangunmal Fruitadens_haagarorum Gasparinisaura_cincosaltensis Goyocephale_lattimorei Haya_griva Heterodontosaurus_tucki Hexinlusaurus_multidens Homalocephale_calathocercos Hypsilophodon_foxii Iguanodon_bernissartensis Isaberrysaura_mollensis Jeholosaurus_shangyuanensis Kangnasaurus_coetzeei Koreanosaurus_boseongensis Kulindadromeus_zabaikalicus Lesothosaurus_diagnosticus Laquintasaura_venezuelae Liaoceratops_yanzigouensis Lycorhinus_angustidens Macrogryphosaurus_gondwanicus Mahuidacursor_lipanglef Mochlodon_suessi Mochlodon_vorosi Morrosaurus_antarcticus Muttaburrasaurus_langdoni Nanosaurus_agilis Orodromeus_makelai Pachycephalosaurus_wyomingensis Parksosaurus_warreni Prenocephale_prenes Psittacosaurus_mongoliensis Psittacosaurus_major Rhabdodon_priscus Rhabdodon_sp1 Scelidosaurus_harrisonii Scutellosaurus_lawleri Stegoceras_validum Stegosauria Stenopelix_valdensis Talenkauen_santacrucensis Tenontosaurus_dossi Tenontosaurus_tilletti Thescelosaurus_neglectus Thescelosaurus_assiniboiensis Tianyulong_confuciusi Valdosaurus_canaliculatus Vegagete_ornithopod Wannanosaurus_yansiensis Yandusaurus_hongheensis Yueosaurus_tiantaiensis Yinlong_downsi Zalmoxes_robustus Zalmoxes_shqiperorum Zephyrosaurus_schaffi Hesperonyx_martinhotomasorum Draconyx_loureiroi_ SHN015 Changmiania 'Transylvanosaurus_platycephalus' 'Ajkaceratops_whole_Rostral' 
	;

END;


BEGIN CHARACTERS;
	TITLE  Character_Matrix;
	DIMENSIONS  NCHAR=342;
	FORMAT DATATYPE = STANDARD RESPECTCASE GAP = - MISSING = ? SYMBOLS = "  0 1 2 3";
	CHARSTATELABELS 
		1 Null,
		2 '1(*). Skull, rostral-quadrate length relative to the body length:  (Xu et al. 2006 #1; Ösi et al. 2012 #2).' /  _10_% 13_%_or_more,
		3 '2.Skull, preorbital region, percentage out of the total skull length from the rostrum to the quadrate:  (Xu et al. 2006 #21; Ösi et al. 2012 #1). ' /  _equal_or_more_than_40% much_less_than_40%_,
		4 '3(*). Skull, position of maximum widening of the skull:  (modified from Ösi et al. 2012 #37, Xu et al. 2006 #2). ' /  beneath_the_jugal?postorbital_bar 'posteriorly, beneath the infratemporal fenestra',
		5 '4. Lower margin of the infratemporal fenestra with respect to the lower margin of the orbit:  (new character). ' /  level_or_higher lower_,
		6 '5(*). Infratemporal fenestra size: (Xu et al. 2006 #87).  ' /  'small, much smaller than the orbit' 'large, subequal or larger than the orbit',
		7 '6(*). Skull, widening of the skull across the jugals, chord from frontal orbital margin to extremity of jugal is more than minimum interorbital width: (Ösi et al. 2012 #36). ' /  absent 'present, skull has a triangular shape in dorsal view',
		8 '7. Skull, cortical remodeling of surface of dermal bone:   (Ösi et al. 2012 #89).' /  absent present,
		9 '8(*). Rostral bone (neomorphic bone anterior to premaxilla): (Xu et al. 2006 #3; Ösi et al. 2012 #3). ' /  absent_ present,
		10 '9. Rostral ventral process:   (modified from Xu et al. 2006 #4). ' /  absent _present_,
		11 '10(*). Rostral, shape of anterior face: (Ösi et al. 2012 #4; Xu et al. 2006 #5). ' /  'round, convex' sharply_keeled_,
		12 '11. Rostral bone, ventrolateral processes:  (Ösi et al. 2012 #5).' /  rudimentary 'well-developed',
		13 '12. Snout, anterior margin shape:  (Xu et al. 2006 #52).' /  'sloped posterodorsally, snout shallow' 'more vertical anterior margin, snout deep ',
		14 '13(*). Premaxilla, anterior and dorsal surface:   (Brown et al., 2013 #136).' /  lacks_rugosities bears_distinct_rugose_surface_,
		15 '14(*). Premaxilla, ventral inflection: (modified from Xu et al. 2006 #37; McDonald et al. 2010 #30; Ösi et al. 2012 #9).' /  'absent, oral margin even with ventral margin of maxilla ' 'present, oral margin projects farther ventrally than ventral margin of maxilla ',
		16 '15(*). Premaxilla, denticles on oral margin: (modified from Weishampel et al., 2003 #7; McDonald et al. 2010 #33).' /  absent_ present,
		17 '16(*). Premaxilla, edentulous anterior region: (rephrased from Ösi et al. 2012 #6).' /  'absent, first premaxillary tooth is positioned adjacent to the symphysis ' 'present: if any, the first premaxillary tooth is inset the width of one or more crowns',
		18 '17(*). Premaxilla, posterolateral process: (Xu et al. 2006 #34; Ösi et al. 2012 #7).' /  does_not_contact_lacrimal_ 'contacts the lacrimal, excludes maxilla/nasal contact',
		19 '18. Premaxilla, ventral (or oral) margin: (Ösi et al. 2012 #8).' /  narial_portion_of_the_body_of_the_premaxilla_slopes_steeply_from_the_external_naris_to_the_oral_margin_ _ventral_premaxilla_flares_laterally_to_form_a_partial_floor_of_the_narial_fossa,
		20 '19. Premaxilla, premaxillary foramen: (Ösi et al. 2012 #10).' /  absent_ present,
		21 '20. Premaxilla, premaxillary palate:(Xu et al. 2006 #6; Ösi et al. 2012 #11).' /  'strongly arched, forming a deep, concave palate' horizontal_or_only_gently_arched,
		22 '21(*). Premaxillae:  (Brown et al. 2013 #124). ' /  unfused fused_,
		23 '22(*). Premaxilla, external naris size:  (modified from McDonald et al. 2010 #38; Ösi et al. 2012 #18).' /  'small, entirely overlies the premaxilla' ' enlarged, extends posteriorly to overlie the maxilla',
		24 '23(*). Premaxillary internarial bar :  (modified from Ösi et al. 2012 #12; Boyd 2015 #11).' /  'present, reaches the nasal ' incomplete_or_absent,
		25 '24(*). Premaxilla, position of the ventral margin of external nares:  (Ösi et al. 2012 #17; Xu et al. 2006 #22). ' /  _below_the_ventral_margin_of_the_orbits above_the_ventral_margin_of_the_orbits,
		26 '25(*). Premaxilla, narial fossa surrounding external nares on lateral surface of premaxilla, position of ventral margin of fossa relative to the ventral margin of the premaxilla:(Ösi et al. 2012 #16).' /  closely_approaches_the_ventral_margin_of_the_premaxilla_ separated_by_a_broad_flat_margin_from_the_ventral_margin_of_the_premaxilla,
		27 '26(*). Maximum length of external nares   (Boyd 2015 #88).' /  less_than_15%_basal_skull_length maximum_length_of_external_nares_greater_than_15%_basal_skull_length,
		28 '27(*). Premaxilla-maxilla contact, fossa-like depression positioned on the premaxilla?maxilla boundary:  (Ösi et al. 2012 #13). ' /  absent present_,
		29 '28(*). Premaxilla-maxilla diastema: (Ösi et al. 2012 #14).' /  'weak to absent, maxillary teeth continue to anterior end of maxilla' 'present, substantial diastema of at least one crown length between maxillary and premaxillary teeth',
		30 '29(*). Premaxilla-vomeral head, ventral contact:(rephrased from Ösi et al. 2012 #84; Xu et al. 2006 #9). ' /  present 'absent, ventrally excluded by midline contact between maxillae',
		31 '30(*). Premaxilla-prefrontal contact: (Xu et al. 2006 #23).' /  absent present_,
		32 '31(*). Maxilla, prominent anterolateral boss articulates with the medial premaxilla: (Ösi et al. 2012 #24).' /  _absent_ present,
		33 '32(*). Maxilla, at least a small prolongation that bulges out in front of the anterior edge of the maxillary ascending process (not considering the ventral premaxillary process):(Ösi et al. 2012 #25). ' /  absent_ present,
		34 '33(*). Maxilla, buccal emargination: (Ösi et al. 2012 #26).' /  absent_ present,
		35 '34(*). Maxilla, eminence on the rim of the buccal emargination of the maxilla near the junction with the jugal: (Ösi et al. 2012 #27; Xu et al. 2006 #24).' /  absent_ present,
		36 '35(*). External antorbital fenestra, shape (regardless of position): (modified from Ösi et al. 2012 #22).' /  triangular oval_or_circular_,
		37 '36(*). Antorbital fenestra, position of the posterior part with respect to the orbit: (new character). ' /  passes_below_the_orbit next_to_or_anterior_to_the_orbit,
		38 '37(*). External antorbital fenestra, exclusion of the jugal from the posteroventral margin by lacrimal/maxilla contact:(Ösi et al. 2012 #34; Xu et al. 2006 #79). ' /  absent present_,
		39 '38(*). External antorbital fenestra, maximum diameter: (modified from Xu et al. 2006 #38).' /  60%_or_more_of_orbital_diameter_ _approximately_50%_of_orbital_diameter very_small_or_absent,
		40 '39(*). Internal antorbital fenestra, length relative to skull length: (modified from Ösi et al. 2012 #20).' /  'large, generally at least 15 %' 'very much reduced, less than 10%' absent,
		41 '40(*). Antorbital fenestra, position: (modified from Xu et al. 2006 #77).  ' /  level_or_higher_than_the_orbit anteroventral_to_the_orbit,
		42 '41(*). Prominent horizontal ridge under the antorbital fossa:  (Xu et al. 2006 #78).  ' /  absent_ present,
		43 '42(*). Nasals, depression present along sutural line of the bones:  (modified from Ösi et al. 2012 #19; Xu et al. 2006 #82).' /  absent_ _present,
		44 '43(*). Frontal, contacts orbit: (modified from Butler et al. 2011; Brown et al. 2013 #24). ' /  along_more_than_25%_of_total_frontal_length less_than_25% excluded_from_orbital_margin_,
		45 '44(*). Frontal, ratio of frontal length to nasal length: (Brown et al. 2013 #25).' /  greater_than_120%_ between_120%_and_60% less_than_60%_,
		46 '45(*). Frontals, each one are (reformulated from Ösi et al. 2012 #64).' /  short_and_broad 'narrow and elongate (at least twice as long as wide)',
		47 '46(*). Frontals arching over orbit from lateral view: (Boyd 2015 #65).' /  present 'absent, frontals dorsally flattened over orbit',
		48 '47(*). Lacrimal-jugal contact: (modified from Brown et al. 2013 #50). ' /  'jugal doesn?t, or barely touches lacrimal' jugal_meets_lacrimal_with_more_contact,
		49 '48. Lacrimal proportions:  (new character). ' /  'anteroposteriorly long, the posterior branch expands posteroventrally to form a slight portion of the anteroventral orbital margin ' 'anteroposteriorly short, the posterior branch is not expanding posteroventrally',
		50 '49(*). Lacrimal-nasal contact: (new character).' /  present absent,
		51 '50(*). Accessory ossification(s) in the orbit (palpebral/supraorbital): (Ösi et al. 2012 #29; Xu et al. 2006 #68).' /  _absent_ present_,
		52 '51. Palpebral/supraorbital: (Ösi et al. 2012 #30).' /  'free, projects into orbit from contact with lacrimal/prefrontal' _incorporated_into_orbital_margin,
		53 '52(*). Palpebral, shape in dorsal view: (Ösi et al. 2012 #31).' /  'rod-shaped' 'plate-like with wide base ',
		54 '53. Palpebral/supraorbital, number: (Ösi et al. 2012 #32).' /  one two three,
		55 '54(*). Supraorbital(s) horizontal extension across the orbit (wether fused or not to the orbital margin) : (modified from Boyd 2015 #25).' /  contact_the_postorbital_posteriorly 'does not contact the postorbital, but crosses at least half of the orbit' _crosses_less_than_half_of_the_orbit,
		56 '55(*). Lower margin of the orbit: (Boyd 2015 #95). ' /  _circular lower_margin_of_the_orbit_subrectangular,
		57 '56(*). Depression on lateral surface of postorbital: (modified from Xu et al. 2006 #86; Pol et al. 2011 #229). ' /  'absent, the lateral surface is devoid of any pronounced depression, and varies from smoothly concave to smoothly convex over the whole postorbital anteroposteriorly' 'present and well-demarcated, opens posteriorly toward infratemporal fenestra' present_on_the_anterior_side_toward_the_orbit_,
		58 '57(*). Squamosal process of postorbital relative to the jugal process: (Xu et al. 2006 #83).' /  much_shorter subequal_or_longer_,
		59 '58(*). Postorbital: (modified from Xu et al. 2006 #11).  ' /  'inverted ''L''-shaped' triangular_and_plate_like_with_normal_expansion_of_squamosal_process 'triangular and plate-like with a very short squamosal process ',
		60 '59(*). Postorbital participation to the lower temporal opening: (reformulated from Xu et al. 2006 #12).' /  present_ postorbital_excluded_from_margin,
		61 '60(*). Postorbital-parietal contact:  (0),(1), (2) (modified from Ösi et al. 2012 #51).' /  absent _very_narrow_ broad_,
		62 '61(*). Distinctive indentation on posterior cranial midline between the parietals:  (Xu et al. 2006 #25).' /  present absent_,
		63 '62(*). Parietal sagittal crest:(Xu et al. 2006 #102).' /  narrow_shelf_or_sharply_defined_crest_ 'or broad, essentially absent',
		64 '63. Parietal fenestration: (Xu et al. 2006 #71). ' /  absent present,
		65 '64. Parietal, location of posterior margin relative to squamosal: (Xu et al. 2006 #60).' /  anterior_to__that_of_squamosal _level_with_or_posterior_to_that_of_squamosal,
		66 '65(*). Parietal, posterior margin relative to rest of skull: (modified from Xu et al. 2006 #61).' /  below_or_level_with_the_anterior_skull_roof _higher_than_the_anterior_skull_roof,
		67 '66(*). Squamosal-Quadratojugal contact:(Ösi et al. 2012 #52).' /  'present, between dorsal process of quadratojugal and descending process of the squamosal' absent_,
		68 '67(*). Supratemporal fenestra length relative to the basal skull length (BSL): (Ösi et al. 2012 #66; Xu et al. 2006 #58).' /  'short, fenestrae are less than 25% BSL ' 'elongated, more than 25% BSL ',
		69 '68(*). Squamosal with significant dorsolateral overhang above the descending process of quadrate:(rephrased from Xu et al. 2006 #84). ' /  absent present_,
		70 '69(*).Squamosal, height in posterodorsal direction above quadrate cotylus: (rephrased from Xu et al. 2006 #100). ' /  _lateral_side_relatively_low markedly_expanded_dorsally_above_the_cotylus_,
		71 '70(*). Squamosal prequadratic process:  (new character). ' /  'present, covers the anterodorsal part of the proximal quadrate shaft' absent_,
		72 '71(*). Parietosquamosal shelf, posteromedial process of squamosal:(modified from Ösi et al. 2012 #68, Xu et al. 2006 #45).' /  does_not_overhang_the_occipital_region 'overhang the occipital region, forms at least a slight dorsal horizontal shelf' consists_of_a_vertically_oriented_sheet_of_bone,
		73 '72(*). Postorbital-squamosal tubercle/node row:(Ösi et al. 2012 #72).' /  absent_ present,
		74 '73(*). Postorbital-squamosal tubercle row, enlarged tubercle row on the posterior squamosal: (Ösi et al. 2012 #73).' /  _absent present,
		75 '74. Postorbital-squamosal bar, morphology of the ventral junction with the jugal process of postorbital: (new character). ' /  smoothly_concave_and_large 'narrow ?T-shaped?, sharply angled ',
		76 '75(*). Squamosal, morphology of postorbital process dorsal to M. adductor mandibulae externus origin site: (McDonald et al., 2010 #65). ' /  gently_convex_ 'mediolaterally compressed and blade-like',
		77 '76(*). Jugal with prominent ventral flange:(Xu et al. 2006 #69). ' /  absent_ _present_,
		78 '77. Jugal anterior process:(Xu et al. 2006 #55).' /  shallow_and_tapered expanded_dorsoventrally_,
		79 '78(*). Jugal wing (formed by quadratojugal and jugal), height that contact the quadrate: (new character).' /  _greater_than_20%_quadrate_height_ less_than_20%_,
		80 '79(*). Jugal wing, degree of anteroposterior overlap of the quadrate shaft (not considering the pterygoid wing):(modified from Brown et al. 2013 #1). ' /  'complete, reaches the posterior border of quadrate' 'almost complete, cover more than 50% of quadrate length' 'partial, cover much less than 50% of quadrate length',
		81 '80(*). Jugal, ventral extent of the wing formed by the jugal and quadratojugal ends:(Brown et al. 2013 #9; Ösi et al. 2012 #54). ' /  _at_or_near_distal_condyles_of_quadrate above_distal_condyles well_above_the_distal_condyles,
		82 '81(*). Jugal, articulation with quadrate:  (Brown et al. 2013 #14).' /  jugal_fails_to_articulate_with_quadrate_ _jugal_articulates_with_quadrate_,
		83 '82(*). Posterior maxillary process on the medial side of the jugal: (modified from Boyd, 2015 #39).  ' /  straight_to_modestly_arched_medially_ anteromedially_projected_and_arched_,
		84 '83. Jugal, ectopterygoid articular facet on medial view: (Brown et al. 2013 #47).' /  consists_of_a_deep_groove rounded_scar_,
		85 '84(*). Jugal anterior ramus: (Boyd 2015 #32).' /  dorsoventrally_deeper_than_mediolaterally_broad broader_than_deep,
		86 '85(*). Jugal, morphology of portion of maxillary process that overlaps maxilla:(modified from: McDonald et al. 2010 #54; Ösi et al. 2012 #35).' /  ' tapers at anterior ends of maxillary and lacrimal contacts, with slightly convex ventral margin and slightly concave dorsal margin ' _subrectangular_with_parallel_dorsal_and_ventral_margins_,
		87 '86(*). No boss present on lateral surface of the jugal, presence of a boss or horn on the lateral surface of the jugal (modified from Boyd 2015 #38).' /  No_boss_present_on_lateral_surface_of_the_jugal presence_of_a_boss_or_horn_on_the_lateral_surface_of_the_jugal,
		88 '87(*). Jugal ornamentation:(modified from Ösi et al. 2012 #41; Xu et al. 2006 #81).  ' /  absent_ 'present, nodular',
		89 '88(*). Jugal-postorbital bar, anteroposterior width relative to that of the infratemporal fenestra: (modified from Ösi et al. 2012 #42).' /  less_expanded equally_expanded anteroposteriorly_broader_than_the_infratemporal_fenestra,
		90 '89(*). Jugal-postorbital joint:(Ösi et al. 2012 #43).' /  elongate_scarf_joint _short_butt_joint,
		91 '90(*). Jugal, form of postorbital process:  (Ösi et al. 2012 #44).' /  not_expanded_dorsally_ dorsal_portion_of_postorbital_process_expanded_posteriorly_,
		92 '91(*). Jugal, posterior ramus forking: (Pol et al. 2011 #46; modified from Ösi et al. 2012 #46). ' /  absent 'present, incision between processes vary from narrow to more than 45°',
		93 '92(*). Jugal, posterior ramus:  (Ösi et al. 2012 #47).' /  forms_anterior_and_ventral_margin_of_infratemporal_fenestra 'forms part of posterior margin, expands towards squamosal',
		94 '93(*). Jugal-squamosal contact: (Xu et al. 2006 #72).' /  'absent, separated by postorbital' _present,
		95 '94(*). Jugal/quadratojugal contact:(Ösi et al. 2012 #48). ' /  overlapping_ 'tongue-and-groove',
		96 '95(*). Jugal (or jugal?epijugal), ridge dividing the lateral surface of the jugal into two planes:(Ösi et al. 2012 #38).' /  absent present_,
		97 '96(*). Quadratojugal, shape: (modified from Ösi et al. 2012 #53). ' /  ' inverted L-shaped, with elongate anterior and ventral processes ' 'subrectangular with long axis vertical, short, deep anterior process' 'horizontal T-shaped, with sharp angle between the anterior and dorsal processes',
		98 '97(*). Paraquadratic/quadratojugal foramen, pierces the quadratojugal: (modified from Weishampel et al., 2003 #17; McDonald et al., 2010 #58).' /  absent present,
		99 '98(*). Paraquadratic/quadratojugal foramen size:(modified from Xu et al. 2006 #40).' /  'small and/or narrow if dorsoventrally tall' large_,
		100 '99(*). Paraquadratic/quadratojugal foramen or notch, location: (modified from Ösi et al. 2012 #60). ' /  'opens between quadratojugal and quadrate, notches the anterior margin of the quadrate' opens_inside_the_quadratojugal_,
		101 '100(*). Quadrate foramen location and orientation of the openning: (Xu et al. 2006 #39). ' /  posteriorly_onto_the_posterolateral_aspect_of_quadrate_shaft_ on_lateral_aspect_of_quadrate_or_quadratojugal,
		102 '101(*). Body of the quadrate: (Boyd 2015 #47).' /  leans_posteriorly body_of_quadrate_oriented_vertically _body_of_quadrate_leans_anteriorly,
		103 '102(*). Quadrate, prominent oval fossa on pterygoid ramus: (Ösi et al. 2012 #57).' /  absent_ present_,
		104 '103(*). Quadrate, mandibular articulation: (Ösi et al. 2012 #63).' /  quadrate_condyles_subequal_in_size _medial_condyle_is_larger_than_lateral_condyle lateral_condyle_is_larger_than_medial,
		105 '104(*). Laterosphenoid, socket for the head: (modified from Brown et al. 2013 #21). ' /  'occurs along frontal-postorbital suture ' only_in_postorbital_,
		106 '105(*). Post-temporal foramen position: (modified from Pol et al. 2011 #77; Boyd 2015 #103). ' /  'at the boundary between the parietals/squamosals and the paroccipital process ' entirely_within_the_opisthotic positioned_entirely_within_the_squamosal,
		107 '106. Opisthotic, presence of a ''Y-shaped'' indentation on the dorsal edge for the passage of the post-temporal foramen: (reformulated from Brown et al. 2013 #127).' /  absent present_,
		108 '107(*). Prootic, position of the foramen for the trigeminal nerve (V):  (0),(1) (modified from Brown et al., 2013 #76). ' /  notches_the_posteroventral_edge_of_the_laterosphenoid_at_the_boundary_with_the_prootic _nearly_or_completely_enclosed_in_prootic_,
		109 '108(*). Prootic-basisphenoid plate:(Ösi et al. 2012 #81).' /  absent present,
		110 '109(*). Supraoccipital, contribution to dorsal margin of the foramen magnum: (modified from Ösi et al. 2012 #78; ordered character).' /  _forms_entire_dorsal_margin_of_foramen_magnum_ exoccipital_with_medial_process_that_restricts_the_contribution_of_the_supraoccipital the_exoccipital_join_medially_and_excludes_totally_the_supraoccipital_from_the_dorsal_margin_of_the_foramen_magnum_,
		111 '110(*). Supraoccipital, nuchal crest is:(Brown et al. 2013 #68). ' /  _present absent,
		112 '111(*). Supraoccipital (SO), anteroposterior inclination and sutural contact with the opisthotics (OP) from a posterior view: (new character).' /  ' the SO is obliquely inclined anteroposteriorly, the sutural contact with the OP is diagonal from the top laterally to the foramen magnum ventromedially' 'the SO completely roofs the endocranial cavity, it overlains the OP and its sutural contact with the OP is horizontal from a posterior view' the_SO_is_held_almost_vertically_and_sutures_nearly_vertically_with_the_adjacent_opisthotics,
		113 '112(*). Paroccipital processes (Exoccipital-Opisthotic complex):(modified from Xu et al. 2006 #94; McDonald et al., 2010 #72 ; Ösi et al. 2012 #75)' /  extend_laterally_and_transit_smoothly_toward_a_slight_dorsoventral_expansion_distally_ 'distal end pendent, sharply deflects ventrally',
		114 '113(*). Paroccipital processes, proportions:(Xu et al. 2006 #35; Ösi et al. 2012 #76).' /  'short and deep (height ? 1/2 length) ' elongate_and_narrow,
		115 '114(*). Basioccipital, contribution to the border of the foramen magnum:(modified from Ösi et al. 2012 #79; Brown et al. 2013 #71). ' /  foramen_magnum_occupies_less_than_50%_of_occipital_condyle_or_is_completely_excluded_from_it_by_the_exoccipitals_ more_than_50%_of_occipital_condyle_,
		116 '115(*). Basioccipital, ventral margin of occipital condyle:(rephrased from McDonald et al. 2010 #74). ' /  forms_a_neck_before_a_being_posteroventrally_expanded 'smooth and continuous, devoid of ventral neck ',
		117 '116(*). Basioccipital, anteroposteriorly directed groove extending along ventral surface: (McDonald et al. 2010 #75). ' /  absent present_,
		118 '117(*). Basioccipital, median ridge extending along ventral surface:(reformulated from Xu et al. 2006 #95; McDonald et al. 2010 #76; Brown et al. 2013 #73).' /  _absent _present,
		119 '118(*). Basioccipital, anteroventral part: (new character).' /  ' produces an elongated process that is ''locked'' between the basal tubera of the basisphenoid ' 'forms a broadly concavo-convex contact with the basisphenoid, or is completely restricted to the posterior aspect of the basal tubera ',
		120 '119(*). Basioccipital, basal tubera: (reformulated from Brown et al. 2013 #74).' /  'extend much farther ventrally than the basisphenoid/parasphenoid plate ' level,
		121 '120(*). Basioccipital, basal tubera:  (reformulated from Ösi et al. 2012 #82). ' /  level_with_the_base_of_the_basioccipital_condyle_ form_a_massive_buttress_which_extends_much_lower_than_the_base_of_the_basioccipital_condyle_,
		122 '121(*). Angle between the base of the braincase (i.e. the axis formed by the occipital condyle and basisphenoid) and long axis of the braincase (i.e. the axis followed by the ventral margin of laterosphenoid): (reformulated from Boyd 2015 #98).' /  less_than_35_degrees_ equal_or_more_than_35_degrees,
		123 '122(*). Basisphenoid, basipterygoid processes articular facet orientation: (modified from Xu et al. 2006 #14; Ösi et al. 2012 #83).' /  'anteroventral and/or anterolateral ' ventral_ posteroventral,
		124 '123(*). Notch between posteroventral edge of basisphenoid and base of basipterygoid process: (Xu et al. 2006 #15). ' /  _deep_ or_notch_shallow_with_base_of_basipterygoid_process_close_to_basioccipital_tubera_,
		125 '124(*). Basisphenoid, length relative to basioccipital length: ' /  longer_or_subequal_ shorter_than_,
		126 '125(*). Pterygoid, contact with its counterpart: (modified from Xu et al. 2006 #98).' /  'absent, the basicranium is mostly exposed in ventral view' ' present, the basicranium is mostly obscured in ventral view by an interpterygoid contact formed by the palatal and/or quadrate rami',
		127 '126. Palatal keel, dorsoventrally deep (deeper than 50% of snout depth) median palatal keel formed of the vomers, pterygoids and palatines: (Ösi et al. 2012 #85).' /  _absent_ present,
		128 '127(*). Pterygoid-maxilla contact, at posterior end of tooth row: (Ösi et al. 2012 #87).' /  absent_ present,
		129 '128(*). Pterygoid participation to the pterygo-palatine fenestra: (new character).' /  present_ 'absent, the ectopterygoid prevents the pterygoid from participating to the pterygo-palatine fenestra ',
		130 '129(*). Lower jaw, length of post-coronoid elements (from the dorsal border of the coronoid-surangular suture) relative to the total length of the lower jaw: (modified from Brown et al. 2013 #62; Boyd 2015, #83).' /  more_than_35 '25-35% ',
		131 '130(*). Predentary:  (Ösi et al. 2012 #90).' /  absent present,
		132 '131(*). Predentary, size and position: (modified from Ösi et al. 2012 #91).' /  ' short and the posterior extremity is posteriorly set, the predentary oppose only the first half of the premaxilla' 'short, the posterior border is anteriorly set, all but the posterodorsal corner of the predentary is positioned anterior to the last premaxillary tooth' 'roughly equal in length to the premaxilla, premaxillary teeth only oppose predentary all along',
		133 '132(*). Predentary, shape: (Ösi et al. 2012 #92).' /  rounded_tip _bpointed_tip,
		134 '133(*). Predentary, grooves on either side of midline on anterior surface, extending ventrolaterally to dorsomedially: (McDonald et al. 2010 #6).' /  absent_ present,
		135 '134(*). Predentary, oral margin: (Ösi et al. 2012 #93).' /  relatively_smooth_ denticulate,
		136 '135(*). Predentary, tip of in lateral view: (Xu et al. 2006 #33; Ösi et al. 2012 #94).' /  does_not_project_above_the_main_body strongly_upturned_relative_to_main_body_,
		137 '136(*). Predentary, ventral process:(Ösi et al. 2012 #95).' /  single bilobate,
		138 '137(*). Predentary, ventral process:(Ösi et al. 2012 #96). ' /  'present, well-developed ' very_reduced_or_absent,
		139 '138. Predentary length of lateral processes relative to the ventral process: (rephrased from Xu et al. 2006 #93).  ' /  _short_ 'long, more than half the length of the ventral process',
		140 '139(*). Dentary, ratio of dentary height (just anterior to the rising coronoid process) divided by length of dentary: (Brown et al. 2013 #63).' /  'between 15-20%' '20-35%',
		141 '140(*). Dentary, symphysis:  (Ösi et al. 2012 #97).' /  unexpanded 'V-shaped' 'spout-shaped ',
		142 '141(*). Dentary, position of the anterior tip: (modified from: Ösi et al. 2012 #98; Brown et al. 2013 #51). ' /  positioned_high _mid_height_ near_lower_margin_of_dentary_ below_lower_margin_,
		143 '142(*). Dentary, morphology of ventral margin of anterior ramus leading to the predentary articulation: (modified from McDonald et al. 2010 #16). ' /  straight_with_an_anterior_break_in_slope_leading_to_the_tip_of_the_predentary_process inflected_ventrally_before_reaching_the_predentary_articulation_and_symphysis curves_in_a_regular_and_continuous_way_dorsally_toward_the_symphysis_and_predentary_articulation,
		144 '143(*). Dentary, tooth row (and edentulous anterior portion) in lateral view: (Ösi et al. 2012 #98).' /  straight _anterior_end_downturned,
		145 '144(*). Dentary, dorsal and ventral margins before their locking into the predentary: (modified from McDonald et al., 2010 #15; Ösi et al. 2012 #99).' /  converge_anteriorly subparallel deepen_anteriorly,
		146 '145(*). Dentary, ventral flange:  (Ösi et al. 2012 #100).' /  absent_ present,
		147 '146(*). Dentary, orientation of tooth row relative to lateral surface of dentary:(modified from Xu et al. 2006 #17; McDonald et al. 2010 #12 and Ösi et al. 2012 #103). ' /  'convergent anteriorly and posteriorly, bowed medially at mid-length, the tooth row ends anterior and aligned to the coronoid process ' convergent_anteriorly_and_divergent_posteriorly_so_that_the_tooth_row_ends_anterior_to_the_coronoid_and_medial_to_its_longitudinal_axis_ the_dentary_tooth_row_ends_posteromedially_to_the_coronoid,
		148 '147(*). Dentary, coronoid process:  (Pol et al. 2011 #101). ' /  'absent or weak, posterodorsally oblique, depth of mandible at coronoid is less than 150% depth of mandible beneath tooth row' 'well-developed, distinctly elevated, depth of mandible at coronoid is more than 150% depth of mandible beneath tooth row',
		149 '148. Dentary, the posterolateral surface bears a profound circular depression: (modified from Ösi et al. 2012 #230). ' /  absent_ present_,
		150 '149(*). Dentary, number of dentary teeth: (modified from Weishampel et al. 2003: #30; Butler et al. 2011; Ösi et al. 2012 #228; ordered character). ' /  10_or_fewer '11/13 ' '14/17' more_than_18,
		151 '150(*). Coronoid, swells ventrolaterally until below the dentary tooth row: (new character). ' /  _abent_ present,
		152 '151. Surangular lateral surface: (Xu et al. 2006 #32).' /  flat_to_weakly_convex_ with_pronounced_laterally_convex_curvature,
		153 '152(*). Ridge or process on lateral surface of surangular, anterior to jaw suture: (reformulated from Ösi et al. 2012 #106, reintegrated). ' /  incipient_or_absent_ anteroposteriorly_extended_ridge_ 'dorsally directed finger-like process or strongly bulging boss',
		154 '153(*). External mandibular fenestra, situated on dentary-surangular-angular boundary: (Xu et al. 2006 #41; Ösi et al. 2012 #104).' /  present_ absent_,
		155 '154. Retroarticular process:(reformulated from Xu et al. 2006 #29; Ösi et al. 2012 #107).' /  ' long, subequal to or exceeding the length of the glenoid ' rudimentary_or_absent,
		156 '155(*). Dentary-angular, node-like ornamentation: (Ösi et al. 2012 #108; Xu et al. 2006 #88).' /  absent present,
		157 '156(*). Dorsoventral extension of the angular at the level of the coronoid process:(modified from Pol et al. 2011 #230).' /  _forms_less_than_half_of_the_dorsoventral_height_of_the_mandibular_ramus_ 'forms half or more of the height of the mandibular ramus, but remains below the dentary tooth row' reach_the_dorsal_extent_of_the_mandibular_ramus_or_is_higher_,
		158 '157(*). Jaw, level of jaw joint: (modified from Xu et al. 2006 #36; Ösi et al. 2012 #109).' /  ' level with tooth row, or weakly depressed ventrally ' 'strongly depressed ventrally, more than 40% of the height of the quadrate is below the level of the maxillary occlusal margin',
		159 '158(*). Premaxillary teeth: (modified from Xu et al. 2006 #18; Ösi et al. 2012 #111).' /  more_than_three_ less_than_three 'absent, premaxilla edentulous ',
		160 '159(*). Premaxillary (non-caniniform) tooth crown orientations in lateral view: (reformulated from Xu et al. 2006 #74).' /  recurved_ straight_,
		161 '160(*). Premaxillary teeth, crown mesiodistal expansion above root: (reformulated from Ösi et al. 2012 #113).' /  ' absent, no distinction between root and crown is observable' crown_is_moderately_expanded_above_root,
		162 '161(*). Premaxillary teeth, shape: (0), (1) (modified from Xu et al. 2006 #66).' /  transversely_compressed_ ' bulbous, strongly convex labially',
		163 '162(*). Premaxillary teeth, posterior increase in size (breadth and/or height) :(modified from Ösi et al. 2012 #114; Xu et al. 2006 #73).' /  'absent, all premaxillary teeth are subequal in size and not significantly broader than the succeeding maxillary teeth' 'premaxillary teeth increase in breadth and height posteriorly, and the most posterior tooth is larger than succeeding maxillary teeth ',
		164 '163. Premaxillary teeth, denticles: (new character). ' /  _present absent_,
		165 '164(*). Premaxillary tooth row and anterior portion of maxillary tooth row:(new character, derived from Han et al.2018 #31). ' /  aligned_with_each_other_ maxillary_teeth_are_inset_the_width_of_one_or_more_crowns_from_the_premaxillary_teeth,
		166 '165(*). Teeth, crown mesiodistal expansion above root in cheek teeth:(Ösi et al. 2012 #129).' /  very_weak_to_absent present,
		167 '166(*). Teeth, close-packing and quicker replacement eliminating spaces between alveolar border and crowns of adjacent functional teeth:(Xu et al. 2006 #103; Ösi et al. 2012 #131).' /  absent_ _present,
		168 '167(*). Teeth, wear facets on teeth: (Ösi et al. 2012 #222).' /  _absent_or_sporadically_developed _systematic_development_of_wear_facets_along_the_entire_tooth_row,
		169 '168(*). Maxillary/dentary teeth, position of maximum apicobasal crown height in tooth rows:(Ösi et al. 2012 #130).' /  anterior_portion_of_tooth_row_ central_portion_of_tooth_rows_ _posterior_portion_of_tooth_rows,
		170 '169. Maxillary/dentary teeth, marginal ornamentations:  (Ösi et al. 2012 #116).' /  fine_serrations_set_at_right_angles_to_the_margin_of_the_tooth ' coarse serrations (denticles) angle upwards at 45 degrees from the margin of the tooth ',
		171 '170(*). Maxillary/dentary teeth, enamel: (Ösi et al. 2012 #117).' /  _symmetrical _asymmetrical,
		172 '171(*). Maxillary teeth, number and morphology of secondary/accessory ridges on labial surface of crown:(modified from Pol et al. 2011 #118).' /  ' no secondary ridges, only accessory ridges or swellings arising from marginal denticles ' a_few_parallel_and_apicobasally_extending_secondary_and_accessory_ridges multiple_parallel_and_apicobasally_extending_secondary_and_accessory_ridges_so_that_entire_labial_surface_is_corrugated,
		173 '172. Maxillary/dentary teeth crown from a labial view, mesiodistal borders extend into a prominent mesial and distal bounding ridge and terminate in an apical denticle:(modified from Xu et al. 2006 #76).  ' /  absent _present,
		174 '173(*). Maxillary/dentary teeth, at least weakly developed labiolingual expansion of the crown (''cingulum'') above the root:(modified from Ösi et al. 2012 #123).' /  absent_ present,
		175 '174(*). Maxillary/dentary teeth, interdental space:  (modified from: Xu et al. 2006 #103; McDonald et al., 2010 #88; Ösi et al. 2012 #128; Brown et al., 2013 #31).' /  'non-packed teeth ' 'lack of space between adjacent teeth up through the occlusional margin (' overlapping_of_adjacent_crowns_with_an_overlapping_?en_échelon?_pattern_,
		176 '175(*). Maxillary/dentary alveolar foramina (?special foramina?) medial to tooth rows: (Ösi et al. 2012 #126). ' /  present absent,
		177 '176(*). Maxillary teeth, crown shape: (Brown et al., 2013 #37).' /  lingually_concave lingually_convex,
		178 '177(*). Maxillary and dentary tooth crowns, apicobasal height: (modified from Pol et al. 2011 #228).' /  'high, ratio of crown height / maximum mesiodistal width > 1.5' 'low, ratio < 1.5 ',
		179 '178(*). Maxillary and dentary teeth, cingulum height and shape (with the usually associated crown shape):(modified from Xu et al. 2006 #75; Pol et al. 2011 #115; Brown et al. 2013 #41 and #60). ' /  cingulum_very_low_and_crown_triangular_ 'cingulum moderately high, ''U-shaped'' and crown spade-like or triangular ' 'cingulum high with a V-shaped vertex, and diamond-shaped crowns ',
		180 '179(*). Maxillary teeth, apical ridge or swelling position (modified from Brown et al. 2013 #38).' /  centrally_placed_ posteriorly_set,
		181 '180(*). Maxillary tooth crown, mesiodistal edges: (modified from Xu et al. 2006 #75). ' /  diverging_from_the_root 'chisel-shaped with parallel sides ',
		182 '181(*). Maxillary teeth, relative prominence of the primary ridge on labial surface of crown:(modified from McDonald et al. 2010 #92, Ösi et al. 2012 #120).' /  primary_and_secondary_ridges_absent_or_weakly_developped_from_the_apex_of_the_crown_ outstanding_in_comparison_to_other_secondary_ridges completely_undistinguishable_from_at_least_a_few_other_secondary_ridges_in,
		183 '182. Maxillary teeth, root shape: (Brown et al. 2013 #33; Boyd 2015 #119).' /  straight curved_,
		184 '183(*). Dentary dentition, heterodonty: (Ösi et al. 2012 #124).' /  _no_substantial_heterodonty_is_present_in_dentary_dentition_ 'single, enlarged, caniform anterior dentary tooth ',
		185 '184. Dentary teeth, peg-like tooth located anteriorly within dentary lacks denticles, strongly reduced in size:(Ösi et al. 2012 #125).' /  absent present,
		186 '185(*). Dentary teeth, intercrown spaces:  (McDonald et al. 2010 #80).' /  present_ absent_,
		187 '186(*). Dentary teeth, apical ridge position: (Brown et al. 2013 #52). ' /  anteriorly_or_centrally_positioned_ posteriorly_positioned,
		188 '187. Dentary teeth, number of ridges reaching the base of the crown: (rephrased from Weishampel et al. 2003 #32; Ösi et al. 2012 #229).' /  fewer_than_10_ 'more than 10, and often more than 17',
		189 '188(*). Dentary teeth, shape and prominence of the primary ridge on lingual surface of the crown: (modified from Ösi et al. 2012 #121). ' /  'absent, there is a smooth swelling instead of a primary ridge ' the_primary_ridge_is_mesiodistally_as_thin_as_the_secondary_ridges_and_varyingly_deep_labiolingually 'the primary ridge largely oversizes secondary ridges in both height and width, and also oversizes all the maxillary teeth ridges ',
		190 '189(*). Dentary teeth, number and morphology of secondary and/or accessory ridges on lingual surface of the crown: (modified from McDonald et al., 2010 #87).' /  'no secondary ridges, faint accessory ridges arising from marginal denticles' 'multiple parallel and evenly-spaced secondary ridges on either side of the central ridge, such that entire lingual surface is corrugated' a_few_parallel_and_well_defined_secondary_ridges_with_multiple_faint_accessory_ridges_arising_from_marginal_denticles_,
		191 '190(*). Ridges present on  (modified from Boyd 2015 #124). ' /  both_the_labial_and_lingual_sides_of_dentary_crowns_ _ridges_mostly_limited_to_the_lingual_side_of_dentary_crowns_and_very_faint_to_absent_on_the_labial_side,
		192 '191. Dentary teeth, root shape in cross-section:  (modified from Brown et al. 2013 #58).' /  round_ oval_ squared_,
		193 '192(*). Dentary tooth roots  (modified from Boyd 2015 #135).' /  straight_in_anterior_or_posterior_view_all_along_the_row dentary_tooth_roots_curved_in_anterior_or_posterior_view,
		194 '193(*). Cervical vertebrae, shape of postzygapophyses: (modified from Cambiaso, 2007 #59; Han et al. 2018, #235). ' /  posterodorsally_arched_and_higher_dorsoventrally dorsally_flat_and_dorsoventrally_low_,
		195 '194(*). Cervical vertebrae, heightenning of neural spines along the series:(modified from Han et al. 2018 #236). ' /  ' remains low and triangular all along, more than three times as long as high in posterior cervicals' 'reach a substancial height posteriorly, less than twice as long as they are tall',
		196 '195(*). Axis neural spine: (modified from Xu et al. 2006 #30).' /  anteroposteriorly_short_ ' long, extends caudally to overlap more than half of the total length of C3 cervical centrum ',
		197 '196(*). Postaxial cervical vertebrae, epipophyses on the postzygapophyses somewhere within the neck: (modified from Ösi et al. 2012 #133, Rozadilla et al. 2016 #234).' /  present absent,
		198 '197(*). Cervical vertebrae (4-9), form of central surfaces:  (Ösi et al. 2012 #134).' /  amphicoelous at_least_slightly_opisthocoelous_,
		199 '198(*). Ventral surface of the cervical vertebrae:  (Boyd 2015 #143 ; Rozadilla et al. 2016 #237).' /  rounded 'presence of a broad, flattened keel on the ventral surface of the cervical vertebrae' _presence_of_a_sharp_ventral_keel_on_the_ventral_surface_of_the_cervical_vertebrae,
		200 '199(*). Anterior cervical centra: (0),  (1) (Boyd 2015 #144).' /  less_than_1.5_times_longer_than_tall_ length_of_anterior_cervical_centra_equal_or_greater_than_1.5_times_longer_than_tall,
		201 '200(*). Cervical vertebrae, evolution of central length throughout the series: (new character). ' /  central_length_remains_approximately_the_same_or_decrease_posteriorly_ increase_posteriorly,
		202 '201(*). Cervical vertebrae, number: (Ösi et al. 2012 #135). ' /  ' 7/8 ' _9_ 10_or_more,
		203 '202(*). Dorsal vertebrae, number: (modified from Ösi et al. 2012 #137; ordered character). ' /  '12/13' '14-15 ' 16_or_more,
		204 '203(*). Dorsal vertebrae, neural spine: (modified from Brown et al. 2013 #78). ' /  anteriorly_positioned_or_centered_over_the_dorsal_centrum_ start_projecting_farther_posteriorly_than_their_own_centra_at_some_point_within_the_dorsal_vertebral_series_,
		205 '204(*). Sacrum composed:  (modified from Xu et al. 2006 #104; Boyd 2015 #148). ' /  _of_three_or_fewer_fused_vertebral_centra _sacrum_composed_of_between_four_and_five_fused_vertebral_centra sacrum_composed_of_six_fused_vertebral_centra sacrum_composed_of_seven_or_more_fused_vertebra_centra,
		206 '205(*). Sacral vertebrae, neural spines height:   (Brown et al. 2013 #82).' /  less_than_2_times_the_height_of_the_centrum 'neural spines between 2 and 2,5 times the height of the centrum' 'greater than 2,5 times ',
		207 '206(*). Sacrum, accessory articulation with pubis: (modified from: Ösi et al. 2012 #139; Brown et al. 2013 #84). ' /  pubis_does_not_articulate_with_the_sacrum pubis_supported_by_sacral_rib_ pubis_supported_by_sacral_centrum,
		208 '207(*). Ischiac peduncle of the ilium: (Boyd 2015 #190).' /  is_not_supported_by_a_sacral_rib ischiac_peduncle_of_the_ilium_supported_by_a_sacral_rib,
		209 '208(*). Proximal caudal vertebrae, neural spines position: (modified from Brown et al. 2013 #88).' /  caudal_neural_spines_positioned_over_centrum_ project_backward_beyond_own_centrum_to_an_angle_of_more_than_50°_over_the_horizontal project_backward_to_an_angle_of_less_than_50°_over_the_horizontal,
		210 '209(*). Anterior caudal vertebrae, neural spines:  (0), (1) (Ösi et al. 2012 #142).' /  'height (from above the prezygapophyses) the same or up to 50% taller than the centrum' _more_than_50%_taller_than_the_centrum,
		211 '210. Dorsal ribs, transition between a near vertical orientation of the tuberculum and capitulum to a horizontal orientation: (Brown et al. 2013 #79).' /  'occurs within ribs 2-4 ' ' 5-6 ' '6-8',
		212 '211(*). Anterior dorsal ribs, distal portions of the shaft in cross-section:(Brown et al. 2013 #135).' /  circular_or_oval_ highly_laterally_compressed_with_concave_lateral_and_rugose_posterior_surfaces,
		213 '212(*). Dorsal ribs, distal anteroposterior thickening: (new character). ' /  _absent present_,
		214 '213(*). Ossified epaxial tendons along dorsal and sacral vertebrae: (new character). ' /  absent_ present,
		215 '214. Partial ossification of the sternal segments of the cranial dorsal ribs:  (Boyd 2015 #157; Ösi et al. 2012 #145).' /  _absent present,
		216 '215(*). Proximal caudal ribs, location: (modified from Brown et al. 2013 #85).' /  borne_on_centrum on_neurocentral_suture on_neural_arch_,
		217 '216(*). Caudal ribs, longest rib position:  (Brown et al. 2013 #87).' /  the_first_caudal_vertebra_bears_longest_rib_ longest_rib_posterior_to_the_first_,
		218 '217(*). Distal caudal chevrons shape:(rephrased from Ösi et al. 2012 #144).' /  'rod-shaped, often with slight distal expansion' _strongly_asymmetrically_expanded_distally,
		219 '218(*). Ossified epaxial/hypaxial tendons along caudal vertebrae: (modified from Ösi et al. 2012 #216 and #217; Brown et al. 2013 #86).' /  absent_ present_,
		220 '219. Ossified epaxial tendons (back or tail), arrangement:  (modified from Ösi et al. 2012 #218). ' /  longitudinally_arranged_ 'Basket-like arrangement of fusiform tendons in caudal region' 'double-layered lattice ',
		221 '220. Ossified clavicles: (Ösi et al. 2012 #147).221. Ossified clavicles: (Ösi et al. 2012 #147).' /  absent present,
		222 '221(*). Scapula-Humerus, proportions: (Ösi et al. 2012 #149).' /  scapula_longer_or_subequal_to_the_humerus humerus_substantially_longer_than_the_scapula_,
		223 '222(*). Scapula, blade-shape:  (Ösi et al. 2012 #152).' /  strongly_expanded_distally_ 'weakly expanded, near parallel-sided ',
		224 '223(*). Scapula, scapular blade length relative to minimum width:(Ösi et al. 2012 #150).' /  'relatively short and broad, length is 5-8 times minimum width' 'elongate and strap-like, length is at least 9 times the minimum width',
		225 '224(*). Scapula, acromion shape:  (reformulated from Ösi et al. 2012 #151).' /  weakly_developped_or_absent_ 'well-expanded anteriorly, spine-like',
		226 '225(*). Scapula, acromion process proximal extent: (new character). ' /  'low, almost reaches the coracoid anterodorsally' 'high, elevated with respect to the coracoid',
		227 '226(*). Scapula, angle formed by the medial borders of the ''supra-glenoid'' process:(modified and derived from Xu et al. 2006 #20; Dieudonné et al. 2016 #191). ' /  ' acute, less than 75°' more_than_75°,
		228 '227(*). Scapula, posterior edge of the supra-glenoid process: (new character, derived from Dieudonné et al. 2016 #191). ' /  smoothly_deflects_posteroventrally_with_respect_to_the_ventral_edge_of_the_scapular_shaft_ sharply_deflects_posteroventrally_with_respect_to_the_ventral_edge_of_the_scapular_shaft,
		229 '228(*). Coracoid, height divided by length (considering an horizontal inclination of the scapulocoracoid, and by omitting the ?extra-height? induced by the sternal process with respect to the infraglenoid corner): (modified from Brown et al. 2013 #90).' /  _between_70%_and_120% _equal_or_greater_than_120%,
		230 '229(*). Coracoid, coracoid foramen position from a lateral view:  (rephrased from Brown et al. 2013 #91).' /  enclosed_within_coracoid_ 'open along coracoid-scapula suture ',
		231 '230. Coracoid, development of the sternal process: (Weishampel et al. 2003: # 44; Ösi et al. 2012 #231).' /  short_and_broad_ 'extremely elongated and narrow (ratio greater than 0.80)',
		232 '231(*). Sternal plates, shape: (rephrased and modified from Ösi et al. 2012 #148).' /  absent_ 'kidney-shaped or semi-lunate' ' shafted or hatchet-shaped (rod-like posterolateral process, expanded anteromedial end) ' 'of right-angle triangle with broad medial contact for collateral sternal ',
		233 '232(*). Humerus, length relative to femoral length: (Ösi et al. 2012 #153).' /  _more_than_60%_ less_than_60%,
		234 '233(*). Humerus, appearance of the anterior surface in proximal view: (Dieudonné et al. 2016 #197).' /  a_variably_developed_flexor_bicipital_sulcus_is_visible_ 'the anterior surface is straight to smoothly convex, no bicipital sulcus visible ',
		235 '234(*). Humerus, convergence between lateral and medial edges of the proximal extremity in anterior/posterior view: (Ösi et al. 2012 #232).' /  'very smooth, the lateral border between head and deltopectoral crest is straight or gently convex' 'very strong, the lateral edge can become concave between the head and the deltopectoral crest ',
		236 '235(*). Humerus, proximal head separated from prominent medial tubercle on proximal surface by a shallow median groove:(modified from Ösi et al. 2012 #223).' /  _absent_ present_,
		237 '236(*). Humerus, deltopectoral crest:  (modified from Xu et al. 2006 #42; Ösi et al. 2012 #154).' /  'well developped, projecting at a distinct angle from the shaft' low_and_rounded_ almost_imperceptible_,
		238 '237(*). Humerus, deltopectoral crest shape: (modified from Weishampel et al. 1993 #37; McDonald et al., 2010 #103).  ' /  distal_margin_rounded_and_merges_gradually_with_the_lateral_margin_of_the_humeral_shaft_ distal_margin_angular_and_merges_abruptly_with_the_lateral_margin_of_the_humeral_shaft,
		239 '238(*). Humerus, proximolateral margin with respect to the main axis of the shaft in anteroposterior view: (modified from Ösi et al. 2012 #155).' /  'straight, aligned with the distolateral margin' medially_bowed,
		240 '239(*). Humerus, proximal shaft curvature from a lateral view: (new character).' /  proximal_portion_is_aligned_with_distal_portion_of_the_shaft_ proximal_portion_of_the_humeral_shaft_is_bent_backward_relative_to_the_distal_portion,
		241 '240(*). Humerus, anterior coronoid fossa from a distal view: (new character). ' /  more_deeply_incised widely_open_and_shallow,
		242 '241(*). Humerus, posterior olecranon fossa from a distal view:  (0), (1) (new character). ' /  present forms_only_a_weak_depression_or_is_totally_absent_,
		243 '242(*). Ulna, olecranon process:(Butler et al. 2011; Brown et al. 2013 #93). ' /  low moderately_developed_ high,
		244 '243. Ulna, distal end: (Ösi et al. 2012 #233).' /  directed_ventrally_in_medial_or_lateral_view_ curves_gently_posteriorly_in_medial_or_lateral_view_,
		245 '244(*). Radius, distal end:(new character).' /  subspherical_to_ovate 'anteroposteriorly expanded, with its medial surface sub-parallel to closely juxtaposed to the ulna' 'mediolaterally more expanded than the ulna, the radius expands distally at right angle from the ulna and does not cross over it',
		246 '245(*). Carpus, fusion: (Brown et al. 2013 #97).' /  _unfused_ fused,
		247 '246(*). Ulnare, cushion-like and proximodistally compressed in dorsoventral view:  (new character).' /  absent_ present_,
		248 '247(*). Ulnare: articulates distally via the distal carpal 4: (new character). ' /  with_the_third_metacarpal_ mostly_with_the_fourth_metacarpal_,
		249 '248(*). Metacarpals, block-like proximal ends: (Ösi et al. 2012 #157).' /  absent_ present,
		250 '249. Metacarpals I and V:  (Ösi et al. 2012 #158).' /  substantially_shorter_in_length_than_metacarpal_III_ subequal_in_length_to_metacarpal_III_,
		251 '250(*). Metacarpal I  (Boyd 2015 #174).' /  greater_than_50%_the_length_of_metacarpal_II_ metacarpal_I_less_than_50%_the_length_of_metacarpal_II,
		252 '251(*). Metacarpal/manual phalanges, extensor pits on the dorsal surface of the distal end: (Ösi et al. 2012 #162).' /  absent_or_poorly_developed_ 'deep, well-developed',
		253 '252. First finger phalanx of digit I, length relative to the first finger phalanx of digit III:  (new character). ' /  significantly_longer_ subequal_or_shorter,
		254 '253. First finger phalanx of digit II, length relative to the first finger phalanx of digit III:  (new character). ' /  significantly_longer subequal_or_shorter,
		255 '254(*). Penultimate phalanx of fingers II and III: (modified from Ösi et al. 2012 #159).' /  shorter_than_or_subequal_to_first_phalanx_ longer_than_the_first_phalanx_,
		256 '255(*). Manual digit III, number of phalanges: (Ösi et al. 2012 #160).' /  4 3_or_fewer,
		257 '256(*). Manual unguals, strongly recurved with prominent flexor tubercle: (Ösi et al. 2012 #163).' /  absent_ present,
		258 '257(*). Ilium length taken from the tip of the preacetabular process to the tip of the postacetabular process (measured on a straight line with a ruler): (modified from Xu et al. 2006 #90).  ' /  shorter_than_90%_of_the_femur_length_ _longer_than_90%_of_the_femur_length,
		259 '258(*). Ilium postacetabular process from a lateral view: (rephrased from Xu et al. 2006 #91).' /  much_deeper_than_that_of_the_preacetabular_process subequal_to_that_of_the_preacetabular_process_,
		260 '259(*). Ilium, preacetabular process shape and length: (Ösi et al. 2012 #165).' /  'short, tab-shaped, distal end is posterior to pubic peduncle' 'elongate, strap-shaped, distal end is anterior to pubic peduncle',
		261 '260(*). Ilium, preacetabular process length relative to the ilium length: (Ösi et al. 2012 #166).' /  less_than_50%_ more_than_50%_,
		262 '261(*). Ilium, preacetabular process curvature from a lateral view: (new character).' /  'no distinct break in slope, dorsal surface varies from straight to smoothly convex all along' the_downward_break_in_slope_located_above_the_pubic_peduncle_ the_downward_break_in_slope_starting_well_anterior_to_the_pubic_peduncle_,
		263 '262(*). Ilium, outline of dorsal margin from a dorsal view: (modified from Xu et al. 2006 #50; Ösi et al. 2012 #167).' /  'postacetabular process straight until above the acetabulum, and the preacetabular process subtly to moderately deflected from midline laterally' 'the dorsal margin forms a regular and continuous curve from the postacetabular process to the preacetabular process, with the medial side convex all along and the preacetabular process well deflected laterally' 'sigmoidal: the preacetabular process is well deflected laterally, and the postacetabular process curves toward the medial side posteriorly' straight_all_along,
		264 '263(*). Ilium, preacetabular process expands mediolaterally towards its distal end in dorsal view: (Ösi et al. 2012 #169).' /  absent present_,
		265 '264(*). Ilium, medioventral acetabular flange, partially closing the acetabulum:(Ösi et al. 2012 #175). ' /  present_ absent,
		266 '265(*). Ilium, supra-acetabular ?crest? or ?flange? on the dorsolateral part of the acetabulum:  (modified from Ösi et al. 2012 #176).' /  present _absent,
		267 '266(*). Ilium, postacetabular process orientation from a lateral view:  (McDonald et al. 2010 #114; Ösi et al. 2012 #170). ' /  posteriorly_directed_ curves_posterodorsally_with_both_its_dorsal_and_ventral_margins_,
		268 '267(*). Ilium, morphology of dorsal margin at the level of the acetabulum: (modified from McDonald et al. 2010 #112; Ösi et al. 2012 #168; Dieudonné et al. 2016 #222).' /  'smooth, almost no modification of dorsal margin ' well_thickened_above_the_ischiac_peduncle_onward thickened_above_the_pubic_peduncle_onward,
		269 '268. Ilium, laterally-bulging everted rim on the dorsal margin above the acetabulum: (McDonald et al. 2010 #112; splitted from Dieudonné et al. 2016 #222). ' /  _absent present,
		270 '269(*). Ilium, dorsal surface of postacetabular process until the origin of M. iliocaudalis from a lateral view: (modified from McDonald et al. 2010 #113; Dieudonné et al. 2016 #223).' /  smoothly_convex_with_a_posterior_break_in_slope_ 'the postacetabular blade looks strongly quadrangular-shaped ' tapers_with_no_break_in_slope_for_the_attachment_of_M._iliocaudalis,
		271 '270(*). Ilium, brevis shelf and fossa: (reformulated from Ösi et al. 2012 #173; Dieudonné et al. 2016 #224).' /  faces_ventrolaterally_and_shelf_is_near_vertical_and_creates_a_deep_postacetabular_portion_anteriorly fossa_faces_ventrally_for_most_of_its_length_and_is_less_visible_from_a_lateral_view the_brevis_shelf_consists_in_a_small_and_smooth_ridge_that_is_only_visible_from_a_medial_view,
		272 '271(*). Ilium, brevis shelf and fossa, transverse width: (McDonald, 2012 #132). ' /  narrow very_broad_and_expanding_in_width_towards_its_caudal_margin_such_that_it_appears_triangular_in_dorsal_or_ventral_view,
		273 '272(*). Ilium, length of the postacetabular process relative to the total ilium length: (Ösi et al. 2012 #174).' /  _20%_or_less '25-35% ' more_than_35%_,
		274 '273(*). Ilium, pubic peduncle: (modified from Ösi et al. 2012 #178).' /  elongate_and_robust_ 'ventrally projected, elongate and strap-like' 'often reduced in size, anteriorly projected so its distal tip is higher than the ventral extent of the ischial peduncle ',
		275 '274(*). Ilium, ischiac peduncle:  (Butler et al. 2011; Ösi et al. 2012 #177). ' /  projects_ventrally 'broadly swollen, projects ventrolaterally ',
		276 '275(*). Ilium, ischiac peduncle: (new character).' /  anteroposteriorly_short_ massive_and_anteroposteriorly_long,
		277 '276(*). Ilium, acetabulum: (reformulated after Boyd 2015 #182).' /  normal_to_high _low,
		278 '277. Pubis, massive and dorsolaterally rotated body obscuring the obturator foramen in lateral view: (Ösi et al. 2012 #191).' /  absent present,
		279 '278(*). Pubis, orientation:(Ösi et al. 2012 #186).' /  anteroventral_ 'rotated posteroventrally to lie alongside the ischium (opisthopubic) ',
		280 '279(*). Pubis, prepubic process: (Ösi et al. 2012 #192).' /  absent present_,
		281 '280(*). Pubis, prepubic process shape in its distal extremity: (modified from: Butler et al. 2011; Ösi et al. 2012 #193).' /  'compressed mediolaterally, dorsoventral height exceeds mediolateral width ' 'rod-like, mediolateral width exceeds dorsoventral height' dorsoventrally_compressed_,
		282 '281(*). Pubis, prepubic process length: (modified from Xu et al. 2006 #43, #106; Ösi et al. 2012 #194, #195, ordered character).' /  'stub-like and poorly developed, extends only a short distance anterior to the pubic peduncle of the ilium ' 'elongated into distinct anterior process, but does not extend beyond the distal end of the preacetabular process of ilium' elongate_and_extending_up_to_the_level_or_beyond_the_distal_end_of_preacetabular_process_of_ilium,
		283 '282(*). Pubis, angle between prepubic process and distal postpubic shaft :  (modified from Boyd 2015 #196).' /  less_than_130_degrees greater_than_130_degrees_but_less_than_170° aligned_along_the_same_plane,
		284 '283(*). Pubis, pubic symphysis: (modified from Xu et al. 2006 #47; Ösi et al. 2012 #196).' /  elongate_or_at_least_present_distally_on_a_significant_part_of_the_pubic_blade_ much_reduced_or_absent_,
		285 '284(*). Pubis, shape of the postpubis shaft in cross-section: (Ösi et al. 2012 #187).' /  'blade-shaped' 'rod-shaped ',
		286 '285(*). Pubis, length of postpubis shaft relative to ischium length: (modified from: McDonald et al., 2010 #117 ; Ösi et al. 2012 #188, #189). ' /  approximately_equal extends_for_around_half_the_length very_short_to_absent,
		287 '286(*). Ischium, pubic peduncle shape: (reformulated from Ösi et al. 2012 #179).' /  transversely_compressed dorsoventrally_compressed_and_mediolaterally_thick,
		288 '287(*). Ischium, pubic peduncle breadth from a lateromedial view: (modified from Gasca et al. 2014 #3; Boyd 2015 #200).' /  larger_than_or_subequal_to_that_of_the_iliac_peduncle much_smaller_than_that_of_the_iliac_peduncle,
		289 '288(*). Ischium, orientation of the proximal main axis of the shaft and angle with respect to the pubic peduncle:  (modified from Gasca et al. 2014 #1).' /  'falls between the iliac and pubic peduncles main axis, angle inferior to 140°' 'falls between the iliac and pubic peduncles main axis, angle widely open and superior to 140°' falls_in_the_same_axis_of_that_of_the_pubic_peduncle,
		290 '289. Ischium, curvature of the acetabular margin in lateral view:  (Gasca et al. 2014 #4).' /  'gentle, defines a wide acetabular recess ' 'marked, defines a narrow acetabular recess ',
		291 '290(*). Ischium, angle formed by the posterior margin of the iliac peduncle and the posterior margin of the proximal ischial shaft: (modified from Gasca et al. 2014 #5).' /  superior_to_120°_ equal_or_inferior_to_120°,
		292 '291(*). Ischium, tab-shaped obturator process: (modified from: Xu et al. 2006 #44; Ösi et al. 2012 #184; Brown et al. 2013 #102).' /  'absent, lacks an obturator process' present_and_placed_60%_down_the_shaft_of_ischium placed_within_the_first_proximal_half_of_the_shaft_,
		293 '292(*). Ischium, shaft in cross-section (Ösi et al. 2012 #181).' /  ': compressed mediolaterally ' 'subcircular and bar-like',
		294 '293(*). Ischium, symphysis length: (Ösi et al. 2012 #185).' /  _median_symphysis_with_the_opposing_blade_along_at_least_50%_of_its_length symphysis_only_presents_distally,
		295 '294(*). Femur, shape in medial/lateral viewh  (McDonald et al. 2010 #121; Ösi et al. 2012 #197).' /  ': bowed anteriorly along lengt' straight_,
		296 '295. Femur, femoral head:  (new character). ' /  ' arises from a well-constricted neck' 'arises from a shallow and thick, unconstricted neck',
		297 '296(*). Femur, femoral head: (rephrased from Ösi et al. 2012 #198). ' /  'confluent with greater trochanter, fossa trochanteris consists in a smooth and shallow groove ' fossa_trochanteris_is_modified_into_distinct_constriction_separating_head_and_greater_trochanter,
		298 '297(*). Femur, anterior extension of the greater trochanter beyond the femoral head: (modified from Rozadilla et al. 2016 #231).' /  almost_inexistent shortly_expanded_and_thick_anteriorly moderately_to_very_elongated,
		299 '298(*). Anterior trochanter, level with respect to the greater trochanter:(modified from: Boyd 2015 #215; Ösi et al. 2012 #200). ' /  _well_below_ from_moderately_below_to_slightly_below_the_level_of_the_greater_trochanter _level_or_higher,
		300 '299(*). Anterior trochanter of femur in proximal view:  (modified from Boyd 2015 #216).' /  positioned_anterior_to_greater_trochanter_ 'possess a beveled  posterior surface (anteromedial to posterolateral in direction), so that it appears positioned somewhat anterolateral to the greater trochanter' 'L-shaped anterior trochanter with very thin edges bordering both anterior and lateral sides of the greater trochanter',
		301 '300(*). Posterolateral edge of the greater trochanter :(reformulated from Boyd 2015 #213). ' /  _globular_and_rounded 'triangular, the lateral edge of the greater trochanter is globally flatenned',
		302 '301. Femur, fourth trochanter shape: (modified from: Butler et al. 2011; Ösi et al. 2012 #201). ' /  low_eminence_or_absent straight_ridge pendent,
		303 '302(*). Femur, fourth trochanter position:(Ösi et al. 2012 #202).' /  located_entirely_on_proximal_half_of_femur_ 'positioned at mid-length, or distal to mid-length',
		304 '303(*). Femur, pendent fourth trochanter, rod-like with subparallel anterior and posterior surfaces:(Ösi et al. 2012 #224).' /  absent present_,
		305 '304(*). Femur, location of insertion scar of M. caudifemoralis longus:(McDonald et al., 2010 #125).' /  extends_from_fourth_trochanter_onto_medial_surface_of_femoral_shaft 'widely separated from fourth trochanter, restricted to medial surface of femoral shaft ',
		306 '305(*). Femur, anterior (extensor) intercondylar groove: (modified from McDonald et al. 2010 #127; Ösi et al. 2012 #203). ' /  absent_ _shallow_and_wide_open_through_with_sides_that_diverge_from_each_other_cranially deep_and_narrow_open_through_with_parallel_sides,
		307 '306(*). Femur, posterior (flexor) intercondylar groove: (modified from Butler et al. 2011; Ösi et al. 2012 #204). ' /  _fully_open ' medial condyle inflated laterally, partially covers opening of flexor groove',
		308 '307(*). Femur, posterolateral condyle position and size in ventral view: (modified from Ösi et al. 2012 #205).' /  _positioned_relatively_laterally_and_slightly_narrower_in_width_than_the_medial_condyle 'strongly inset medially, reduced in width relative to medial condyle',
		309 '308. Femur, cranial expansion of medial condyle:  (Herne, 2014 #233).' /  'equal to, or less than lateral condyle ' 'protrudes cranially to lateral condyle, and continues onto the cranial surface as a diaphyseal ridge to cranial trochanter',
		310 '309(*). Femur proportions in distal view by taking the  iliofibularis groove  as a reference point whenever possible or the posterior intercondylar groove in all other cases: ' /  ' maximum anteroposterior length of the distolateral condyle (without considering the posterolateral condylid) out of distal width: ? 50%' between_40_and_50% '< 40%',
		311 '310(*). Tibia, lateral fibular condyle from an anteroposterior view:.' /  gradually_and_merges_with_the_shaft_distally ' defines an abrupt overhanging buttress with sub-horizontal ventral margin above the shaft ',
		312 '311(*). Tibia, cnemial crest from a proximal view:  (new character).' /  'straight, faces anteriorly' strongly_bent_laterally,
		313 '312. Tibia, distal shape:  (Ösi et al. 2012 #206).' /  'subquadrate, posterolateral process not substantially developed ' 'elongate posterolateral process, backing fibula',
		314 '313. Tibia, maximum expansion of distal end relative to proximal: (rephrased from Ösi et al. 2012 #227).' /  _distal_end_is_considerably_less_expanded_than_proximal maximum_expansion_of_distal_end_is_subequal_or_larger_than_that_of_proximal_end,
		315 '314(*). Fibula, proximal head:  (new character). ' /  moderately_expanded_at_both_sides features_a_major_anterior_expansion_of_its_anteroproximal_corner_,
		316 '315. Fibula, shaft in cross-section: (Brown et al. 2013 #115).' /  elliptical_or_round_ ' D-shaped ',
		317 '316(*). Fibula, distal end is strongly reduced and splint-like:  (Ösi et al. 2012 #225). ' /  absent_ present_,
		318 '317(*). Astragalus/calcaneum, indistinguishable and fused to one another:(Ösi et al. 2012 #226).' /  absent present_,
		319 '318(*). Astragalus, anterior process:  (modified from Brown et al. 2013 #118).' /  'moderate to high, from tooth-like to wide anteriorly' _low_to_absent,
		320 '319(*). Astragalus, posterior side size: (0), (1) (Brown et al., 2013 #117).' /  low_ high_,
		321 '320(*). Astragalus, fibular facet on the lateral margin of the proximal surface: (0),(1) (rephrased from Ösi et al. 2012 #207).' /  large_ _reduced_to_small_articulation_or_absent_,
		322 '321(*). Calcaneum, tibial articular surface from a lateral view:  (modified from Ösi et al. 2012 #208, Rozadilla et al. 2016 #236).' /  facet_for_tibia_absent facet_for_tibia_present_and_subequal_in_length_to_that_for_the_fibula 'facet for tibia longer than the facet for the fibula, and the posteroventral part of the calcaneum is elongated into a distinct caudal process',
		323 '322(*). Calcaneum, angle between the edge separating the tibial and fibular articular facets, and the lateral border of the calcaneum on the posterior side:(modified from Brown et al. 2013 #119).' /  greater_than_110_degrees_ less_than_110_degrees,
		324 '323(*). Medial distal tarsal, shape:(Brown et al., 2013 #120). ' /  blocky_in_dorsal_view_ thin_and_rectangular round_,
		325 '324(*). Medial distal tarsal: (Ösi et al. 2012 #209). ' /  articulates_distally_with_metatarsal_III_only_ _articulates_distally_with_metatarsals_II_and_III_,
		326 '325(*). Lateral distal tarsal, shape in dorsoventral view: (modified from Brown et al. 2013 #122).' /  square_ ' kidney-shaped' 'sub-triangular',
		327 '326(*). Metatarsal II/metatarsal III, morphology of the proximal contact: (Dieudonné et al. 2016 #277).' /  'continuous, flat to smoothly concave anteroposteriorly' ' metatarsal II forms a lateral step over a proximal outgrowth on the ventro-medial side of the metatarsal III',
		328 '327(*). Metatarsal II, width of proximal articular surface at mid dorsoplantar height (at the level of its lateral ?step? whenever present):(new character). ' /  _inferior_to_75%_the_maximum_width_of_MT_III_ 'exceeds 75%, but is still below 100% of MT III maximum width' equals_or_exceeds_100%_the_maximum_width_of_MT_III,
		329 '328(*).Metatarsal III, dominance of proximal articular surface,  width of MT III largely exceeds width of metatarsal IV (by omitting the eventual posteromedial process of MT IV and associated caudolateral notch on MT III):  (rephrased and modified from Rozadilla et al. 2016 #232).' /  absent_ present_,
		330 '329(*). Metatarsal III and IV proximal contact, dorsolateral notch on the proximolateral surface of MT III for eventual dorsomedial overlap of metatarsal IV: (new character).  ' /  absent_ present_,
		331 '330(*). Metatarsal IV, proximal extremity: sends a prominent posteromedial process toward MT III, which is eventually hosted within a deep caudolateral notch on MT III:  (rephrased from McDonald, 2012 #134; Dieudonné et al. 2016 #278). ' /  absent_ present_,
		332 '331(*). Metatarsal III and IV, proximal contact: (0),  (1) (Dieudonné et al. 2016 #279).' /  ' tightly adpressed, no notch is observed posteriorly between them' 'conspicuous concavity to either, or both, the posterolateral side of metatarsal III and the posteromedial side of metatarsal IV which can eventually host the fifth metatarsal',
		333 '332. Metatarsal V, length relative to that of metatarsal III:  (Ösi et al. 2012 #213).' /  more_than_50% less_than_25%_,
		334 '335. Metatarsal V: (0),  (1) (Ösi et al. 2012 #214).' /  bears_digits_ lacks_digits,
		335 '334(*). Metatarsal I, proximal surface: (new character).' /  developped_into_a_distinct_articular_surface ' proximally splint-like or devoid of any articular surface ',
		336 '335(*). Pedal digit I, number of pedal phalanges on the first metatarsal:  (modified from Ösi et al. 2012 #211; Brown et al., 2013 #123).' /  _two_phalanges bears_only_one_ungueal_or_does_not_bear_digits_at_all_,
		337 '336(*). Pedal digit I, configuration:(modified from Ösi et al. 2012 #211).' /  'the first metatarsal is well-developed, distal end of last phalanx projects beyond the distal end of metatarsal II' 'metatarsal I reduced or absent, end of phalanx I-1 not extending beyond the end of metatarsal II',
		338 '337. Pedal unguals, shape:(Ösi et al. 2012 #215; Xu et al. 2006 #105). ' /  'tapering, narrow pointed, claw-like' ' wide, blunt, hoof-like',
		339 '338. Mandibular osteoderm: (Ösi et al. 2012 #110).' /  absent_ present_,
		340 '339. Dermal osteoderms, parasagittal row on the dorsum of the body:  (Ösi et al. 2012 #219).' /  absent_ present_,
		341 '340. Dermal osteoderms, lateral row of keeled dermal osteoderms on the dorsum of the body: (Ösi et al. 2012 #220).' /  absent_ present_,
		342 '341. Dermal osteoderms, U-shaped cervical/pectoral collars composed of contiguous keeled osteoderms: (Ösi et al. 2012 #221).' /  absent_ present_ ; 
	MATRIX
	Herrerasaurus_ischigualastensis  000010000???00000000000011000?0000011000001020?1100????000001010000000000?0001?100??00000001000021000201?0??00?000000?0?0?00?100000????????00??000?002?000001000000?00000000010110?????000???????11000?10210000000???00?000???111?10?0??00?00?????200000100101001?1000?00001000010000000???00000000010000000010?00000001000000?000??020100000000000000
	Abrictosaurus_consors            001???000???0?1?1?01??0000?01???0100000111??????0?1000?????????????????????????02???0???????????0?????????????????????????????????12??00?10?1?0020?002???000??110001?00111???01??0??1??01??0?????0??1???????1????????1???????01?1???????0???0?0???????0010?10????11100?0??0?001?1100??????????????????0??01??201?0??????1???1???????????????111?100000
	Agilisaurus_louderbacki          000110000???00001001100000000?0?0100101100101000101011000000110000?000100?0?00?0?0???0000000000010???0110???00??10????1?0???0?00?1111000?00?2?1010?10300000010001110010111001010?02100?101?000??????10???11?1?01?0???101?00001001111?00?10000?1???002?????0??????00100?0000000001200001101??10000002000?0?0??20000000?0?11??00??11??0???0???1100100000
	Anabisetia_saldiviai             0????????????????????????????????1?????????????????????????????????????????????????????????????????????????????????00111???????????????????????0?011?????????????????1???1?{1 2}01??112101????0?12???10?0?21????????2??????2??10?0001011100?00002010102010??00?0?00?011112101100?01112110011021110001002010012210200111111101?0??01112?2??10111?1100100000
	Ankylosauria                     000?1?010???0???10011?0?00?000?0110????1??0??0????11?20??020111000?????00?0?????????????110000001?00??01????00??00??????0?1?1110??100?00?1??2??100?0????0100?00?1?0?010{0 1}110001?0?1??0??00???????????10???0???????0???????0100010???????10??00?0000??????01?0??01011111?0000???0?000?111100??111?0?0001110????01???00??0?11??0???1???????????11??111111
	Archaeoceratops_oshimai          0101000011110?0?10010?0001000?0?01100011100?20?10110101?0110?????1?111021001000010??00?12010000110?0?0?2?????0??0100???????1??0??1121?011001202010210?0110102011110?1?0111?20010???????001???2????????????0?2?1?????0????0?0??????????????????????????????????????0100101100001022100011212112?????001?01?1?????????????1????000110?1?0101001100100000
	Camptosaurus_aphanoecetes        0??????????????????????????????????????????????????????????????????????????????????????????????????????????????????????????????????????????122012001?20??????????????111?11?01?0?02????0010012??1100112111211001111111?2??0?00001000100?0000100100200010001011010?0101101110011111101011020110000002110001{1 2}1120002111101111?00111?????1??000??????0000
	Camptosaurus_dispar              000000000???00111110101?0010?01011001021000110111110001001001100001000000?0010012001?0000000100000101?0000?001001000110101200?00?112011010112210201102000100012??????111111101101021011001101212100011111111?2011100?101110?000010011101000001{0 1}1001001110010110101010{0 1}?0110?001?121110110201100000021100??11?21002110101111000111?020??0111?1110000000
	Changchunsaurus_parvus           000?10000???0100100111000001100?01001??1001????10010?0?00100??????1??00?0?00000010??00110??1000010???000?????0?????00?0?0?0001001112110110012110101102000100110?1101?10111001120?11?00?0010000???0111010011????????1010????0??00????0001?00001?1????????????????????????1?????10??1????????????????????012111??0?0????001?0?00???1????????????10100000
	Chaoyangsaurus_youngi            0?11?1101?001?0?1?0?0?0?11?00????11????1?0??????????????????????????????????01?0101??011???10?0010?0???2??????????????????????0??0121?0110?12??010010??0001020111101?001111010101???0??00????????00010?00???????????????????????0011??????????????????????????????????????????????????????????????????????????????????????????????????????????????0???
	Chilesaurus_diegosuarezi         00??????0???01000?0??00??00?0???0??????????0?0??????????0020????????????0?0??????????????0???0????????????????????????????????????0?????????00102?????????????0?????0000?0?0000??0??0?0000???0?000??1??1?????????????0???00?00100110100?0010000???20?0???001??01101100?0010?001011000010???0100000010000000?1100?000010101??0000????????0000???0000000
	Convolosaurus_marri              0000??000???11101001100000000000010111210101?00010100101?1101?0??010?000000?000?1???0000?000000011?11000????0101100?????1?????0???120?000001211000110{0 1}0?2000?1011100?10111120120111101?00?00120???101121011?211?11??0101111000000011000?0?10011000200000000010000??100?011100?001210001102111000000101001?1??2001?00?100110?001011??1?0200001100000000
	Dryosaurus                       000000000???0010111010100010?010110110211000100101100000?0001010001000000?0000021100000000001000101011?2000102001010000001100000?0120?10?0112101100102002100012??????11111110110102101100100121111001111111?2?01211001020??00000001111010000100100000101??0?11????110210111001011210001102011000000211001120120011110011110?00111211111011101100100000
	Dysalotosaurus_lettowvorbecki    0?0?0?000???00?0111010100010?010110011211000100101100010?1001010001000000?00001221000000000010001?1011?2?00101001010?01101100?00?012011010112101100101000100012??????11111110110?02?01?0010012111110111?01112?1121??01021?100000001111010000100100100????????????01102101110010112100011?201100001021100112112001111001?110?00111211?1001110110??00000
	Echinodon_becklesii              0???????0?????1???0?1????0???????1???????1????????????????????????????????????????????????????????????????????????????????????????1?????????10000000?11???????101011010011001100?1100??0???00?????????????????????????????????????????????????????????????????????????????????????????????????????????????????????????????????????????????????????????
	Emausaurus_ernstii               0?0010010???0?0??00?1?0?00?00?001000000100?010????10101??02001?000?0?0000?0??0?00???1?00000100001??0????????????????????0?100???????????????2??1?0?0?3?01000100?1?00010011001??0?1??0??00??0????????????????????????????????????????????????????????????01???????????????????????????????????????????????????????????????????????????????????????0011?
	Eocursor_parvus                  00???????????????????????????????????????????????????????????0100???????????????????????????????????????????1?0???????????00?????1??????????200010000?00100010???????10011?011?0?1??0??0???0????00???0??0???1????????????????0001101????0?000?1?00???????0?1??????01?0?0000??01010000011000?1000000000000?00?200?000?001110?0?????????0100????????0000
	Eousdryosaurus_nanohallucis      0??????????????????????????????????????????????????????????????????????????????????????????????????????????????????????????????????????????????????????????????????????????????????????????????????????????????111???1?21?10?????????????????????????????????????01100101110010112100?????????????????0012201?0?11?1??10110100111211?1000101??01100000
	Fostoria_dhimbangunmal           0??????????????????????????????????????????1?01??????????????10000????????????????????????????????????12??????020????????????????????????????????????????????????????????????????????????????????????0?1???1????????0??2????????1011????????101?????1?????????????????????????????????????????0???020110????????011112??1?0????????????????????0??????
	Fruitadens_haagarorum            0???????0???????1?0?1???????1??0?1??????????????????????????????????????????????????????????????????????????????????????????????????????????1??000???1????????101000010011001100?11?0??11???0????????0?10???2???01??????????????????????0?010?0101?????????????????????????????0??????????????????????0001111201?000?001100?11?012????????????????????
	Gasparinisaura_cincosaltensis    000?1000?????????????0??????????1101112100?0??011?100010?110??000000000?0?00001120??000?00000000210?10???1???00000?0?????????????1?????????1?20?00?10100010001???????10?1112?11???2101?00????????000?011????2011{0 1}????1?101100?0?0010100??0000100100??????????1?1?00100101110011012100011121110000002010012110200?000001011?0001012?2110011111101100000
	Goyocephale_lattimorei           0?1???000???0?00??0??00100001100010???????1210????11?10????011100??01??111?000????????01?1000??0????????????????100001010??????0???1???????11000000002?0?0?1?01010100101?1?{0 2}01???10?01?10?0000??????????????1?????????????11???????????21?001011?10????????????????10?0111?20?102???????????????????????????????????????1???????????12010100?????00000
	Haya_griva                       0?0?1?000???00001001?00010010?00010011110010?11?1010011001101?00001000000?0?00?010??0000000100001101100??1??00??001001??0?100?00?112110?1001211010?102?001001100110101011100??20?11?00?00???00???01010?00110202?10?1010010000000100111010?0001?1??1?????0000?????10100?011000?00220000111211100?00020?001?1??2000000????11??00??1???1??????0??10000000
	Heterodontosaurus_tucki          001000000???001?11011000000011100100000111101001001000101100?000000011010?001010200?001000010000010000020000100010?00?1100000100?11210000101100020010100000021110011100111101011?0?011?11100200100110011010011??010001000000001110100?0?0?0101010120200010010010111100011100001011000011002110002010010?01111201?000?001101?11?0???012?????01110100000
	Hexinlusaurus_multidens          001000000???0????0????0???????0?01000111001??000011000101010110001?000000?00000101??00001000100010???1???????0001??0??????????????????????????????0103???????????????10011011000?02?02??01?0100??0101011011?1?01?0??010??00001000011??0?0?00011000?00???0000100000010130010000101200001112111000000?01000?0012001000?000110?00?011??1??10000110?100000
	Homalocephale_calathocercos      0??100000????????????????????????10????2???2?0??0?11?100?00021100110110111000001000?0001110000001??0?0000???100?1010????1??0?10?1????????????????????????????0???????101?1??????11?????????????????????????02?0101?00??1?011???????????2?????????????????????????1110021110200102210001102?11110211?11011????100?10?0???1???10001???1??????????????000
	Hypsilophodon_foxii              000000000???011010011000000100000101112100?011000010001001001100001000000?000001100?0000000000001111100201?00000001001110110000001121000?0112110000102000100010110001101111201201111010001001210101010?001102011110?01111010000010111101000001010010000?00001?000?010000110000002210001112011000000201001010120000000001110000001101110000001100000000
	Iguanodon_bernissartensis        000010000???00111110101?0010?01011001121000110110110010001101100001000000?0000022011?0000000100010101100?0000200?00010100?2?00000112011010112310202103000100012??????111111111101021111001101212101011?10221?2111120010110120000110101020000001?0020?11100100101010101?01102101?1211101102011100000211100?11?1100211001111100011110?011101001111100000
	Isaberrysaura_mollensis          0?001000????0?0??00???0????00?001100000?001??0??0011010?0???0?????10????0?0?001??01?1100000000001?????????????????????????????????11?????00??????????????????0001001?1?0?10001???00?0???????0??????????????????????????????0???????????????????????????????????????10??0???????????????????????????????????????????????????????????????????????????0??
	Jeholosaurus_shangyuanensis      0?0010000???010011011?0000010100010001110010?1110010001001101100001000000?000000100100110001000011111000000000?1000001100?1001?1?1121100000121201001020001001100110111001101112001100000010001000011001001?020?110???1???000?11010?0????00??011?00???????????????10100101100001012100011??11100000020000121?120000000010110?000011??1??????0??10100000
	Kangnasaurus_coetzeei            0??????????????????????????????????????????????????????????????????????????????????????????????????????????????????????????????????????????????????????????????????????????20????12001??????2?????????2???????????????????????????????????????????????????????????????????????????????????????????????0?12120?0?1111111011???0???2????001111??????????
	Koreanosaurus_boseongensis       0????????????????????????????????????????????????????????????????????????????????????????????????????????????????????????????????????????????????????????????????????????????????????????????????0???021???0?0?1?????00??????00010110011?000001?002?????????????????????11?0???0???00?????????01000???001?111201?00101?111??0??????????????????????000
	Kulindadromeus_zabaikalicus      0???00?0?????????1????????????000??1110101?020001010?010?0100?100?10?0000?0?000?01????0000000000110110????????????????????????????1????????????0?0?0030??10000?0???1?10?111??120?12?0??001?000??????????????????00????????0??1101010??????00011??000?????????????01101??1100?010220000111?1?1001100200001????200????0??111????????????0???????00000000
	Lesothosaurus_diagnosticus       000000000???00001001100?00?0000000000001001000010010001000001110000000000?000000000?00000001000010???00101?000000000?11?0?1001000010000000002000100003001000100011000101110001000101000000000?0000?000?1??1???0000???1????10?0000110000?00000001000000??0000?10?00010000000000001000001100101000000101010000?20000000000110?000?1?0?0???????1110100000
	Laquintasaura_venezuelae         0???????????????1????????????????0?0???1?????1?????????????0???????????0??1?????????????00?????0??????01????????00??????0?????????????????????????????????????0?1????1?0?10201?0?00?0???????0??????0?????????????????????0????0001?????????????????????????????????1???0000?0?00?000?011?0??1?0?00?100?00?0??200??01?1??11???0??0????????????????0????
	Liaoceratops_yanzigouensis       0?01100011010?0?1?010?000100011?01100011101?10?101???????1110101111111?210011000101?00012010010110?00002?1??00??0100011????1010111120001000120001121000100112011110?1?0111120010???????0010012????????????????????????????????????????????????????????????????????????????????????????????????????????????????????????????????????????????????????0???
	Lycorhinus_angustidens           0???????????0??????????????01???0100???1?????????????????????????????????????????????????????????????????????????????????????????????????????????????1???0????000?1??10111?011?1?0?00??????00?????????????????????????????????????????????????????????????????????????????????????????????????????????????????????????????????????????????????????????
	Macrogryphosaurus_gondwanicus    0????????????????????????????????????????????????????????????????????????????????????????????????????????????????????????????????????????????????????????????????????????????????????????????????10?002112102001???11112?1?????????????3???????????????????????????1?21?11100?10?210001102111000000?01????????????????????????????????????????????????
	Mahuidacursor_lipanglef          0????????????????????????????????????????????????????????????????????????????????????????????????????????????????????????????????????????????????????????????????????????????????????????????????10??0211?????????1111??????000010100003?00020101001100?0000??????????????????????????????????????????????????????????????????????????????????????????
	Mochlodon_suessi                 0?????????????????????????????????????????????????????????????????????????????????????????????????????????????????????????????????1????????121201011100????0?????????1???1?201??111102?00?012200????????????????????????????????????????????????????1?????????????????????????????????????????????????0??????1??0?????????????????????????????????0???
	Mochlodon_vorosi                 0???????????????????????????????????????????????????????111???????????????0???????????????????????????02??????????????????????????1????????120201011100??1???????????101111201?0111102?00?01210?????????????????????????????????0?10001??11001?0??21??????????????????????????????????????????????????010111?1000??1??0011????????????????????????????
	Morrosaurus_antarcticus          0??????????????????????????????????????????????????????????????????????????????????????????????????????????????????????????????????????????????????????????????????????????????????????????????????????????????????????????????????????????????????????????????????????????????????????????????????????012120????111?1?0??01???????2??001010??????????
	Muttaburrasaurus_langdoni        0??00????????????1????0???????1?11?????10??1?011?????????1?0?10000?0????????000220??0100?0?010??101011???????1?20?00??????????????????????????????????002100?1?????????1?1?20120?1210?????0??????0??01???1??2?0???????????????0?1?1011???0001011?00?101?0??0??????11012?01?1??20021110111?1???0???????0000111200?11111??110?00101?020??2?0?1???0???000
	Nanosaurus_agilis                0????????????????????0?????????????????????????????????????????????????????????????????????????????????????????????????????????????????????1?1?0?00????????0??0????0?10??110110?0101020??00?1000001??0100?10200111??1111?0?00000100?00010?0000?1000??0????0??????10100?0?1000001111000111211100000020100101112000000001?110?000011?1110100001110100000
	Orodromeus_makelai               000???000????1001001100000?100011101102100?0?1?11010?0100?101?00001000000?0??011100001100000000010???0?210?00010001??1111?100????11????0?0?1211010?10??001001?0?1?0??10111010120?1000?000100000001001021011030211000?1?10000000010110001?00001010020000100?0?100001101101100001022100011121110000002010012?01200001100111?010101?101100??00?1110000000
	Pachycephalosaurus_wyomingensis  0?01000000??010??0?????00?????00?10??01210?2?0????11??000??02110?010?1111100000101???001210000?01????00?0??0?2???0?0?1???????1000????????????????????????????12??????10????2011?11100????????????01?????0?????????????????????????????????????????????????????????????????????????????????????????????????????????????????????????????????????????????
	Parksosaurus_warreni             000?1000????0????0????????0?0?0?1101112100001??10?10?0?0???0???????0???0?????01120??0?0?000000?02????01????0????????????0????????1?????????1???000?10300???0?1???????1011112?120???10210010011001??????1??20??011??001110110?000001000010???00????2?0????????????10100?0?100?0???????01112?11?00000101001?111210??????0111000000?????0?2??001110000000
	Prenocephale_prenes              0?11000000??0?1010011000000?1100010110111012?0?10111?10021?021100010110111000001010?00012100000011???0?00??011?01000?10??????1000????????????????????????????01???100?01??02??0?1??????????????????????????????1????0?????11?????????????????????????????????????1?????1???20???????????????????2??0??01?????????1????????????????????????????????????
	Psittacosaurus_mongoliensis      0111111010001?001101000011000110111????1?0100011011010201?0010001110?0020?1?1100101?0010000100?01????0?0??????0?011???????????????1100000001?120111101000000112?????10011110?0?0??1????00?0020????1110??010?2?001???010??010101001110?0?0?000111?000?00000001100011100?0110000?022100011212112?12000000???1??200??00????110?00???1??0???????11?0000000
	Psittacosaurus_major             0?111110100010001101000011000110111???2??0?0001101101020?1001000111110020?1?1100101?00100001001010???0?0????000?0110??11010?0101?0110000?001?020111100000000112?????100111100010?01010?0?10020???????????1??3?????????????????????????????????????????????????????????30????0??0??1???1???????????????????????????????????????????????????????????????
	Rhabdodon_priscus                0??????????????????????????????????????????????????????????????????????????????????????????????????????????????????????????????????????????1?1111?1100?????0?????????101???????01??????0010121?????????????1????1??????0????????????????????????????1??????????????????????????????????????????????????111?1??0?01011????????????????????????????00000
	Rhabdodon_sp1                    0??????????????????????????????????????????????????????????????????????????????????????????????????????????????????????????????????????????1?21110???0?0??00?????????101??1201??111?0200010121???????1?????1????1??10??0??????001010000?????????????1?????????????????????????????1??0110?????0110020?111??1?10001011??01?00?????????????????1?{0 1}?00000
	Scelidosaurus_harrisonii         000010010???0???100????0????0?00?00000010002?0???111?20?0020011?01?00??00?0?00001?0?1000100100001??0??01????00???0??????0?1?1?1??1??????????2????0?003??1100100???00?101110011?0?10?0??00??000??????00???02???0??0??0?0??0?00000??????0?0?000????020?????????????10111?0000??00?000?111100??10?0000000010?00?210?000??0?110?00??1???0???????11??011111
	Scutellosaurus_lawleri           00????010???00?0??0110?000????????0??????????1?????????????????????0????????00??????110000010000???????1???????????????????????????????????0?00000?0?3??1??0??0???01?10011001100010000??000000?00????011011?1??????00???????????0010000?0?00001??00??0??00?0????0??1???0?00??0??1???00110?1?1010?1?0000000000200?000??0?110?00?????????????????0?00110
	Stegoceras_validum               0?11000000??0110100?100000001100010?10121012?0?11111?10021?021100010111111000000010?000121000000110000?00???100?1000?1010010?10001?1???????11?0000010210?101211010000101?10{0 1}010?110001?10100000?????????????????01?00????011?0111001100?1?002001?1202?????????????110021110200?022000??????????021101101?????100?1??0?0?110?1?????????0???????1010????
	Stegosauria                      00000?000???0?0?10011?0?00?{0 1}0000110??0010?0220??0011?20000200110001000?00?0000001?????00000000001??0?011????00?0{0 1}0????1100101110?11100000011200100?003?0010000{0 1}??????1001100010001??0??00????????10010?10{0 1 2}{0 1 2}??????1??0????0{0 1}0001000100???0??0010000??2???01?0??01011110?0000??00000001{0 1}1101101000000001110????01???00?200110?0010101???00000011?1110110
	Stenopelix_valdensis             0?????????????????????????????0?????????????????????????????????????????????????????????????????????????????????????????????????????????????????????????????????????????????????????????????????????????????????????0????000??1??????????????????????????????????1110000110000101100001121?11?0?2000000?1?1?????????????110?00??????????????11??00?000
	Talenkauen_santacrucensis        00?????00???0?00101?1?1000?00??011011??1?0???????????????????????????????????????????0????????????????????????????????????????????121?1?101121?10011????2??0?1111??1?11?1112012??02101?0?1??21???10000211120???????111?????001001001100?000?201100??1????????????00102?0111??11?121000?102?1????????0?????11?200??????101?0?0?11121????10?10?10?000000
	Tenontosaurus_dossi              00000?000???0010111010100000000011011121100010111010001111101000001000000?00?00210??0?0?00000010110110?00?00?2?11000???011?0??00?1120110101122??10?101002?00011??????1?11112?120????0?100100??12101001??02??21??01???101?0100000000100010?00011?001010??00?0????00010210111??1101210001102?11000000201000?11?210??11??1?110000101??1?0??????1100000000
	Tenontosaurus_tilletti           000000000???0?101110101?0010?00011011121100010111010101111101000001000000?000002100?000000000010110110?00000020110000110111000000112011010112211101101002100012??????111111201201021?21001002212101001?10221211101100101?01000000001000100000111001010010000110100010130111001001210001102011101000201100111121001110110111000101111101200001100000000
	Thescelosaurus_neglectus         000000000???010010011?000001000011011111100110110010110011101{0 1}00001000000?00000110?0000000000010110110100011011110000110011000??11121?0010112201101103002100110011011101110201201101020001001?01001?10110121201111?11?1?1010000010011000000010?1000000010000000000010110111?010012100011121110?0000201001?111210?1?0???1110?00?0110?1??????01110000000
	Thescelosaurus_assiniboiensis    0??????????????????????????????????????????1??1???101??????01????????0000??0??????????00????????????????0010?111??0??11?1?10???????????????????????????????????????????????????????????????????????????????????11???1????????????????????????????????????????????00??110?1??010???100??11??????????????0?1111?1?011?10?11?0??0?0?1????01011011?00?????
	Tianyulong_confuciusi            000?????0???0?1?110???0000001?0?010?100111?????100?????0????????????????????0???????0?0????????????????2?????????????????????????111??00010???0000?10???00?0201???10?1002??0110??11001?10??0??????1???????????????????????10??1?10??000?0???0??1??2?2???1??100101?????????????????????1????111?????00?0???????????00??0?1?0?1???????????????????100000
	Valdosaurus_canaliculatus        0????????????????????????????????????????????????????????????????????????????????????????????????????????????????????????????????????????????????????????????????????????????????????????????????????111???0????21???1?2?11??????????????????????????????????????11112?0?11?01?11210001102011?0?1?120100112112001211001011000000?21???001110???1100000
	Vegagete_ornithopod              0???????????0??0??0?????????????????????????????1??????????????????????????????????????????????????????????1???2????????????????????????????????1?0?1?????????110000?101?112012?111102000?0022111????0?1???????????????2??????????10?0???110????102???????????????????????0??2?????????????????????????001111???0101120011??0010121???1100011110000000
	Wannanosaurus_yansiensis         0?????00??????????????????????????????????????????11??0??000?????0?01101110000?????00101?10??000?????????????????????????????????11?100001?11000000001100100???????0?10011??01???1???????000?0?00????020????????????????????????????????1?001011?1?????????????????1?????1????????????????????????????0???????00???????010??1?????????????????????0???
	Yandusaurus_hongheensis          0?????00???????????????????????00100???1?0?01?????????????????????????????????01?0???00000000??0?????01??????????????????????????????????????????????????????????????1011112102????100??????1?0??01??0?????0????1???0??1?????0000???100???000?1?000??0?????????????????????????????????????????????2?????0???????000?0?0??00???????1???????????0?0????
	Yueosaurus_tiantaiensis          0????????????????????????????????????????????????????????????????????????????????????????????????????????????????????????????????????????????????????????????????????????????????????????????????01??0210??1????11??00?1?10??000?011????????0???00????????????????????????????????????1????110????????0????112000???????1??1001??????????????????0?000
	Yinlong_downsi                   0111111011010?0?1101000000000?0?0100002110100001001000200100000001?11101100?01?01?1?000100110011100001?201??000??11001111?2101??10101000?00?202010010200001020111110100?11?010???01?10?001??0????01110?0010?2?0?10??01?1?00??0{0 1}1{0 1}111????0???0111002?0?0?0?0?10??01110030110000101?000011212112?12000?000?1?1?20{0 1}?0???00???0?00?0????01??????????000000
	Zalmoxes_robustus                000?0?000???0000100010001000???011011?21?0?1?01?10??????1?100?00001001020?010001?00?01000?00101010???10212???1?2?00100101?110????112000010112120101100000100012??????1011112012011110200010121??10?001101??1310?11?10??1?0????00001010???1100111?0211?????????????0100211101122012111??????????11000111111111110010112??110?001?1?????????????????0000
	Zalmoxes_shqiperorum             00??0?00?????????????????????????????????????011????????1110??00001001020?0100?????00100???010101?????0212????02???1001?1?1?0?????120000???121201011000001?0?????????101111201?0????0??00101210?1??????0????3??1???????1??1???110011101??110011???2???????????????0101211101122012111?11121????110?001111?1?11100101?200110?00??1???????0?????????0000
	Zephyrosaurus_schaffi            0???0?000???01001?01110000??0??1010????100?0?11???101010??1????????0????0???0001?0000110000?00?0?????0?001?1000010?0011111100??????????????1???????????0?????1001?01?1011112002011110200??0?11000?????21???0??2?1?00???1?????????????0????????????0????????????????????????????????????????????????????????????????????????1?1?0??01?0?????????0??????
	Hesperonyx_martinhotomasorum     0????????????????????????????????????????????????????????????????????????????????????????????????????????????????????????????????????????????????????????????????????????????????????????????????????????????????????????????????????????????????????0??????????1?????????????????????????????????????????????????????11??010?????????1???00??1110????
	Draconyx_loureiroi_              0??????????????????????????????????????????????????????????????????????????????????????????????????????????????????????????????????????????????????????????????????????1?1?1011?10?1011??????????????????????????????????????????????????????????????0??0??0????0?????????????????????????????????????0??????????2010011111?10?1???1121?0100111110????
	SHN015                           0????????????????????????????????????????????????????????????????????????????????????????????????????????????????????????????????????????????????????????????????????????????????????????????????????????????????????????????0111?01????1010001???????????????????????????????????????????????????????0001111210?22110???????????10???????????????????
	Changmiania                      000010000---0100110??10001010?000100012100101101101010101?00111??01000100-1?001010??000001000?0?10-??0???????010?????????????????11211?1?001?0000???0?000??010?01111120?1??1111????-?0?0???????????11??0?0103???11?001?10?00?100111?100?0???0?00??10?0???00011???10100001100001012100???????????????000???1?1????1?00???1?000??????????????????0000000
	'Transylvanosaurus_platycephalus'0??????????????????????????????????????????0?01????????????????????????????????????????????????????????????0?1?20101001011110?????????????????????????????????????????????????????????????????????????????????????????????????????????????????????????????????????????????????????????????????????????????????????????????????????????????????????????
	'Ajkaceratops_whole_Rostral'     0???????110100?01??10100?1????????????????????????????????????????????????????????????????????????????????????????????????????????1?1001001??0????????????????2???????????????????????????????????????????????????????????????????????????????????????????????????????????????????????????????????????????????????????????????????????????????????????

;
?;

END;
ctype ord : 111 151 204 283;

END;
BEGIN ASSUMPTIONS;
	TYPESET * UNTITLED   =  unord:  1- 342;

END;

BEGIN MESQUITECHARMODELS;
	ProbModelSet * UNTITLED   =  'Mk1 (est.)':  1- 342;
END;

Begin MESQUITE;
		MESQUITESCRIPTVERSION 2;
		TITLE AUTO;
		tell ProjectCoordinator;
		timeSaved 1715039800664;
		getEmployee #mesquite.minimal.ManageTaxa.ManageTaxa;
		tell It;
			setID 0 8621168035700547013;
		endTell;
		getEmployee #mesquite.charMatrices.ManageCharacters.ManageCharacters;
		tell It;
			setID 0 7727896543685148361;
			mqVersion 360;
			checksumv 0 3 34959649 null  getNumChars 342 numChars 342 getNumTaxa 78 numTaxa 78   short true   bits 2305843009213693967   states 15   sumSquaresStatesOnly 35790.0 sumSquares -9.684540638697515E19 longCompressibleToShort false usingShortMatrix true   NumFiles 1 NumMatrices 1;
			mqVersion;
		endTell;
		getWindow;
		tell It;
			suppress;
			setResourcesState false false 100;
			setPopoutState 300;
			setExplanationSize 0;
			setAnnotationSize 0;
			setFontIncAnnot 0;
			setFontIncExp 0;
			setSize 1920 961;
			setLocation -8 0;
			setFont SanSerif;
			setFontSize 10;
			getToolPalette;
			tell It;
			endTell;
			desuppress;
		endTell;
		getEmployee  #mesquite.charMatrices.BasicDataWindowCoord.BasicDataWindowCoord;
		tell It;
			showDataWindow #7727896543685148361 #mesquite.charMatrices.BasicDataWindowMaker.BasicDataWindowMaker;
			tell It;
				getWindow;
				tell It;
					setExplanationSize 30;
					setAnnotationSize 20;
					setFontIncAnnot 0;
					setFontIncExp 0;
					setSize 1820 889;
					setLocation -8 0;
					setFont SanSerif;
					setFontSize 10;
					getToolPalette;
					tell It;
						setTool mesquite.charMatrices.BasicDataWindowMaker.BasicDataWindow.ibeam;
					endTell;
					setActive;
					setTool mesquite.charMatrices.BasicDataWindowMaker.BasicDataWindow.ibeam;
					colorCells  #mesquite.charMatrices.NoColor.NoColor;
					colorRowNames  #mesquite.charMatrices.TaxonGroupColor.TaxonGroupColor;
					colorColumnNames  #mesquite.charMatrices.CharGroupColor.CharGroupColor;
					colorText  #mesquite.charMatrices.NoColor.NoColor;
					setBackground White;
					toggleShowNames on;
					toggleShowTaxonNames on;
					toggleTight off;
					toggleThinRows off;
					toggleShowChanges on;
					toggleSeparateLines off;
					toggleShowStates on;
					toggleAutoWCharNames on;
					toggleAutoTaxonNames off;
					toggleShowDefaultCharNames off;
					toggleConstrainCW on;
					toggleBirdsEye off;
					toggleShowPaleGrid off;
					toggleShowPaleCellColors off;
					toggleShowPaleExcluded off;
					togglePaleInapplicable on;
					togglePaleMissing off;
					toggleShowBoldCellText off;
					toggleAllowAutosize on;
					toggleColorsPanel off;
					toggleDiagonal on;
					setDiagonalHeight 80;
					toggleLinkedScrolling on;
					toggleScrollLinkedTables off;
				endTell;
				showWindow;
				getWindow;
				tell It;
					forceAutosize;
				endTell;
				getEmployee #mesquite.charMatrices.AlterData.AlterData;
				tell It;
					toggleBySubmenus off;
				endTell;
				getEmployee #mesquite.charMatrices.ColorByState.ColorByState;
				tell It;
					setStateLimit 9;
					toggleUniformMaximum on;
				endTell;
				getEmployee #mesquite.charMatrices.ColorCells.ColorCells;
				tell It;
					setColor Red;
					removeColor off;
				endTell;
				getEmployee #mesquite.categ.StateNamesEditor.StateNamesEditor;
				tell It;
					makeWindow;
					tell It;
						getTable;
						tell It;
							rowNamesWidth 1133;
						endTell;
						setExplanationSize 30;
						setAnnotationSize 20;
						setFontIncAnnot 0;
						setFontIncExp 0;
						setSize 1820 889;
						setLocation -8 0;
						setFont SanSerif;
						setFontSize 10;
						getToolPalette;
						tell It;
							setTool mesquite.categ.StateNamesEditor.StateNamesWindow.ibeam;
						endTell;
						rowsAreCharacters on;
						toggleConstrainChar on;
						toggleConstrainCharNum 3;
						togglePanel off;
						toggleSummaryPanel off;
					endTell;
					showWindow;
				endTell;
				getEmployee #mesquite.categ.StateNamesStrip.StateNamesStrip;
				tell It;
					showStrip off;
				endTell;
				getEmployee #mesquite.charMatrices.AnnotPanel.AnnotPanel;
				tell It;
					togglePanel off;
				endTell;
				getEmployee #mesquite.charMatrices.CharReferenceStrip.CharReferenceStrip;
				tell It;
					showStrip off;
				endTell;
				getEmployee #mesquite.charMatrices.QuickKeySelector.QuickKeySelector;
				tell It;
					autotabOff;
				endTell;
				getEmployee #mesquite.charMatrices.SelSummaryStrip.SelSummaryStrip;
				tell It;
					showStrip off;
				endTell;
				getEmployee #mesquite.categ.SmallStateNamesEditor.SmallStateNamesEditor;
				tell It;
					panelOpen true;
				endTell;
			endTell;
		endTell;
		getEmployee  #mesquite.charMatrices.ManageCharacters.ManageCharacters;
		tell It;
			showCharacters #7727896543685148361 #mesquite.lists.CharacterList.CharacterList;
			tell It;
				setData 0;
				getWindow;
				tell It;
					useTargetValue off;
					setTargetValue ;
					newAssistant  #mesquite.lists.DefaultCharOrder.DefaultCharOrder;
					newAssistant  #mesquite.lists.CharListInclusion.CharListInclusion;
					newAssistant  #mesquite.lists.CharListPartition.CharListPartition;
					newAssistant  #mesquite.parsimony.CharListParsModels.CharListParsModels;
					setExplanationSize 30;
					setAnnotationSize 20;
					setFontIncAnnot 0;
					setFontIncExp 0;
					setSize 1820 889;
					setLocation -8 0;
					setFont SanSerif;
					setFontSize 10;
					getToolPalette;
					tell It;
						setTool mesquite.lists.CharacterList.CharacterListWindow.ibeam;
					endTell;
				endTell;
				showWindow;
				getEmployee #mesquite.lists.CharListAnnotPanel.CharListAnnotPanel;
				tell It;
					togglePanel off;
				endTell;
			endTell;
		endTell;
		endTell;
end;
