# Supplementary material for: Anatomical description and digital reconstruction of the skull of Jeholosaurus shangyuanensis (Dinosauria, Ornithopoda) from China
Source: PLoS One. 2025 Jan 24;20(1):e0312519. doi: 10.1371/journal.pone.0312519 (PMC11760024; doi:10.1371/journal.pone.0312519)
Supplement: S2 File — Folder containing the .tnt matrix, and the results from the script used to run the analysis, following Rotatori et al. [11]. (ZIP) [file pone.0312519.s004.zip › Bertozzo_et_al_2024.tnt]

xread
342 78
Herrerasaurus_ischigualastensis	000010000???00000000000011000?0000011000001020?1100????000001010000000000?0001?100??00000001000021000201?0??00?000000?0?0?00?100000????????00??000?002?000001000000?00000000010110?????000???????11000?10210000000???00?000???111?10?0??00?00?????200000100101001?1000?00001000010000000???00000000010000000010?00000001000000?000??020100000000000000
Abrictosaurus_consors	001???000???0?1?1?01??0000?01???0100000111??????0?1000?????????????????????????02???0???????????0?????????????????????????????????12??00?10?1?0020?002???000??110001?00111???01??0??1??01??0?????0??1???????1????????1???????01?1???????0???0?0???????0010?10????11100?0??0?001?1100??????????????????0??01??201?0??????1???1???????????????111?100000
Agilisaurus_louderbacki	000110000???00001001100000000?0?0100101100101000101011000000110000?000100?0?00?0?0???0000000000010???0110???00??10????1?0???0?00?1111000?00?2?1010?10300000010001110010111001010?02100?101?000??????10???11?1?01?0???101?00001001111?00?10000?1???002?????0??????00100?0000000001200001101??10000002000?0?0??20000000?0?11??00??11??0???0???1100100000
Anabisetia_saldiviai	0????????????????????????????????1?????????????????????????????????????????????????????????????????????????????????00111???????????????????????0?011?????????????????1???1?[1 2]01??112101????0?12???10?0?21????????2??????2??10?0001011100?00002010102010??00?0?00?011112101100?01112110011021110001002010012210200111111101?0??01112?2??10111?1100100000
Ankylosauria	000?1?010???0???10011?0?00?000?0110????1??0??0????11?20??020111000?????00?0?????????????110000001?00??01????00??00??????0?1?1110??100?00?1??2??100?0????0100?00?1?0?010[0 1]110001?0?1??0??00???????????10???0???????0???????0100010???????10??00?0000??????01?0??01011111?0000???0?000?111100??111?0?0001110????01???00??0?11??0???1???????????11??111111
Archaeoceratops_oshimai	0101000011110?0?10010?0001000?0?01100011100?20?10110101?0110?????1?111021001000010??00?12010000110?0?0?2?????0??0100???????1??0??1121?011001202010210?0110102011110?1?0111?20010???????001???2????????????0?2?1?????0????0?0??????????????????????????????????????0100101100001022100011212112?????001?01?1?????????????1????000110?1?0101001100100000
Camptosaurus_aphanoecetes	0??????????????????????????????????????????????????????????????????????????????????????????????????????????????????????????????????????????122012001?20??????????????111?11?01?0?02????0010012??1100112111211001111111?2??0?00001000100?0000100100200010001011010?0101101110011111101011020110000002110001[1 2]1120002111101111?00111?????1??000??????0000
Camptosaurus_dispar	000000000???00111110101?0010?01011001021000110111110001001001100001000000?0010012001?0000000100000101?0000?001001000110101200?00?112011010112210201102000100012??????111111101101021011001101212100011111111?2011100?101110?000010011101000001[0 1]1001001110010110101010[0 1]?0110?001?121110110201100000021100??11?21002110101111000111?020??0111?1110000000
Changchunsaurus_parvus	000?10000???0100100111000001100?01001??1001????10010?0?00100??????1??00?0?00000010??00110??1000010???000?????0?????00?0?0?0001001112110110012110101102000100110?1101?10111001120?11?00?0010000???0111010011????????1010????0??00????0001?00001?1????????????????????????1?????10??1????????????????????012111??0?0????001?0?00???1????????????10100000
Chaoyangsaurus_youngi	0?11?1101?001?0?1?0?0?0?11?00????11????1?0??????????????????????????????????01?0101??011???10?0010?0???2??????????????????????0??0121?0110?12??010010??0001020111101?001111010101???0??00????????00010?00???????????????????????0011??????????????????????????????????????????????????????????????????????????????????????????????????????????????0???
Chilesaurus_diegosuarezi	00??????0???01000?0??00??00?0???0??????????0?0??????????0020????????????0?0??????????????0???0????????????????????????????????????0?????????00102?????????????0?????0000?0?0000??0??0?0000???0?000??1??1?????????????0???00?00100110100?0010000???20?0???001??01101100?0010?001011000010???0100000010000000?1100?000010101??0000????????0000???0000000
Convolosaurus_marri	0000??000???11101001100000000000010111210101?00010100101?1101?0??010?000000?000?1???0000?000000011?11000????0101100?????1?????0???120?000001211000110[0 1]0?2000?1011100?10111120120111101?00?00120???101121011?211?11??0101111000000011000?0?10011000200000000010000??100?011100?001210001102111000000101001?1??2001?00?100110?001011??1?0200001100000000
Dryosaurus	000000000???0010111010100010?010110110211000100101100000?0001010001000000?0000021100000000001000101011?2000102001010000001100000?0120?10?0112101100102002100012??????11111110110102101100100121111001111111?2?01211001020??00000001111010000100100000101??0?11????110210111001011210001102011000000211001120120011110011110?00111211111011101100100000
Dysalotosaurus_lettowvorbecki	0?0?0?000???00?0111010100010?010110011211000100101100010?1001010001000000?00001221000000000010001?1011?2?00101001010?01101100?00?012011010112101100101000100012??????11111110110?02?01?0010012111110111?01112?1121??01021?100000001111010000100100100????????????01102101110010112100011?201100001021100112112001111001?110?00111211?1001110110??00000
Echinodon_becklesii	0???????0?????1???0?1????0???????1???????1????????????????????????????????????????????????????????????????????????????????????????1?????????10000000?11???????101011010011001100?1100??0???00?????????????????????????????????????????????????????????????????????????????????????????????????????????????????????????????????????????????????????????
Emausaurus_ernstii	0?0010010???0?0??00?1?0?00?00?001000000100?010????10101??02001?000?0?0000?0??0?00???1?00000100001??0????????????????????0?100???????????????2??1?0?0?3?01000100?1?00010011001??0?1??0??00??0????????????????????????????????????????????????????????????01???????????????????????????????????????????????????????????????????????????????????????0011?
Eocursor_parvus	00???????????????????????????????????????????????????????????0100???????????????????????????????????????????1?0???????????00?????1??????????200010000?00100010???????10011?011?0?1??0??0???0????00???0??0???1????????????????0001101????0?000?1?00???????0?1??????01?0?0000??01010000011000?1000000000000?00?200?000?001110?0?????????0100????????0000
Eousdryosaurus_nanohallucis	0??????????????????????????????????????????????????????????????????????????????????????????????????????????????????????????????????????????????????????????????????????????????????????????????????????????????111???1?21?10?????????????????????????????????????01100101110010112100?????????????????0012201?0?11?1??10110100111211?1000101??01100000
Fostoria_dhimbangunmal	0??????????????????????????????????????????1?01??????????????10000????????????????????????????????????12??????020????????????????????????????????????????????????????????????????????????????????????0?1???1????????0??2????????1011????????101?????1?????????????????????????????????????????0???020110????????011112??1?0????????????????????0??????
Fruitadens_haagarorum	0???????0???????1?0?1???????1??0?1??????????????????????????????????????????????????????????????????????????????????????????????????????????1??000???1????????101000010011001100?11?0??11???0????????0?10???2???01??????????????????????0?010?0101?????????????????????????????0??????????????????????0001111201?000?001100?11?012????????????????????
Gasparinisaura_cincosaltensis	000?1000?????????????0??????????1101112100?0??011?100010?110??000000000?0?00001120??000?00000000210?10???1???00000?0?????????????1?????????1?20?00?10100010001???????10?1112?11???2101?00????????000?011????2011[0 1]????1?101100?0?0010100??0000100100??????????1?1?00100101110011012100011121110000002010012110200?000001011?0001012?2110011111101100000
Goyocephale_lattimorei	0?1???000???0?00??0??00100001100010???????1210????11?10????011100??01??111?000????????01?1000??0????????????????100001010??????0???1???????11000000002?0?0?1?01010100101?1?[0 2]01???10?01?10?0000??????????????1?????????????11???????????21?001011?10????????????????10?0111?20?102???????????????????????????????????????1???????????12010100?????00000
Haya_griva	0?0?1?000???00001001?00010010?00010011110010?11?1010011001101?00001000000?0?00?010??0000000100001101100??1??00??001001??0?100?00?112110?1001211010?102?001001100110101011100??20?11?00?00???00???01010?00110202?10?1010010000000100111010?0001?1??1?????0000?????10100?011000?00220000111211100?00020?001?1??2000000????11??00??1???1??????0??10000000
Heterodontosaurus_tucki	001000000???001?11011000000011100100000111101001001000101100?000000011010?001010200?001000010000010000020000100010?00?1100000100?11210000101100020010100000021110011100111101011?0?011?11100200100110011010011??010001000000001110100?0?0?0101010120200010010010111100011100001011000011002110002010010?01111201?000?001101?11?0???012?????01110100000
Hexinlusaurus_multidens	001000000???0????0????0???????0?01000111001??000011000101010110001?000000?00000101??00001000100010???1???????0001??0??????????????????????????????0103???????????????10011011000?02?02??01?0100??0101011011?1?01?0??010??00001000011??0?0?00011000?00???0000100000010130010000101200001112111000000?01000?0012001000?000110?00?011??1??10000110?100000
Homalocephale_calathocercos	0??100000????????????????????????10????2???2?0??0?11?100?00021100110110111000001000?0001110000001??0?0000???100?1010????1??0?10?1????????????????????????????0???????101?1??????11?????????????????????????02?0101?00??1?011???????????2?????????????????????????1110021110200102210001102?11110211?11011????100?10?0???1???10001???1??????????????000
Hypsilophodon_foxii	000000000???011010011000000100000101112100?011000010001001001100001000000?000001100?0000000000001111100201?00000001001110110000001121000?0112110000102000100010110001101111201201111010001001210101010?001102011110?01111010000010111101000001010010000?00001?000?010000110000002210001112011000000201001010120000000001110000001101110000001100000000
Iguanodon_bernissartensis	000010000???00111110101?0010?01011001121000110110110010001101100001000000?0000022011?0000000100010101100?0000200?00010100?2?00000112011010112310202103000100012??????111111111101021111001101212101011?10221?2111120010110120000110101020000001?0020?11100100101010101?01102101?1211101102011100000211100?11?1100211001111100011110?011101001111100000
Isaberrysaura_mollensis	0?001000????0?0??00???0????00?001100000?001??0??0011010?0???0?????10????0?0?001??01?1100000000001?????????????????????????????????11?????00??????????????????0001001?1?0?10001???00?0???????0??????????????????????????????0???????????????????????????????????????10??0???????????????????????????????????????????????????????????????????????????0??
Jeholosaurus_shangyuanensis	0?0010000???010011011?0000010100010001110010?1110010001001101100001000000?000000100100110001000011111000000000?1000001100?1001?1?1121100000121201001020001001100110111001101112001100000010001000011001001?020?110???1???000?11010?0????00??011?00???????????????10100101100001012100011??11100000020000121?120000000010110?000011??1??????0??10100000
Kangnasaurus_coetzeei	0??????????????????????????????????????????????????????????????????????????????????????????????????????????????????????????????????????????????????????????????????????????20????12001??????2?????????2???????????????????????????????????????????????????????????????????????????????????????????????0?12120?0?1111111011???0???2????001111??????????
Koreanosaurus_boseongensis	0????????????????????????????????????????????????????????????????????????????????????????????????????????????????????????????????????????????????????????????????????????????????????????????????0???021???0?0?1?????00??????00010110011?000001?002?????????????????????11?0???0???00?????????01000???001?111201?00101?111??0??????????????????????000
Kulindadromeus_zabaikalicus	0???00?0?????????1????????????000??1110101?020001010?010?0100?100?10?0000?0?000?01????0000000000110110????????????????????????????1????????????0?0?0030??10000?0???1?10?111??120?12?0??001?000??????????????????00????????0??1101010??????00011??000?????????????01101??1100?010220000111?1?1001100200001????200????0??111????????????0???????00000000
Lesothosaurus_diagnosticus	000000000???00001001100?00?0000000000001001000010010001000001110000000000?000000000?00000001000010???00101?000000000?11?0?1001000010000000002000100003001000100011000101110001000101000000000?0000?000?1??1???0000???1????10?0000110000?00000001000000??0000?10?00010000000000001000001100101000000101010000?20000000000110?000?1?0?0???????1110100000
Laquintasaura_venezuelae	0???????????????1????????????????0?0???1?????1?????????????0???????????0??1?????????????00?????0??????01????????00??????0?????????????????????????????????????0?1????1?0?10201?0?00?0???????0??????0?????????????????????0????0001?????????????????????????????????1???0000?0?00?000?011?0??1?0?00?100?00?0??200??01?1??11???0??0????????????????0????
Liaoceratops_yanzigouensis	0?01100011010?0?1?010?000100011?01100011101?10?101???????1110101111111?210011000101?00012010010110?00002?1??00??0100011????1010111120001000120001121000100112011110?1?0111120010???????0010012????????????????????????????????????????????????????????????????????????????????????????????????????????????????????????????????????????????????????0???
Lycorhinus_angustidens	0???????????0??????????????01???0100???1?????????????????????????????????????????????????????????????????????????????????????????????????????????????1???0????000?1??10111?011?1?0?00??????00?????????????????????????????????????????????????????????????????????????????????????????????????????????????????????????????????????????????????????????
Macrogryphosaurus_gondwanicus	0????????????????????????????????????????????????????????????????????????????????????????????????????????????????????????????????????????????????????????????????????????????????????????????????10?002112102001???11112?1?????????????3???????????????????????????1?21?11100?10?210001102111000000?01????????????????????????????????????????????????
Mahuidacursor_lipanglef	0????????????????????????????????????????????????????????????????????????????????????????????????????????????????????????????????????????????????????????????????????????????????????????????????10??0211?????????1111??????000010100003?00020101001100?0000??????????????????????????????????????????????????????????????????????????????????????????
Mochlodon_suessi	0?????????????????????????????????????????????????????????????????????????????????????????????????????????????????????????????????1????????121201011100????0?????????1???1?201??111102?00?012200????????????????????????????????????????????????????1?????????????????????????????????????????????????0??????1??0?????????????????????????????????0???
Mochlodon_vorosi	0???????????????????????????????????????????????????????111???????????????0???????????????????????????02??????????????????????????1????????120201011100??1???????????101111201?0111102?00?01210?????????????????????????????????0?10001??11001?0??21??????????????????????????????????????????????????010111?1000??1??0011????????????????????????????
Morrosaurus_antarcticus	0??????????????????????????????????????????????????????????????????????????????????????????????????????????????????????????????????????????????????????????????????????????????????????????????????????????????????????????????????????????????????????????????????????????????????????????????????????012120????111?1?0??01???????2??001010??????????
Muttaburrasaurus_langdoni	0??00????????????1????0???????1?11?????10??1?011?????????1?0?10000?0????????000220??0100?0?010??101011???????1?20?00??????????????????????????????????002100?1?????????1?1?20120?1210?????0??????0??01???1??2?0???????????????0?1?1011???0001011?00?101?0??0??????11012?01?1??20021110111?1???0???????0000111200?11111??110?00101?020??2?0?1???0???000
Nanosaurus_agilis	0????????????????????0?????????????????????????????????????????????????????????????????????????????????????????????????????????????????????1?1?0?00????????0??0????0?10??110110?0101020??00?1000001??0100?10200111??1111?0?00000100?00010?0000?1000??0????0??????10100?0?1000001111000111211100000020100101112000000001?110?000011?1110100001110100000
Orodromeus_makelai	000???000????1001001100000?100011101102100?0?1?11010?0100?101?00001000000?0??011100001100000000010???0?210?00010001??1111?100????11????0?0?1211010?10??001001?0?1?0??10111010120?1000?000100000001001021011030211000?1?10000000010110001?00001010020000100?0?100001101101100001022100011121110000002010012?01200001100111?010101?101100??00?1110000000
Pachycephalosaurus_wyomingensis	0?01000000??010??0?????00?????00?10??01210?2?0????11??000??02110?010?1111100000101???001210000?01????00?0??0?2???0?0?1???????1000????????????????????????????12??????10????2011?11100????????????01?????0?????????????????????????????????????????????????????????????????????????????????????????????????????????????????????????????????????????????
Parksosaurus_warreni	000?1000????0????0????????0?0?0?1101112100001??10?10?0?0???0???????0???0?????01120??0?0?000000?02????01????0????????????0????????1?????????1???000?10300???0?1???????1011112?120???10210010011001??????1??20??011??001110110?000001000010???00????2?0????????????10100?0?100?0???????01112?11?00000101001?111210??????0111000000?????0?2??001110000000
Prenocephale_prenes	0?11000000??0?1010011000000?1100010110111012?0?10111?10021?021100010110111000001010?00012100000011???0?00??011?01000?10??????1000????????????????????????????01???100?01??02??0?1??????????????????????????????1????0?????11?????????????????????????????????????1?????1???20???????????????????2??0??01?????????1????????????????????????????????????
Psittacosaurus_mongoliensis	0111111010001?001101000011000110111????1?0100011011010201?0010001110?0020?1?1100101?0010000100?01????0?0??????0?011???????????????1100000001?120111101000000112?????10011110?0?0??1????00?0020????1110??010?2?001???010??010101001110?0?0?000111?000?00000001100011100?0110000?022100011212112?12000000???1??200??00????110?00???1??0???????11?0000000
Psittacosaurus_major	0?111110100010001101000011000110111???2??0?0001101101020?1001000111110020?1?1100101?00100001001010???0?0????000?0110??11010?0101?0110000?001?020111100000000112?????100111100010?01010?0?10020???????????1??3?????????????????????????????????????????????????????????30????0??0??1???1???????????????????????????????????????????????????????????????
Rhabdodon_priscus	0??????????????????????????????????????????????????????????????????????????????????????????????????????????????????????????????????????????1?1111?1100?????0?????????101???????01??????0010121?????????????1????1??????0????????????????????????????1??????????????????????????????????????????????????111?1??0?01011????????????????????????????00000
Rhabdodon_sp1	0??????????????????????????????????????????????????????????????????????????????????????????????????????????????????????????????????????????1?21110???0?0??00?????????101??1201??111?0200010121???????1?????1????1??10??0??????001010000?????????????1?????????????????????????????1??0110?????0110020?111??1?10001011??01?00?????????????????1?[0 1]?00000
Scelidosaurus_harrisonii	000010010???0???100????0????0?00?00000010002?0???111?20?0020011?01?00??00?0?00001?0?1000100100001??0??01????00???0??????0?1?1?1??1??????????2????0?003??1100100???00?101110011?0?10?0??00??000??????00???02???0??0??0?0??0?00000??????0?0?000????020?????????????10111?0000??00?000?111100??10?0000000010?00?210?000??0?110?00??1???0???????11??011111
Scutellosaurus_lawleri	00????010???00?0??0110?000????????0??????????1?????????????????????0????????00??????110000010000???????1???????????????????????????????????0?00000?0?3??1??0??0???01?10011001100010000??000000?00????011011?1??????00???????????0010000?0?00001??00??0??00?0????0??1???0?00??0??1???00110?1?1010?1?0000000000200?000??0?110?00?????????????????0?00110
Stegoceras_validum	0?11000000??0110100?100000001100010?10121012?0?11111?10021?021100010111111000000010?000121000000110000?00???100?1000?1010010?10001?1???????11?0000010210?101211010000101?10[0 1]010?110001?10100000?????????????????01?00????011?0111001100?1?002001?1202?????????????110021110200?022000??????????021101101?????100?1??0?0?110?1?????????0???????1010????
Stegosauria	00000?000???0?0?10011?0?00?[0 1]0000110??0010?0220??0011?20000200110001000?00?0000001?????00000000001??0?011????00?0[0 1]0????1100101110?11100000011200100?003?0010000[0 1]??????1001100010001??0??00????????10010?10[0 1 2][0 1 2]??????1??0????0[0 1]0001000100???0??0010000??2???01?0??01011110?0000??00000001[0 1]1101101000000001110????01???00?200110?0010101???00000011?1110110
Stenopelix_valdensis	0?????????????????????????????0?????????????????????????????????????????????????????????????????????????????????????????????????????????????????????????????????????????????????????????????????????????????????????0????000??1??????????????????????????????????1110000110000101100001121?11?0?2000000?1?1?????????????110?00??????????????11??00?000
Talenkauen_santacrucensis	00?????00???0?00101?1?1000?00??011011??1?0???????????????????????????????????????????0????????????????????????????????????????????121?1?101121?10011????2??0?1111??1?11?1112012??02101?0?1??21???10000211120???????111?????001001001100?000?201100??1????????????00102?0111??11?121000?102?1????????0?????11?200??????101?0?0?11121????10?10?10?000000
Tenontosaurus_dossi	00000?000???0010111010100000000011011121100010111010001111101000001000000?00?00210??0?0?00000010110110?00?00?2?11000???011?0??00?1120110101122??10?101002?00011??????1?11112?120????0?100100??12101001??02??21??01???101?0100000000100010?00011?001010??00?0????00010210111??1101210001102?11000000201000?11?210??11??1?110000101??1?0??????1100000000
Tenontosaurus_tilletti	000000000???0?101110101?0010?00011011121100010111010101111101000001000000?000002100?000000000010110110?00000020110000110111000000112011010112211101101002100012??????111111201201021?21001002212101001?10221211101100101?01000000001000100000111001010010000110100010130111001001210001102011101000201100111121001110110111000101111101200001100000000
Thescelosaurus_neglectus	000000000???010010011?000001000011011111100110110010110011101[0 1]00001000000?00000110?0000000000010110110100011011110000110011000??11121?0010112201101103002100110011011101110201201101020001001?01001?10110121201111?11?1?1010000010011000000010?1000000010000000000010110111?010012100011121110?0000201001?111210?1?0???1110?00?0110?1??????01110000000
Thescelosaurus_assiniboiensis	0??????????????????????????????????????????1??1???101??????01????????0000??0??????????00????????????????0010?111??0??11?1?10???????????????????????????????????????????????????????????????????????????????????11???1????????????????????????????????????????????00??110?1??010???100??11??????????????0?1111?1?011?10?11?0??0?0?1????01011011?00?????
Tianyulong_confuciusi	000?????0???0?1?110???0000001?0?010?100111?????100?????0????????????????????0???????0?0????????????????2?????????????????????????111??00010???0000?10???00?0201???10?1002??0110??11001?10??0??????1???????????????????????10??1?10??000?0???0??1??2?2???1??100101?????????????????????1????111?????00?0???????????00??0?1?0?1???????????????????100000
Valdosaurus_canaliculatus	0????????????????????????????????????????????????????????????????????????????????????????????????????????????????????????????????????????????????????????????????????????????????????????????????????111???0????21???1?2?11??????????????????????????????????????11112?0?11?01?11210001102011?0?1?120100112112001211001011000000?21???001110???1100000
Vegagete_ornithopod	0???????????0??0??0?????????????????????????????1??????????????????????????????????????????????????????????1???2????????????????????????????????1?0?1?????????110000?101?112012?111102000?0022111????0?1???????????????2??????????10?0???110????102???????????????????????0??2?????????????????????????001111???0101120011??0010121???1100011110000000
Wannanosaurus_yansiensis	0?????00??????????????????????????????????????????11??0??000?????0?01101110000?????00101?10??000?????????????????????????????????11?100001?11000000001100100???????0?10011??01???1???????000?0?00????020????????????????????????????????1?001011?1?????????????????1?????1????????????????????????????0???????00???????010??1?????????????????????0???
Yandusaurus_hongheensis	0?????00???????????????????????00100???1?0?01?????????????????????????????????01?0???00000000??0?????01??????????????????????????????????????????????????????????????1011112102????100??????1?0??01??0?????0????1???0??1?????0000???100???000?1?000??0?????????????????????????????????????????????2?????0???????000?0?0??00???????1???????????0?0????
Yueosaurus_tiantaiensis	0????????????????????????????????????????????????????????????????????????????????????????????????????????????????????????????????????????????????????????????????????????????????????????????????01??0210??1????11??00?1?10??000?011????????0???00????????????????????????????????????1????110????????0????112000???????1??1001??????????????????0?000
Yinlong_downsi	0111111011010?0?1101000000000?0?0100002110100001001000200100000001?11101100?01?01?1?000100110011100001?201??000??11001111?2101??10101000?00?202010010200001020111110100?11?010???01?10?001??0????01110?0010?2?0?10??01?1?00??0[0 1]1[0 1]111????0???0111002?0?0?0?0?10??01110030110000101?000011212112?12000?000?1?1?20[0 1]?0???00???0?00?0????01??????????000000
Zalmoxes_robustus	000?0?000???0000100010001000???011011?21?0?1?01?10??????1?100?00001001020?010001?00?01000?00101010???10212???1?2?00100101?110????112000010112120101100000100012??????1011112012011110200010121??10?001101??1310?11?10??1?0????00001010???1100111?0211?????????????0100211101122012111??????????11000111111111110010112??110?001?1?????????????????0000
Zalmoxes_shqiperorum	00??0?00?????????????????????????????????????011????????1110??00001001020?0100?????00100???010101?????0212????02???1001?1?1?0?????120000???121201011000001?0?????????101111201?0????0??00101210?1??????0????3??1???????1??1???110011101??110011???2???????????????0101211101122012111?11121????110?001111?1?11100101?200110?00??1???????0?????????0000
Zephyrosaurus_schaffi	0???0?000???01001?01110000??0??1010????100?0?11???101010??1????????0????0???0001?0000110000?00?0?????0?001?1000010?0011111100??????????????1???????????0?????1001?01?1011112002011110200??0?11000?????21???0??2?1?00???1?????????????0????????????0????????????????????????????????????????????????????????????????????????1?1?0??01?0?????????0??????
Hesperonyx_martinhotomasorum	0????????????????????????????????????????????????????????????????????????????????????????????????????????????????????????????????????????????????????????????????????????????????????????????????????????????????????????????????????????????????????0??????????1?????????????????????????????????????????????????????11??010?????????1???00??1110????
Draconyx_loureiroi_	0??????????????????????????????????????????????????????????????????????????????????????????????????????????????????????????????????????????????????????????????????????1?1?1011?10?1011??????????????????????????????????????????????????????????????0??0??0????0?????????????????????????????????????0??????????2010011111?10?1???1121?0100111110????
SHN015	0????????????????????????????????????????????????????????????????????????????????????????????????????????????????????????????????????????????????????????????????????????????????????????????????????????????????????????????0111?01????1010001???????????????????????????????????????????????????????0001111210?22110???????????10???????????????????
Changmiania	000010000---0100110??10001010?000100012100101101101010101?00111??01000100-1?001010??000001000?0?10-??0???????010?????????????????11211?1?001?0000???0?000??010?01111120?1??1111????-?0?0???????????11??0?0103???11?001?10?00?100111?100?0???0?00??10?0???00011???10100001100001012100???????????????000???1?1????1?00???1?000??????????????????0000000
Transylvanosaurus_platycephalus	0??????????????????????????????????????????0?01????????????????????????????????????????????????????????????0?1?20101001011110?????????????????????????????????????????????????????????????????????????????????????????????????????????????????????????????????????????????????????????????????????????????????????????????????????????????????????????
Ajkaceratops_whole_Rostral	0???????110100?01??10100?1????????????????????????????????????????????????????????????????????????????????????????????????????????1?1001001??0????????????????2???????????????????????????????????????????????????????????????????????????????????????????????????????????????????????????????????????????????????????????????????????????????????????
;
cc + 110 150 203 282;
proc /;
comments 0
;
