# Supplementary material for: Anatomical description and digital reconstruction of the skull of Jeholosaurus shangyuanensis (Dinosauria, Ornithopoda) from China
Source: PLoS One. 2025 Jan 24;20(1):e0312519. doi: 10.1371/journal.pone.0312519 (PMC11760024; doi:10.1371/journal.pone.0312519)
Supplement: S2 File — Folder containing the .tnt matrix, and the results from the script used to run the analysis, following Rotatori et al. [11]. (ZIP) [file pone.0312519.s004.zip › Bertozzo_et_al_2024.tre]

tread 'tree(s) from TNT, for data in E:\OneDrive\01 Bibliography\00 Bertozzo\01 In prep\01 Jeholosaurus\philogeny\ANALYSIS\00_ANALYSIS\WHOLE\Whole_Ajka1OTU\Bertozzo_WHOLE_Ajka1OTU.tnt'
(Herrerasaurus_ischigualastensis (Chilesaurus_diegosuarezi (Laquintasaura_venezuelae (Lesothosaurus_diagnosticus ((Eocursor_parvus (((((Fruitadens_haagarorum (Lycorhinus_angustidens (Abrictosaurus_consors Heterodontosaurus_tucki )))(Tianyulong_confuciusi (Echinodon_becklesii (Wannanosaurus_yansiensis (Goyocephale_lattimorei (Prenocephale_prenes (Homalocephale_calathocercos (Pachycephalosaurus_wyomingensis Stegoceras_validum ))))))))((Archaeoceratops_oshimai (Liaoceratops_yanzigouensis Ajkaceratops_whole_Rostral ))(Stenopelix_valdensis (Yinlong_downsi (Chaoyangsaurus_youngi (Psittacosaurus_mongoliensis Psittacosaurus_major ))))))(Changmiania (Nanosaurus_agilis (Jeholosaurus_shangyuanensis (Changchunsaurus_parvus (Haya_griva (Yandusaurus_hongheensis (((Hypsilophodon_foxii (((((((Anabisetia_saldiviai (Kangnasaurus_coetzeei Morrosaurus_antarcticus ))(Mahuidacursor_lipanglef (Muttaburrasaurus_langdoni (Fostoria_dhimbangunmal (Vegagete_ornithopod (((Mochlodon_suessi Mochlodon_vorosi )(Zalmoxes_shqiperorum (Zalmoxes_robustus Transylvanosaurus_platycephalus )))(Rhabdodon_priscus Rhabdodon_sp1 )))))))(Macrogryphosaurus_gondwanicus Talenkauen_santacrucensis ))((Hesperonyx_martinhotomasorum ((Draconyx_loureiroi_ (Camptosaurus_aphanoecetes SHN015 ))(Camptosaurus_dispar Iguanodon_bernissartensis )))(Eousdryosaurus_nanohallucis (Valdosaurus_canaliculatus (Dryosaurus Dysalotosaurus_lettowvorbecki )))))(Tenontosaurus_dossi Tenontosaurus_tilletti ))(Thescelosaurus_neglectus Thescelosaurus_assiniboiensis ))(Convolosaurus_marri Yueosaurus_tiantaiensis )))(Kulindadromeus_zabaikalicus (Gasparinisaura_cincosaltensis Parksosaurus_warreni )))(Zephyrosaurus_schaffi (Koreanosaurus_boseongensis Orodromeus_makelai ))))))))))(Agilisaurus_louderbacki Hexinlusaurus_multidens )))(Scutellosaurus_lawleri (Emausaurus_ernstii (Scelidosaurus_harrisonii (Ankylosauria (Isaberrysaura_mollensis Stegosauria ))))))))))*
(Herrerasaurus_ischigualastensis (Chilesaurus_diegosuarezi (Laquintasaura_venezuelae (Lesothosaurus_diagnosticus ((Eocursor_parvus (((((Fruitadens_haagarorum (Lycorhinus_angustidens (Abrictosaurus_consors Heterodontosaurus_tucki )))(Tianyulong_confuciusi (Echinodon_becklesii (Wannanosaurus_yansiensis (Goyocephale_lattimorei (Prenocephale_prenes (Homalocephale_calathocercos (Pachycephalosaurus_wyomingensis Stegoceras_validum ))))))))((Archaeoceratops_oshimai (Liaoceratops_yanzigouensis Ajkaceratops_whole_Rostral ))(Stenopelix_valdensis (Yinlong_downsi (Chaoyangsaurus_youngi (Psittacosaurus_mongoliensis Psittacosaurus_major ))))))(Changmiania (Nanosaurus_agilis (Jeholosaurus_shangyuanensis (Changchunsaurus_parvus (Haya_griva (Yandusaurus_hongheensis (((Hypsilophodon_foxii (((((((Anabisetia_saldiviai (Kangnasaurus_coetzeei Morrosaurus_antarcticus ))(Mahuidacursor_lipanglef (Muttaburrasaurus_langdoni (Fostoria_dhimbangunmal (Vegagete_ornithopod (((Mochlodon_vorosi (Mochlodon_suessi Transylvanosaurus_platycephalus ))(Zalmoxes_robustus Zalmoxes_shqiperorum ))(Rhabdodon_priscus Rhabdodon_sp1 )))))))(Macrogryphosaurus_gondwanicus Talenkauen_santacrucensis ))((Hesperonyx_martinhotomasorum ((Draconyx_loureiroi_ (Camptosaurus_aphanoecetes SHN015 ))(Camptosaurus_dispar Iguanodon_bernissartensis )))(Eousdryosaurus_nanohallucis (Dryosaurus (Dysalotosaurus_lettowvorbecki Valdosaurus_canaliculatus )))))(Tenontosaurus_dossi Tenontosaurus_tilletti ))(Thescelosaurus_neglectus Thescelosaurus_assiniboiensis ))(Convolosaurus_marri Yueosaurus_tiantaiensis )))(Kulindadromeus_zabaikalicus (Gasparinisaura_cincosaltensis Parksosaurus_warreni )))(Zephyrosaurus_schaffi (Koreanosaurus_boseongensis Orodromeus_makelai ))))))))))(Agilisaurus_louderbacki Hexinlusaurus_multidens )))(Scutellosaurus_lawleri (Emausaurus_ernstii (Scelidosaurus_harrisonii (Ankylosauria (Isaberrysaura_mollensis Stegosauria ))))))))))*
(Herrerasaurus_ischigualastensis (Chilesaurus_diegosuarezi (Laquintasaura_venezuelae (Lesothosaurus_diagnosticus ((Eocursor_parvus (((((Fruitadens_haagarorum (Lycorhinus_angustidens (Abrictosaurus_consors Heterodontosaurus_tucki )))(Tianyulong_confuciusi (Echinodon_becklesii (Wannanosaurus_yansiensis (Goyocephale_lattimorei (Prenocephale_prenes (Homalocephale_calathocercos (Pachycephalosaurus_wyomingensis Stegoceras_validum ))))))))((Liaoceratops_yanzigouensis (Archaeoceratops_oshimai Ajkaceratops_whole_Rostral ))(Stenopelix_valdensis (Yinlong_downsi (Chaoyangsaurus_youngi (Psittacosaurus_mongoliensis Psittacosaurus_major ))))))(Changmiania (Nanosaurus_agilis (Jeholosaurus_shangyuanensis (Changchunsaurus_parvus (Haya_griva (Yandusaurus_hongheensis (((Hypsilophodon_foxii (((((((Anabisetia_saldiviai (Kangnasaurus_coetzeei Morrosaurus_antarcticus ))(Mahuidacursor_lipanglef (Muttaburrasaurus_langdoni (Fostoria_dhimbangunmal (Vegagete_ornithopod (Transylvanosaurus_platycephalus (((Mochlodon_suessi Mochlodon_vorosi )(Zalmoxes_robustus Zalmoxes_shqiperorum ))(Rhabdodon_priscus Rhabdodon_sp1 ))))))))(Macrogryphosaurus_gondwanicus Talenkauen_santacrucensis ))((Hesperonyx_martinhotomasorum (Draconyx_loureiroi_ ((Camptosaurus_aphanoecetes SHN015 )(Camptosaurus_dispar Iguanodon_bernissartensis ))))(Eousdryosaurus_nanohallucis (Dryosaurus (Dysalotosaurus_lettowvorbecki Valdosaurus_canaliculatus )))))(Tenontosaurus_dossi Tenontosaurus_tilletti ))(Thescelosaurus_neglectus Thescelosaurus_assiniboiensis ))(Convolosaurus_marri Yueosaurus_tiantaiensis )))(Kulindadromeus_zabaikalicus (Gasparinisaura_cincosaltensis Parksosaurus_warreni )))(Zephyrosaurus_schaffi (Koreanosaurus_boseongensis Orodromeus_makelai ))))))))))(Agilisaurus_louderbacki Hexinlusaurus_multidens )))(Scutellosaurus_lawleri (Emausaurus_ernstii (Scelidosaurus_harrisonii (Ankylosauria (Isaberrysaura_mollensis Stegosauria ))))))))))*
(Herrerasaurus_ischigualastensis (Chilesaurus_diegosuarezi (Laquintasaura_venezuelae (Lesothosaurus_diagnosticus ((Eocursor_parvus (((((Fruitadens_haagarorum (Lycorhinus_angustidens (Abrictosaurus_consors Heterodontosaurus_tucki )))(Tianyulong_confuciusi (Echinodon_becklesii (Wannanosaurus_yansiensis (Goyocephale_lattimorei (Prenocephale_prenes (Homalocephale_calathocercos (Pachycephalosaurus_wyomingensis Stegoceras_validum ))))))))((Ajkaceratops_whole_Rostral (Archaeoceratops_oshimai Liaoceratops_yanzigouensis ))(Stenopelix_valdensis (Yinlong_downsi (Chaoyangsaurus_youngi (Psittacosaurus_mongoliensis Psittacosaurus_major ))))))(Changmiania (Nanosaurus_agilis (Jeholosaurus_shangyuanensis (Changchunsaurus_parvus (Haya_griva (Yandusaurus_hongheensis (((Hypsilophodon_foxii (((((((Anabisetia_saldiviai (Kangnasaurus_coetzeei Morrosaurus_antarcticus ))(Mahuidacursor_lipanglef (Muttaburrasaurus_langdoni (Fostoria_dhimbangunmal (Transylvanosaurus_platycephalus (Vegagete_ornithopod (Rhabdodon_sp1 (Rhabdodon_priscus ((Mochlodon_suessi Mochlodon_vorosi )(Zalmoxes_robustus Zalmoxes_shqiperorum ))))))))))(Macrogryphosaurus_gondwanicus Talenkauen_santacrucensis ))((Hesperonyx_martinhotomasorum ((Camptosaurus_aphanoecetes SHN015 )(Draconyx_loureiroi_ (Camptosaurus_dispar Iguanodon_bernissartensis ))))(Eousdryosaurus_nanohallucis (Dryosaurus (Dysalotosaurus_lettowvorbecki Valdosaurus_canaliculatus )))))(Tenontosaurus_dossi Tenontosaurus_tilletti ))(Thescelosaurus_neglectus Thescelosaurus_assiniboiensis ))(Convolosaurus_marri Yueosaurus_tiantaiensis )))(Kulindadromeus_zabaikalicus (Gasparinisaura_cincosaltensis Parksosaurus_warreni )))(Zephyrosaurus_schaffi (Koreanosaurus_boseongensis Orodromeus_makelai ))))))))))(Agilisaurus_louderbacki Hexinlusaurus_multidens )))(Scutellosaurus_lawleri (Emausaurus_ernstii (Scelidosaurus_harrisonii (Ankylosauria (Isaberrysaura_mollensis Stegosauria ))))))))))*
(Herrerasaurus_ischigualastensis (Chilesaurus_diegosuarezi (Laquintasaura_venezuelae (Lesothosaurus_diagnosticus ((Eocursor_parvus (((((Fruitadens_haagarorum (Lycorhinus_angustidens (Abrictosaurus_consors Heterodontosaurus_tucki )))(Tianyulong_confuciusi (Echinodon_becklesii (Wannanosaurus_yansiensis (Goyocephale_lattimorei (Prenocephale_prenes (Homalocephale_calathocercos (Pachycephalosaurus_wyomingensis Stegoceras_validum ))))))))((Archaeoceratops_oshimai (Liaoceratops_yanzigouensis Ajkaceratops_whole_Rostral ))(Stenopelix_valdensis (Yinlong_downsi (Chaoyangsaurus_youngi (Psittacosaurus_mongoliensis Psittacosaurus_major ))))))(Changmiania (Nanosaurus_agilis (Jeholosaurus_shangyuanensis (Changchunsaurus_parvus (Haya_griva (Yandusaurus_hongheensis (((Hypsilophodon_foxii (((((((Anabisetia_saldiviai (Kangnasaurus_coetzeei Morrosaurus_antarcticus ))(Mahuidacursor_lipanglef (Muttaburrasaurus_langdoni (Fostoria_dhimbangunmal (Vegagete_ornithopod (Rhabdodon_priscus (Transylvanosaurus_platycephalus (Rhabdodon_sp1 ((Mochlodon_suessi Mochlodon_vorosi )(Zalmoxes_robustus Zalmoxes_shqiperorum ))))))))))(Macrogryphosaurus_gondwanicus Talenkauen_santacrucensis ))((Hesperonyx_martinhotomasorum ((Camptosaurus_aphanoecetes SHN015 )(Draconyx_loureiroi_ (Camptosaurus_dispar Iguanodon_bernissartensis ))))(Eousdryosaurus_nanohallucis (Valdosaurus_canaliculatus (Dryosaurus Dysalotosaurus_lettowvorbecki )))))(Tenontosaurus_dossi Tenontosaurus_tilletti ))(Thescelosaurus_neglectus Thescelosaurus_assiniboiensis ))(Convolosaurus_marri Yueosaurus_tiantaiensis )))(Kulindadromeus_zabaikalicus (Gasparinisaura_cincosaltensis Parksosaurus_warreni )))(Zephyrosaurus_schaffi (Koreanosaurus_boseongensis Orodromeus_makelai ))))))))))(Agilisaurus_louderbacki Hexinlusaurus_multidens )))(Scutellosaurus_lawleri (Emausaurus_ernstii (Scelidosaurus_harrisonii (Ankylosauria (Isaberrysaura_mollensis Stegosauria ))))))))))*
(Herrerasaurus_ischigualastensis (Chilesaurus_diegosuarezi (Laquintasaura_venezuelae (Lesothosaurus_diagnosticus ((Eocursor_parvus (((((Fruitadens_haagarorum (Lycorhinus_angustidens (Abrictosaurus_consors Heterodontosaurus_tucki )))(Tianyulong_confuciusi (Echinodon_becklesii (Wannanosaurus_yansiensis (Goyocephale_lattimorei (Prenocephale_prenes (Homalocephale_calathocercos (Pachycephalosaurus_wyomingensis Stegoceras_validum ))))))))((Archaeoceratops_oshimai (Liaoceratops_yanzigouensis Ajkaceratops_whole_Rostral ))(Stenopelix_valdensis (Yinlong_downsi (Chaoyangsaurus_youngi (Psittacosaurus_mongoliensis Psittacosaurus_major ))))))(Changmiania (Nanosaurus_agilis (Jeholosaurus_shangyuanensis (Changchunsaurus_parvus (Haya_griva (Yandusaurus_hongheensis (((Hypsilophodon_foxii (((((((Anabisetia_saldiviai (Kangnasaurus_coetzeei Morrosaurus_antarcticus ))(Mahuidacursor_lipanglef (Muttaburrasaurus_langdoni ((Fostoria_dhimbangunmal Transylvanosaurus_platycephalus )(Vegagete_ornithopod (((Mochlodon_suessi Mochlodon_vorosi )(Zalmoxes_robustus Zalmoxes_shqiperorum ))(Rhabdodon_priscus Rhabdodon_sp1 )))))))(Macrogryphosaurus_gondwanicus Talenkauen_santacrucensis ))((Hesperonyx_martinhotomasorum (Draconyx_loureiroi_ ((Camptosaurus_aphanoecetes SHN015 )(Camptosaurus_dispar Iguanodon_bernissartensis ))))(Eousdryosaurus_nanohallucis (Valdosaurus_canaliculatus (Dryosaurus Dysalotosaurus_lettowvorbecki )))))(Tenontosaurus_dossi Tenontosaurus_tilletti ))(Thescelosaurus_neglectus Thescelosaurus_assiniboiensis ))(Convolosaurus_marri Yueosaurus_tiantaiensis )))(Kulindadromeus_zabaikalicus (Gasparinisaura_cincosaltensis Parksosaurus_warreni )))(Zephyrosaurus_schaffi (Koreanosaurus_boseongensis Orodromeus_makelai ))))))))))(Agilisaurus_louderbacki Hexinlusaurus_multidens )))(Scutellosaurus_lawleri (Emausaurus_ernstii (Scelidosaurus_harrisonii (Ankylosauria (Isaberrysaura_mollensis Stegosauria ))))))))))*
(Herrerasaurus_ischigualastensis (Chilesaurus_diegosuarezi (Laquintasaura_venezuelae (Lesothosaurus_diagnosticus ((Eocursor_parvus (((((Fruitadens_haagarorum (Lycorhinus_angustidens (Abrictosaurus_consors Heterodontosaurus_tucki )))(Tianyulong_confuciusi (Echinodon_becklesii (Wannanosaurus_yansiensis (Goyocephale_lattimorei (Prenocephale_prenes (Homalocephale_calathocercos (Pachycephalosaurus_wyomingensis Stegoceras_validum ))))))))((Ajkaceratops_whole_Rostral (Archaeoceratops_oshimai Liaoceratops_yanzigouensis ))(Stenopelix_valdensis (Yinlong_downsi (Chaoyangsaurus_youngi (Psittacosaurus_mongoliensis Psittacosaurus_major ))))))(Changmiania (Nanosaurus_agilis (Jeholosaurus_shangyuanensis (Changchunsaurus_parvus (Haya_griva (Yandusaurus_hongheensis (((Hypsilophodon_foxii (((((((Anabisetia_saldiviai (Kangnasaurus_coetzeei Morrosaurus_antarcticus ))(Mahuidacursor_lipanglef (Muttaburrasaurus_langdoni (Fostoria_dhimbangunmal (Vegagete_ornithopod (((Mochlodon_suessi Mochlodon_vorosi )(Transylvanosaurus_platycephalus (Zalmoxes_robustus Zalmoxes_shqiperorum )))(Rhabdodon_priscus Rhabdodon_sp1 )))))))(Macrogryphosaurus_gondwanicus Talenkauen_santacrucensis ))((Hesperonyx_martinhotomasorum ((Camptosaurus_aphanoecetes SHN015 )(Draconyx_loureiroi_ (Camptosaurus_dispar Iguanodon_bernissartensis ))))(Eousdryosaurus_nanohallucis (Dysalotosaurus_lettowvorbecki (Dryosaurus Valdosaurus_canaliculatus )))))(Tenontosaurus_dossi Tenontosaurus_tilletti ))(Thescelosaurus_neglectus Thescelosaurus_assiniboiensis ))(Convolosaurus_marri Yueosaurus_tiantaiensis )))(Kulindadromeus_zabaikalicus (Gasparinisaura_cincosaltensis Parksosaurus_warreni )))(Zephyrosaurus_schaffi (Koreanosaurus_boseongensis Orodromeus_makelai ))))))))))(Agilisaurus_louderbacki Hexinlusaurus_multidens )))(Scutellosaurus_lawleri (Emausaurus_ernstii (Scelidosaurus_harrisonii (Ankylosauria (Isaberrysaura_mollensis Stegosauria ))))))))))*
(Herrerasaurus_ischigualastensis (Chilesaurus_diegosuarezi (Laquintasaura_venezuelae (Lesothosaurus_diagnosticus ((Eocursor_parvus (((((Fruitadens_haagarorum (Lycorhinus_angustidens (Abrictosaurus_consors Heterodontosaurus_tucki )))(Tianyulong_confuciusi (Echinodon_becklesii (Wannanosaurus_yansiensis (Goyocephale_lattimorei (Prenocephale_prenes (Homalocephale_calathocercos (Pachycephalosaurus_wyomingensis Stegoceras_validum ))))))))((Liaoceratops_yanzigouensis (Archaeoceratops_oshimai Ajkaceratops_whole_Rostral ))(Stenopelix_valdensis (Yinlong_downsi (Chaoyangsaurus_youngi (Psittacosaurus_mongoliensis Psittacosaurus_major ))))))(Changmiania (Nanosaurus_agilis (Jeholosaurus_shangyuanensis (Changchunsaurus_parvus (Haya_griva (Yandusaurus_hongheensis (((Hypsilophodon_foxii (((((((Anabisetia_saldiviai (Kangnasaurus_coetzeei Morrosaurus_antarcticus ))(Mahuidacursor_lipanglef (Muttaburrasaurus_langdoni (Fostoria_dhimbangunmal (Vegagete_ornithopod (((Transylvanosaurus_platycephalus (Mochlodon_suessi Mochlodon_vorosi ))(Zalmoxes_robustus Zalmoxes_shqiperorum ))(Rhabdodon_priscus Rhabdodon_sp1 )))))))(Macrogryphosaurus_gondwanicus Talenkauen_santacrucensis ))((Hesperonyx_martinhotomasorum ((Camptosaurus_aphanoecetes SHN015 )(Draconyx_loureiroi_ (Camptosaurus_dispar Iguanodon_bernissartensis ))))(Eousdryosaurus_nanohallucis (Dryosaurus (Dysalotosaurus_lettowvorbecki Valdosaurus_canaliculatus )))))(Tenontosaurus_dossi Tenontosaurus_tilletti ))(Thescelosaurus_neglectus Thescelosaurus_assiniboiensis ))(Convolosaurus_marri Yueosaurus_tiantaiensis )))(Kulindadromeus_zabaikalicus (Gasparinisaura_cincosaltensis Parksosaurus_warreni )))(Zephyrosaurus_schaffi (Koreanosaurus_boseongensis Orodromeus_makelai ))))))))))(Agilisaurus_louderbacki Hexinlusaurus_multidens )))(Scutellosaurus_lawleri (Emausaurus_ernstii (Scelidosaurus_harrisonii (Ankylosauria (Isaberrysaura_mollensis Stegosauria ))))))))))*
(Herrerasaurus_ischigualastensis (Chilesaurus_diegosuarezi (Laquintasaura_venezuelae (Lesothosaurus_diagnosticus ((Eocursor_parvus (((((Fruitadens_haagarorum (Lycorhinus_angustidens (Abrictosaurus_consors Heterodontosaurus_tucki )))(Tianyulong_confuciusi (Echinodon_becklesii (Wannanosaurus_yansiensis (Goyocephale_lattimorei (Prenocephale_prenes (Homalocephale_calathocercos (Pachycephalosaurus_wyomingensis Stegoceras_validum ))))))))((Archaeoceratops_oshimai (Liaoceratops_yanzigouensis Ajkaceratops_whole_Rostral ))(Stenopelix_valdensis (Yinlong_downsi (Chaoyangsaurus_youngi (Psittacosaurus_mongoliensis Psittacosaurus_major ))))))(Changmiania (Nanosaurus_agilis (Jeholosaurus_shangyuanensis (Changchunsaurus_parvus (Haya_griva (Yandusaurus_hongheensis (((Hypsilophodon_foxii (((((((Anabisetia_saldiviai (Kangnasaurus_coetzeei Morrosaurus_antarcticus ))(Mahuidacursor_lipanglef (Muttaburrasaurus_langdoni (Fostoria_dhimbangunmal (Vegagete_ornithopod (Rhabdodon_sp1 (Rhabdodon_priscus (Transylvanosaurus_platycephalus ((Mochlodon_suessi Mochlodon_vorosi )(Zalmoxes_robustus Zalmoxes_shqiperorum ))))))))))(Macrogryphosaurus_gondwanicus Talenkauen_santacrucensis ))((Hesperonyx_martinhotomasorum ((Draconyx_loureiroi_ (Camptosaurus_aphanoecetes SHN015 ))(Camptosaurus_dispar Iguanodon_bernissartensis )))(Eousdryosaurus_nanohallucis (Dryosaurus (Dysalotosaurus_lettowvorbecki Valdosaurus_canaliculatus )))))(Tenontosaurus_dossi Tenontosaurus_tilletti ))(Thescelosaurus_neglectus Thescelosaurus_assiniboiensis ))(Convolosaurus_marri Yueosaurus_tiantaiensis )))(Kulindadromeus_zabaikalicus (Gasparinisaura_cincosaltensis Parksosaurus_warreni )))(Zephyrosaurus_schaffi (Koreanosaurus_boseongensis Orodromeus_makelai ))))))))))(Agilisaurus_louderbacki Hexinlusaurus_multidens )))(Scutellosaurus_lawleri (Emausaurus_ernstii (Scelidosaurus_harrisonii (Ankylosauria (Isaberrysaura_mollensis Stegosauria ))))))))));
proc-;
