# Supplementary material for: Anatomical description and digital reconstruction of the skull of Jeholosaurus shangyuanensis (Dinosauria, Ornithopoda) from China
Source: PLoS One. 2025 Jan 24;20(1):e0312519. doi: 10.1371/journal.pone.0312519 (PMC11760024; doi:10.1371/journal.pone.0312519)
Supplement: S2 File — Folder containing the .tnt matrix, and the results from the script used to run the analysis, following Rotatori et al. [11]. (ZIP) [file pone.0312519.s004.zip › Bertozzo_et_al_2024_alltrees_EW.tre]

tread 'tree(s) from TNT, for data in E:\OneDrive\01 Bibliography\00 Bertozzo\01 In prep\01 Jeholosaurus\philogeny\ANALYSIS\00_ANALYSIS\WHOLE\Whole_Ajka1OTU\Bertozzo_WHOLE_Ajka1OTU.tnt'
(Herrerasaurus_ischigualastensis (Chilesaurus_diegosuarezi (Laquintasaura_venezuelae (Lesothosaurus_diagnosticus ((Eocursor_parvus (((((Fruitadens_haagarorum (Lycorhinus_angustidens (Abrictosaurus_consors Heterodontosaurus_tucki )))(Tianyulong_confuciusi (Echinodon_becklesii (Wannanosaurus_yansiensis (Goyocephale_lattimorei (Prenocephale_prenes (Homalocephale_calathocercos (Pachycephalosaurus_wyomingensis Stegoceras_validum ))))))))((Archaeoceratops_oshimai (Liaoceratops_yanzigouensis Ajkaceratops_whole_Rostral ))(Stenopelix_valdensis (Yinlong_downsi (Chaoyangsaurus_youngi (Psittacosaurus_mongoliensis Psittacosaurus_major ))))))(Changmiania (Nanosaurus_agilis (Jeholosaurus_shangyuanensis (Changchunsaurus_parvus (Haya_griva (Yandusaurus_hongheensis ((Kulindadromeus_zabaikalicus (((((((Talenkauen_santacrucensis (Anabisetia_saldiviai (Macrogryphosaurus_gondwanicus (Mahuidacursor_lipanglef (Kangnasaurus_coetzeei Morrosaurus_antarcticus )))))((Hesperonyx_martinhotomasorum (Camptosaurus_aphanoecetes (SHN015 (Draconyx_loureiroi_ (Camptosaurus_dispar Iguanodon_bernissartensis )))))(Eousdryosaurus_nanohallucis (Valdosaurus_canaliculatus (Dryosaurus Dysalotosaurus_lettowvorbecki )))))(Muttaburrasaurus_langdoni ((Transylvanosaurus_platycephalus (Fostoria_dhimbangunmal Vegagete_ornithopod ))(Rhabdodon_sp1 (Rhabdodon_priscus ((Mochlodon_suessi Mochlodon_vorosi )(Zalmoxes_robustus Zalmoxes_shqiperorum )))))))(Tenontosaurus_dossi Tenontosaurus_tilletti ))(Convolosaurus_marri Yueosaurus_tiantaiensis ))(Thescelosaurus_neglectus Thescelosaurus_assiniboiensis ))(Hypsilophodon_foxii (Gasparinisaura_cincosaltensis Parksosaurus_warreni ))))(Zephyrosaurus_schaffi (Koreanosaurus_boseongensis Orodromeus_makelai ))))))))))(Agilisaurus_louderbacki Hexinlusaurus_multidens )))(Scutellosaurus_lawleri (Emausaurus_ernstii (Scelidosaurus_harrisonii (Ankylosauria (Isaberrysaura_mollensis Stegosauria ))))))))))*
(Herrerasaurus_ischigualastensis (Chilesaurus_diegosuarezi (Laquintasaura_venezuelae (Lesothosaurus_diagnosticus ((Eocursor_parvus (((((Fruitadens_haagarorum (Lycorhinus_angustidens (Abrictosaurus_consors Heterodontosaurus_tucki )))(Tianyulong_confuciusi (Echinodon_becklesii (Wannanosaurus_yansiensis (Goyocephale_lattimorei (Prenocephale_prenes (Homalocephale_calathocercos (Pachycephalosaurus_wyomingensis Stegoceras_validum ))))))))((Archaeoceratops_oshimai (Liaoceratops_yanzigouensis Ajkaceratops_whole_Rostral ))(Stenopelix_valdensis (Yinlong_downsi (Chaoyangsaurus_youngi (Psittacosaurus_mongoliensis Psittacosaurus_major ))))))(Changmiania (Nanosaurus_agilis (Jeholosaurus_shangyuanensis (Changchunsaurus_parvus (Haya_griva (Yandusaurus_hongheensis ((Kulindadromeus_zabaikalicus (((((((Talenkauen_santacrucensis (Anabisetia_saldiviai (Kangnasaurus_coetzeei (Morrosaurus_antarcticus (Macrogryphosaurus_gondwanicus Mahuidacursor_lipanglef )))))((Hesperonyx_martinhotomasorum (Camptosaurus_aphanoecetes (SHN015 (Draconyx_loureiroi_ (Camptosaurus_dispar Iguanodon_bernissartensis )))))(Eousdryosaurus_nanohallucis (Dysalotosaurus_lettowvorbecki (Dryosaurus Valdosaurus_canaliculatus )))))(Muttaburrasaurus_langdoni (Transylvanosaurus_platycephalus (Fostoria_dhimbangunmal (Vegagete_ornithopod (Rhabdodon_priscus (Rhabdodon_sp1 ((Mochlodon_suessi Mochlodon_vorosi )(Zalmoxes_robustus Zalmoxes_shqiperorum )))))))))(Tenontosaurus_dossi Tenontosaurus_tilletti ))(Convolosaurus_marri Yueosaurus_tiantaiensis ))(Thescelosaurus_neglectus Thescelosaurus_assiniboiensis ))(Hypsilophodon_foxii (Gasparinisaura_cincosaltensis Parksosaurus_warreni ))))(Zephyrosaurus_schaffi (Koreanosaurus_boseongensis Orodromeus_makelai ))))))))))(Agilisaurus_louderbacki Hexinlusaurus_multidens )))(Scutellosaurus_lawleri (Emausaurus_ernstii (Scelidosaurus_harrisonii (Ankylosauria (Isaberrysaura_mollensis Stegosauria ))))))))))*
(Herrerasaurus_ischigualastensis (Chilesaurus_diegosuarezi (Laquintasaura_venezuelae (Lesothosaurus_diagnosticus ((Eocursor_parvus (((((Fruitadens_haagarorum (Lycorhinus_angustidens (Abrictosaurus_consors Heterodontosaurus_tucki )))(Tianyulong_confuciusi (Echinodon_becklesii (Wannanosaurus_yansiensis (Goyocephale_lattimorei (Prenocephale_prenes (Homalocephale_calathocercos (Pachycephalosaurus_wyomingensis Stegoceras_validum ))))))))((Liaoceratops_yanzigouensis (Archaeoceratops_oshimai Ajkaceratops_whole_Rostral ))(Stenopelix_valdensis (Yinlong_downsi (Chaoyangsaurus_youngi (Psittacosaurus_mongoliensis Psittacosaurus_major ))))))(Changmiania (Nanosaurus_agilis (Jeholosaurus_shangyuanensis (Changchunsaurus_parvus (Haya_griva (Yandusaurus_hongheensis ((Kulindadromeus_zabaikalicus (((((((Macrogryphosaurus_gondwanicus (Talenkauen_santacrucensis (Mahuidacursor_lipanglef (Anabisetia_saldiviai (Kangnasaurus_coetzeei Morrosaurus_antarcticus )))))((Hesperonyx_martinhotomasorum (Camptosaurus_aphanoecetes (SHN015 (Draconyx_loureiroi_ (Camptosaurus_dispar Iguanodon_bernissartensis )))))(Eousdryosaurus_nanohallucis (Dysalotosaurus_lettowvorbecki (Dryosaurus Valdosaurus_canaliculatus )))))(Muttaburrasaurus_langdoni ((Fostoria_dhimbangunmal Vegagete_ornithopod )((Rhabdodon_sp1 ((Mochlodon_suessi Mochlodon_vorosi )(Zalmoxes_robustus Zalmoxes_shqiperorum )))(Rhabdodon_priscus Transylvanosaurus_platycephalus )))))(Tenontosaurus_dossi Tenontosaurus_tilletti ))(Convolosaurus_marri Yueosaurus_tiantaiensis ))(Thescelosaurus_neglectus Thescelosaurus_assiniboiensis ))(Hypsilophodon_foxii (Gasparinisaura_cincosaltensis Parksosaurus_warreni ))))(Zephyrosaurus_schaffi (Koreanosaurus_boseongensis Orodromeus_makelai ))))))))))(Agilisaurus_louderbacki Hexinlusaurus_multidens )))(Scutellosaurus_lawleri (Emausaurus_ernstii (Scelidosaurus_harrisonii (Ankylosauria (Isaberrysaura_mollensis Stegosauria ))))))))))*
(Herrerasaurus_ischigualastensis (Chilesaurus_diegosuarezi (Laquintasaura_venezuelae (Lesothosaurus_diagnosticus ((Eocursor_parvus (((((Fruitadens_haagarorum (Lycorhinus_angustidens (Abrictosaurus_consors Heterodontosaurus_tucki )))(Tianyulong_confuciusi (Echinodon_becklesii (Wannanosaurus_yansiensis (Goyocephale_lattimorei (Prenocephale_prenes (Homalocephale_calathocercos (Pachycephalosaurus_wyomingensis Stegoceras_validum ))))))))((Archaeoceratops_oshimai (Liaoceratops_yanzigouensis Ajkaceratops_whole_Rostral ))(Stenopelix_valdensis (Yinlong_downsi (Chaoyangsaurus_youngi (Psittacosaurus_mongoliensis Psittacosaurus_major ))))))(Changmiania (Nanosaurus_agilis (Jeholosaurus_shangyuanensis (Changchunsaurus_parvus (Haya_griva (Yandusaurus_hongheensis ((Kulindadromeus_zabaikalicus (((((((Macrogryphosaurus_gondwanicus (Talenkauen_santacrucensis ((Anabisetia_saldiviai Mahuidacursor_lipanglef )(Kangnasaurus_coetzeei Morrosaurus_antarcticus ))))((Hesperonyx_martinhotomasorum (Camptosaurus_aphanoecetes (SHN015 (Draconyx_loureiroi_ (Camptosaurus_dispar Iguanodon_bernissartensis )))))(Eousdryosaurus_nanohallucis (Valdosaurus_canaliculatus (Dryosaurus Dysalotosaurus_lettowvorbecki )))))(Muttaburrasaurus_langdoni ((Fostoria_dhimbangunmal (Vegagete_ornithopod Transylvanosaurus_platycephalus ))(Rhabdodon_priscus (Rhabdodon_sp1 ((Mochlodon_suessi Mochlodon_vorosi )(Zalmoxes_robustus Zalmoxes_shqiperorum )))))))(Tenontosaurus_dossi Tenontosaurus_tilletti ))(Convolosaurus_marri Yueosaurus_tiantaiensis ))(Thescelosaurus_neglectus Thescelosaurus_assiniboiensis ))(Hypsilophodon_foxii (Gasparinisaura_cincosaltensis Parksosaurus_warreni ))))(Zephyrosaurus_schaffi (Koreanosaurus_boseongensis Orodromeus_makelai ))))))))))(Agilisaurus_louderbacki Hexinlusaurus_multidens )))(Scutellosaurus_lawleri (Emausaurus_ernstii (Scelidosaurus_harrisonii (Ankylosauria (Isaberrysaura_mollensis Stegosauria ))))))))))*
(Herrerasaurus_ischigualastensis (Chilesaurus_diegosuarezi (Laquintasaura_venezuelae (Lesothosaurus_diagnosticus ((Eocursor_parvus (((((Fruitadens_haagarorum (Lycorhinus_angustidens (Abrictosaurus_consors Heterodontosaurus_tucki )))(Tianyulong_confuciusi (Echinodon_becklesii (Wannanosaurus_yansiensis (Goyocephale_lattimorei (Homalocephale_calathocercos (Prenocephale_prenes (Pachycephalosaurus_wyomingensis Stegoceras_validum ))))))))((Liaoceratops_yanzigouensis (Archaeoceratops_oshimai Ajkaceratops_whole_Rostral ))(Stenopelix_valdensis (Yinlong_downsi (Chaoyangsaurus_youngi (Psittacosaurus_mongoliensis Psittacosaurus_major ))))))(Changmiania (Nanosaurus_agilis (Jeholosaurus_shangyuanensis (Changchunsaurus_parvus (Haya_griva (Yandusaurus_hongheensis ((Kulindadromeus_zabaikalicus (((((((Talenkauen_santacrucensis (Macrogryphosaurus_gondwanicus (Anabisetia_saldiviai (Morrosaurus_antarcticus (Kangnasaurus_coetzeei Mahuidacursor_lipanglef )))))((Hesperonyx_martinhotomasorum (Camptosaurus_aphanoecetes (SHN015 (Draconyx_loureiroi_ (Camptosaurus_dispar Iguanodon_bernissartensis )))))(Eousdryosaurus_nanohallucis (Valdosaurus_canaliculatus (Dryosaurus Dysalotosaurus_lettowvorbecki )))))(Muttaburrasaurus_langdoni ((Vegagete_ornithopod (Fostoria_dhimbangunmal Transylvanosaurus_platycephalus ))(((Mochlodon_suessi Mochlodon_vorosi )(Zalmoxes_robustus Zalmoxes_shqiperorum ))(Rhabdodon_priscus Rhabdodon_sp1 )))))(Tenontosaurus_dossi Tenontosaurus_tilletti ))(Convolosaurus_marri Yueosaurus_tiantaiensis ))(Thescelosaurus_neglectus Thescelosaurus_assiniboiensis ))(Hypsilophodon_foxii (Gasparinisaura_cincosaltensis Parksosaurus_warreni ))))(Zephyrosaurus_schaffi (Koreanosaurus_boseongensis Orodromeus_makelai ))))))))))(Agilisaurus_louderbacki Hexinlusaurus_multidens )))(Scutellosaurus_lawleri (Emausaurus_ernstii (Scelidosaurus_harrisonii (Ankylosauria (Isaberrysaura_mollensis Stegosauria ))))))))))*
(Herrerasaurus_ischigualastensis (Chilesaurus_diegosuarezi (Laquintasaura_venezuelae (Lesothosaurus_diagnosticus ((Eocursor_parvus (((((Fruitadens_haagarorum (Lycorhinus_angustidens (Abrictosaurus_consors Heterodontosaurus_tucki )))(Tianyulong_confuciusi (Echinodon_becklesii (Wannanosaurus_yansiensis (Goyocephale_lattimorei (Homalocephale_calathocercos (Prenocephale_prenes (Pachycephalosaurus_wyomingensis Stegoceras_validum ))))))))((Ajkaceratops_whole_Rostral (Archaeoceratops_oshimai Liaoceratops_yanzigouensis ))(Stenopelix_valdensis (Yinlong_downsi (Chaoyangsaurus_youngi (Psittacosaurus_mongoliensis Psittacosaurus_major ))))))(Changmiania (Nanosaurus_agilis (Jeholosaurus_shangyuanensis (Changchunsaurus_parvus (Haya_griva (Yandusaurus_hongheensis ((Kulindadromeus_zabaikalicus (((((((Macrogryphosaurus_gondwanicus (Talenkauen_santacrucensis ((Anabisetia_saldiviai Mahuidacursor_lipanglef )(Kangnasaurus_coetzeei Morrosaurus_antarcticus ))))((Hesperonyx_martinhotomasorum (Camptosaurus_aphanoecetes (SHN015 (Draconyx_loureiroi_ (Camptosaurus_dispar Iguanodon_bernissartensis )))))(Eousdryosaurus_nanohallucis (Dryosaurus (Dysalotosaurus_lettowvorbecki Valdosaurus_canaliculatus )))))(Muttaburrasaurus_langdoni ((Fostoria_dhimbangunmal Vegagete_ornithopod )(Rhabdodon_sp1 (Rhabdodon_priscus ((Mochlodon_suessi (Mochlodon_vorosi Transylvanosaurus_platycephalus ))(Zalmoxes_robustus Zalmoxes_shqiperorum )))))))(Tenontosaurus_dossi Tenontosaurus_tilletti ))(Convolosaurus_marri Yueosaurus_tiantaiensis ))(Thescelosaurus_neglectus Thescelosaurus_assiniboiensis ))(Hypsilophodon_foxii (Gasparinisaura_cincosaltensis Parksosaurus_warreni ))))(Zephyrosaurus_schaffi (Koreanosaurus_boseongensis Orodromeus_makelai ))))))))))(Agilisaurus_louderbacki Hexinlusaurus_multidens )))(Scutellosaurus_lawleri (Emausaurus_ernstii (Scelidosaurus_harrisonii (Ankylosauria (Isaberrysaura_mollensis Stegosauria ))))))))))*
(Herrerasaurus_ischigualastensis (Chilesaurus_diegosuarezi (Laquintasaura_venezuelae (Lesothosaurus_diagnosticus ((Eocursor_parvus (((((Fruitadens_haagarorum (Lycorhinus_angustidens (Abrictosaurus_consors Heterodontosaurus_tucki )))(Tianyulong_confuciusi (Echinodon_becklesii (Wannanosaurus_yansiensis (Goyocephale_lattimorei (Prenocephale_prenes (Homalocephale_calathocercos (Pachycephalosaurus_wyomingensis Stegoceras_validum ))))))))((Liaoceratops_yanzigouensis (Archaeoceratops_oshimai Ajkaceratops_whole_Rostral ))(Stenopelix_valdensis (Yinlong_downsi (Chaoyangsaurus_youngi (Psittacosaurus_mongoliensis Psittacosaurus_major ))))))(Changmiania (Nanosaurus_agilis (Jeholosaurus_shangyuanensis (Changchunsaurus_parvus (Haya_griva (Yandusaurus_hongheensis (((Hypsilophodon_foxii ((((((Talenkauen_santacrucensis (Macrogryphosaurus_gondwanicus ((Anabisetia_saldiviai Mahuidacursor_lipanglef )(Kangnasaurus_coetzeei Morrosaurus_antarcticus ))))((Hesperonyx_martinhotomasorum (Camptosaurus_aphanoecetes (SHN015 (Draconyx_loureiroi_ (Camptosaurus_dispar Iguanodon_bernissartensis )))))(Eousdryosaurus_nanohallucis (Dysalotosaurus_lettowvorbecki (Dryosaurus Valdosaurus_canaliculatus )))))(Muttaburrasaurus_langdoni (Transylvanosaurus_platycephalus (Fostoria_dhimbangunmal (Vegagete_ornithopod (Rhabdodon_priscus (Rhabdodon_sp1 ((Mochlodon_suessi Mochlodon_vorosi )(Zalmoxes_robustus Zalmoxes_shqiperorum )))))))))(Tenontosaurus_dossi Tenontosaurus_tilletti ))(Thescelosaurus_neglectus Thescelosaurus_assiniboiensis ))(Convolosaurus_marri Yueosaurus_tiantaiensis )))(Kulindadromeus_zabaikalicus (Gasparinisaura_cincosaltensis Parksosaurus_warreni )))(Zephyrosaurus_schaffi (Koreanosaurus_boseongensis Orodromeus_makelai ))))))))))(Agilisaurus_louderbacki Hexinlusaurus_multidens )))(Scutellosaurus_lawleri (Emausaurus_ernstii (Scelidosaurus_harrisonii (Ankylosauria (Isaberrysaura_mollensis Stegosauria ))))))))))*
(Herrerasaurus_ischigualastensis (Chilesaurus_diegosuarezi (Laquintasaura_venezuelae (Lesothosaurus_diagnosticus ((Eocursor_parvus (((((Fruitadens_haagarorum (Lycorhinus_angustidens (Abrictosaurus_consors Heterodontosaurus_tucki )))(Tianyulong_confuciusi (Echinodon_becklesii (Wannanosaurus_yansiensis (Goyocephale_lattimorei (Prenocephale_prenes (Homalocephale_calathocercos (Pachycephalosaurus_wyomingensis Stegoceras_validum ))))))))((Archaeoceratops_oshimai (Liaoceratops_yanzigouensis Ajkaceratops_whole_Rostral ))(Stenopelix_valdensis (Yinlong_downsi (Chaoyangsaurus_youngi (Psittacosaurus_mongoliensis Psittacosaurus_major ))))))(Changmiania (Nanosaurus_agilis (Jeholosaurus_shangyuanensis (Changchunsaurus_parvus (Haya_griva (Yandusaurus_hongheensis (((Hypsilophodon_foxii ((((((Talenkauen_santacrucensis (Mahuidacursor_lipanglef (Anabisetia_saldiviai (Morrosaurus_antarcticus (Kangnasaurus_coetzeei Macrogryphosaurus_gondwanicus )))))((Hesperonyx_martinhotomasorum (Camptosaurus_aphanoecetes (SHN015 (Draconyx_loureiroi_ (Camptosaurus_dispar Iguanodon_bernissartensis )))))(Eousdryosaurus_nanohallucis (Dryosaurus (Dysalotosaurus_lettowvorbecki Valdosaurus_canaliculatus )))))(Muttaburrasaurus_langdoni (Fostoria_dhimbangunmal ((Rhabdodon_priscus (Rhabdodon_sp1 ((Mochlodon_suessi Mochlodon_vorosi )(Zalmoxes_robustus Zalmoxes_shqiperorum ))))(Vegagete_ornithopod Transylvanosaurus_platycephalus )))))(Tenontosaurus_dossi Tenontosaurus_tilletti ))(Thescelosaurus_neglectus Thescelosaurus_assiniboiensis ))(Convolosaurus_marri (Koreanosaurus_boseongensis Yueosaurus_tiantaiensis ))))(Kulindadromeus_zabaikalicus (Gasparinisaura_cincosaltensis Parksosaurus_warreni )))(Orodromeus_makelai Zephyrosaurus_schaffi )))))))))(Agilisaurus_louderbacki Hexinlusaurus_multidens )))(Scutellosaurus_lawleri (Emausaurus_ernstii (Scelidosaurus_harrisonii (Ankylosauria (Isaberrysaura_mollensis Stegosauria ))))))))))*
(Herrerasaurus_ischigualastensis (Chilesaurus_diegosuarezi (Laquintasaura_venezuelae (Lesothosaurus_diagnosticus ((Eocursor_parvus (((((Fruitadens_haagarorum (Lycorhinus_angustidens (Abrictosaurus_consors Heterodontosaurus_tucki )))(Tianyulong_confuciusi (Echinodon_becklesii (Wannanosaurus_yansiensis (Goyocephale_lattimorei (Prenocephale_prenes (Homalocephale_calathocercos (Pachycephalosaurus_wyomingensis Stegoceras_validum ))))))))((Ajkaceratops_whole_Rostral (Archaeoceratops_oshimai Liaoceratops_yanzigouensis ))(Stenopelix_valdensis (Yinlong_downsi (Chaoyangsaurus_youngi (Psittacosaurus_mongoliensis Psittacosaurus_major ))))))(Changmiania (Nanosaurus_agilis (Jeholosaurus_shangyuanensis (Changchunsaurus_parvus (Haya_griva (Yandusaurus_hongheensis ((Kulindadromeus_zabaikalicus (((((((Talenkauen_santacrucensis (Anabisetia_saldiviai (Morrosaurus_antarcticus (Kangnasaurus_coetzeei (Macrogryphosaurus_gondwanicus Mahuidacursor_lipanglef )))))((Hesperonyx_martinhotomasorum (Camptosaurus_aphanoecetes (SHN015 (Draconyx_loureiroi_ (Camptosaurus_dispar Iguanodon_bernissartensis )))))(Eousdryosaurus_nanohallucis (Dryosaurus (Dysalotosaurus_lettowvorbecki Valdosaurus_canaliculatus )))))(Muttaburrasaurus_langdoni (Fostoria_dhimbangunmal ((Rhabdodon_sp1 (Rhabdodon_priscus ((Mochlodon_suessi Mochlodon_vorosi )(Zalmoxes_robustus Zalmoxes_shqiperorum ))))(Vegagete_ornithopod Transylvanosaurus_platycephalus )))))(Tenontosaurus_dossi Tenontosaurus_tilletti ))(Convolosaurus_marri Yueosaurus_tiantaiensis ))(Thescelosaurus_neglectus Thescelosaurus_assiniboiensis ))(Hypsilophodon_foxii (Gasparinisaura_cincosaltensis Parksosaurus_warreni ))))(Zephyrosaurus_schaffi (Koreanosaurus_boseongensis Orodromeus_makelai ))))))))))(Agilisaurus_louderbacki Hexinlusaurus_multidens )))(Scutellosaurus_lawleri (Emausaurus_ernstii (Scelidosaurus_harrisonii (Ankylosauria (Isaberrysaura_mollensis Stegosauria ))))))))))*
(Herrerasaurus_ischigualastensis (Chilesaurus_diegosuarezi (Laquintasaura_venezuelae (Lesothosaurus_diagnosticus ((Eocursor_parvus (((((Fruitadens_haagarorum (Lycorhinus_angustidens (Abrictosaurus_consors Heterodontosaurus_tucki )))(Tianyulong_confuciusi (Echinodon_becklesii (Wannanosaurus_yansiensis (Goyocephale_lattimorei (Prenocephale_prenes (Homalocephale_calathocercos (Pachycephalosaurus_wyomingensis Stegoceras_validum ))))))))((Archaeoceratops_oshimai (Liaoceratops_yanzigouensis Ajkaceratops_whole_Rostral ))(Stenopelix_valdensis (Yinlong_downsi (Chaoyangsaurus_youngi (Psittacosaurus_mongoliensis Psittacosaurus_major ))))))(Changmiania (Nanosaurus_agilis (Jeholosaurus_shangyuanensis (Changchunsaurus_parvus (Haya_griva (Yandusaurus_hongheensis ((Kulindadromeus_zabaikalicus (((((((Talenkauen_santacrucensis (Macrogryphosaurus_gondwanicus (Anabisetia_saldiviai (Mahuidacursor_lipanglef (Kangnasaurus_coetzeei Morrosaurus_antarcticus )))))((Hesperonyx_martinhotomasorum (Camptosaurus_aphanoecetes (SHN015 (Draconyx_loureiroi_ (Camptosaurus_dispar Iguanodon_bernissartensis )))))(Eousdryosaurus_nanohallucis (Valdosaurus_canaliculatus (Dryosaurus Dysalotosaurus_lettowvorbecki )))))(Muttaburrasaurus_langdoni (Transylvanosaurus_platycephalus (Fostoria_dhimbangunmal (Vegagete_ornithopod (((Mochlodon_suessi Mochlodon_vorosi )(Zalmoxes_robustus Zalmoxes_shqiperorum ))(Rhabdodon_priscus Rhabdodon_sp1 )))))))(Tenontosaurus_dossi Tenontosaurus_tilletti ))(Convolosaurus_marri Yueosaurus_tiantaiensis ))(Thescelosaurus_neglectus Thescelosaurus_assiniboiensis ))(Hypsilophodon_foxii (Gasparinisaura_cincosaltensis Parksosaurus_warreni ))))(Zephyrosaurus_schaffi (Koreanosaurus_boseongensis Orodromeus_makelai ))))))))))(Agilisaurus_louderbacki Hexinlusaurus_multidens )))(Scutellosaurus_lawleri (Emausaurus_ernstii (Scelidosaurus_harrisonii (Ankylosauria (Isaberrysaura_mollensis Stegosauria ))))))))))*
(Herrerasaurus_ischigualastensis (Chilesaurus_diegosuarezi (Laquintasaura_venezuelae (Lesothosaurus_diagnosticus ((Eocursor_parvus (((((Fruitadens_haagarorum (Lycorhinus_angustidens (Abrictosaurus_consors Heterodontosaurus_tucki )))(Tianyulong_confuciusi (Echinodon_becklesii (Wannanosaurus_yansiensis (Goyocephale_lattimorei (Prenocephale_prenes (Homalocephale_calathocercos (Pachycephalosaurus_wyomingensis Stegoceras_validum ))))))))((Liaoceratops_yanzigouensis (Archaeoceratops_oshimai Ajkaceratops_whole_Rostral ))(Stenopelix_valdensis (Yinlong_downsi (Chaoyangsaurus_youngi (Psittacosaurus_mongoliensis Psittacosaurus_major ))))))(Changmiania (Nanosaurus_agilis (Jeholosaurus_shangyuanensis (Changchunsaurus_parvus (Haya_griva (Yandusaurus_hongheensis ((Kulindadromeus_zabaikalicus (((((((Talenkauen_santacrucensis (Macrogryphosaurus_gondwanicus (Mahuidacursor_lipanglef (Anabisetia_saldiviai (Kangnasaurus_coetzeei Morrosaurus_antarcticus )))))((Hesperonyx_martinhotomasorum (Camptosaurus_aphanoecetes (SHN015 (Draconyx_loureiroi_ (Camptosaurus_dispar Iguanodon_bernissartensis )))))(Eousdryosaurus_nanohallucis (Dysalotosaurus_lettowvorbecki (Dryosaurus Valdosaurus_canaliculatus )))))(Muttaburrasaurus_langdoni ((Fostoria_dhimbangunmal Vegagete_ornithopod )((Rhabdodon_sp1 ((Mochlodon_suessi Mochlodon_vorosi )(Zalmoxes_robustus Zalmoxes_shqiperorum )))(Rhabdodon_priscus Transylvanosaurus_platycephalus )))))(Tenontosaurus_dossi Tenontosaurus_tilletti ))(Convolosaurus_marri Yueosaurus_tiantaiensis ))(Thescelosaurus_neglectus Thescelosaurus_assiniboiensis ))(Hypsilophodon_foxii (Gasparinisaura_cincosaltensis Parksosaurus_warreni ))))(Zephyrosaurus_schaffi (Koreanosaurus_boseongensis Orodromeus_makelai ))))))))))(Agilisaurus_louderbacki Hexinlusaurus_multidens )))(Scutellosaurus_lawleri (Emausaurus_ernstii (Scelidosaurus_harrisonii (Ankylosauria (Isaberrysaura_mollensis Stegosauria ))))))))))*
(Herrerasaurus_ischigualastensis (Chilesaurus_diegosuarezi (Laquintasaura_venezuelae (Lesothosaurus_diagnosticus ((Eocursor_parvus (((((Fruitadens_haagarorum (Lycorhinus_angustidens (Abrictosaurus_consors Heterodontosaurus_tucki )))(Tianyulong_confuciusi (Echinodon_becklesii (Wannanosaurus_yansiensis (Goyocephale_lattimorei (Prenocephale_prenes (Homalocephale_calathocercos (Pachycephalosaurus_wyomingensis Stegoceras_validum ))))))))((Archaeoceratops_oshimai (Liaoceratops_yanzigouensis Ajkaceratops_whole_Rostral ))(Stenopelix_valdensis (Yinlong_downsi (Chaoyangsaurus_youngi (Psittacosaurus_mongoliensis Psittacosaurus_major ))))))(Changmiania (Nanosaurus_agilis (Jeholosaurus_shangyuanensis (Changchunsaurus_parvus (Haya_griva (Yandusaurus_hongheensis (((Hypsilophodon_foxii ((((((Talenkauen_santacrucensis (Anabisetia_saldiviai (Macrogryphosaurus_gondwanicus (Mahuidacursor_lipanglef (Kangnasaurus_coetzeei Morrosaurus_antarcticus )))))((Hesperonyx_martinhotomasorum (Camptosaurus_aphanoecetes (SHN015 (Draconyx_loureiroi_ (Camptosaurus_dispar Iguanodon_bernissartensis )))))(Eousdryosaurus_nanohallucis (Valdosaurus_canaliculatus (Dryosaurus Dysalotosaurus_lettowvorbecki )))))(Muttaburrasaurus_langdoni (Fostoria_dhimbangunmal ((Rhabdodon_sp1 (Rhabdodon_priscus ((Mochlodon_suessi Mochlodon_vorosi )(Zalmoxes_robustus Zalmoxes_shqiperorum ))))(Vegagete_ornithopod Transylvanosaurus_platycephalus )))))(Tenontosaurus_dossi Tenontosaurus_tilletti ))(Thescelosaurus_neglectus Thescelosaurus_assiniboiensis ))(Convolosaurus_marri (Koreanosaurus_boseongensis Yueosaurus_tiantaiensis ))))(Kulindadromeus_zabaikalicus (Gasparinisaura_cincosaltensis Parksosaurus_warreni )))(Orodromeus_makelai Zephyrosaurus_schaffi )))))))))(Agilisaurus_louderbacki Hexinlusaurus_multidens )))(Scutellosaurus_lawleri (Emausaurus_ernstii (Scelidosaurus_harrisonii (Ankylosauria (Isaberrysaura_mollensis Stegosauria ))))))))))*
(Herrerasaurus_ischigualastensis (Chilesaurus_diegosuarezi (Laquintasaura_venezuelae (Lesothosaurus_diagnosticus ((Eocursor_parvus (((((Fruitadens_haagarorum (Lycorhinus_angustidens (Abrictosaurus_consors Heterodontosaurus_tucki )))(Tianyulong_confuciusi (Echinodon_becklesii (Wannanosaurus_yansiensis (Goyocephale_lattimorei (Prenocephale_prenes (Homalocephale_calathocercos (Pachycephalosaurus_wyomingensis Stegoceras_validum ))))))))((Archaeoceratops_oshimai (Liaoceratops_yanzigouensis Ajkaceratops_whole_Rostral ))(Stenopelix_valdensis (Yinlong_downsi (Chaoyangsaurus_youngi (Psittacosaurus_mongoliensis Psittacosaurus_major ))))))(Changmiania (Nanosaurus_agilis (Jeholosaurus_shangyuanensis (Changchunsaurus_parvus (Haya_griva (Yandusaurus_hongheensis (((Hypsilophodon_foxii ((((((Talenkauen_santacrucensis (Anabisetia_saldiviai (Macrogryphosaurus_gondwanicus (Mahuidacursor_lipanglef (Kangnasaurus_coetzeei Morrosaurus_antarcticus )))))((Hesperonyx_martinhotomasorum (Camptosaurus_aphanoecetes (SHN015 (Draconyx_loureiroi_ (Camptosaurus_dispar Iguanodon_bernissartensis )))))(Eousdryosaurus_nanohallucis (Valdosaurus_canaliculatus (Dryosaurus Dysalotosaurus_lettowvorbecki )))))(Muttaburrasaurus_langdoni ((Transylvanosaurus_platycephalus (Fostoria_dhimbangunmal Vegagete_ornithopod ))(Rhabdodon_sp1 (Rhabdodon_priscus ((Mochlodon_suessi Mochlodon_vorosi )(Zalmoxes_robustus Zalmoxes_shqiperorum )))))))(Tenontosaurus_dossi Tenontosaurus_tilletti ))(Thescelosaurus_neglectus Thescelosaurus_assiniboiensis ))(Convolosaurus_marri Yueosaurus_tiantaiensis )))(Kulindadromeus_zabaikalicus (Gasparinisaura_cincosaltensis Parksosaurus_warreni )))(Zephyrosaurus_schaffi (Koreanosaurus_boseongensis Orodromeus_makelai ))))))))))(Agilisaurus_louderbacki Hexinlusaurus_multidens )))(Scutellosaurus_lawleri (Emausaurus_ernstii (Scelidosaurus_harrisonii (Ankylosauria (Isaberrysaura_mollensis Stegosauria ))))))))))*
(Herrerasaurus_ischigualastensis (Chilesaurus_diegosuarezi (Laquintasaura_venezuelae (Lesothosaurus_diagnosticus ((Eocursor_parvus (((((Fruitadens_haagarorum (Lycorhinus_angustidens (Abrictosaurus_consors Heterodontosaurus_tucki )))(Tianyulong_confuciusi (Echinodon_becklesii (Wannanosaurus_yansiensis (Goyocephale_lattimorei (Prenocephale_prenes (Homalocephale_calathocercos (Pachycephalosaurus_wyomingensis Stegoceras_validum ))))))))((Archaeoceratops_oshimai (Liaoceratops_yanzigouensis Ajkaceratops_whole_Rostral ))(Stenopelix_valdensis (Yinlong_downsi (Chaoyangsaurus_youngi (Psittacosaurus_mongoliensis Psittacosaurus_major ))))))(Changmiania (Nanosaurus_agilis (Jeholosaurus_shangyuanensis (Changchunsaurus_parvus (Haya_griva (Yandusaurus_hongheensis (((Hypsilophodon_foxii ((((((Macrogryphosaurus_gondwanicus (Talenkauen_santacrucensis ((Anabisetia_saldiviai Mahuidacursor_lipanglef )(Kangnasaurus_coetzeei Morrosaurus_antarcticus ))))((Hesperonyx_martinhotomasorum (Camptosaurus_aphanoecetes (SHN015 (Draconyx_loureiroi_ (Camptosaurus_dispar Iguanodon_bernissartensis )))))(Eousdryosaurus_nanohallucis (Valdosaurus_canaliculatus (Dryosaurus Dysalotosaurus_lettowvorbecki )))))(Muttaburrasaurus_langdoni ((Fostoria_dhimbangunmal (Vegagete_ornithopod Transylvanosaurus_platycephalus ))(Rhabdodon_priscus (Rhabdodon_sp1 ((Mochlodon_suessi Mochlodon_vorosi )(Zalmoxes_robustus Zalmoxes_shqiperorum )))))))(Tenontosaurus_dossi Tenontosaurus_tilletti ))(Thescelosaurus_neglectus Thescelosaurus_assiniboiensis ))(Convolosaurus_marri (Koreanosaurus_boseongensis Yueosaurus_tiantaiensis ))))(Kulindadromeus_zabaikalicus (Gasparinisaura_cincosaltensis Parksosaurus_warreni )))(Orodromeus_makelai Zephyrosaurus_schaffi )))))))))(Agilisaurus_louderbacki Hexinlusaurus_multidens )))(Scutellosaurus_lawleri (Emausaurus_ernstii (Scelidosaurus_harrisonii (Ankylosauria (Isaberrysaura_mollensis Stegosauria ))))))))))*
(Herrerasaurus_ischigualastensis (Chilesaurus_diegosuarezi (Laquintasaura_venezuelae (Lesothosaurus_diagnosticus ((Eocursor_parvus (((((Fruitadens_haagarorum (Lycorhinus_angustidens (Abrictosaurus_consors Heterodontosaurus_tucki )))(Tianyulong_confuciusi (Echinodon_becklesii (Wannanosaurus_yansiensis (Goyocephale_lattimorei (Homalocephale_calathocercos (Prenocephale_prenes (Pachycephalosaurus_wyomingensis Stegoceras_validum ))))))))((Liaoceratops_yanzigouensis (Archaeoceratops_oshimai Ajkaceratops_whole_Rostral ))(Stenopelix_valdensis (Yinlong_downsi (Chaoyangsaurus_youngi (Psittacosaurus_mongoliensis Psittacosaurus_major ))))))(Changmiania (Nanosaurus_agilis (Jeholosaurus_shangyuanensis (Changchunsaurus_parvus (Haya_griva (Yandusaurus_hongheensis ((Kulindadromeus_zabaikalicus (((((((Talenkauen_santacrucensis ((Anabisetia_saldiviai Mahuidacursor_lipanglef )(Morrosaurus_antarcticus (Kangnasaurus_coetzeei Macrogryphosaurus_gondwanicus ))))((Hesperonyx_martinhotomasorum (Camptosaurus_aphanoecetes (SHN015 (Draconyx_loureiroi_ (Camptosaurus_dispar Iguanodon_bernissartensis )))))(Eousdryosaurus_nanohallucis (Dysalotosaurus_lettowvorbecki (Dryosaurus Valdosaurus_canaliculatus )))))(Muttaburrasaurus_langdoni ((Transylvanosaurus_platycephalus (Fostoria_dhimbangunmal Vegagete_ornithopod ))(((Mochlodon_suessi Mochlodon_vorosi )(Zalmoxes_robustus Zalmoxes_shqiperorum ))(Rhabdodon_priscus Rhabdodon_sp1 )))))(Tenontosaurus_dossi Tenontosaurus_tilletti ))(Convolosaurus_marri Yueosaurus_tiantaiensis ))(Thescelosaurus_neglectus Thescelosaurus_assiniboiensis ))(Hypsilophodon_foxii (Gasparinisaura_cincosaltensis Parksosaurus_warreni ))))(Zephyrosaurus_schaffi (Koreanosaurus_boseongensis Orodromeus_makelai ))))))))))(Agilisaurus_louderbacki Hexinlusaurus_multidens )))(Scutellosaurus_lawleri (Emausaurus_ernstii (Scelidosaurus_harrisonii (Ankylosauria (Isaberrysaura_mollensis Stegosauria ))))))))))*
(Herrerasaurus_ischigualastensis (Chilesaurus_diegosuarezi (Laquintasaura_venezuelae (Lesothosaurus_diagnosticus ((Eocursor_parvus (((((Fruitadens_haagarorum (Lycorhinus_angustidens (Abrictosaurus_consors Heterodontosaurus_tucki )))(Tianyulong_confuciusi (Echinodon_becklesii (Wannanosaurus_yansiensis (Goyocephale_lattimorei (Homalocephale_calathocercos (Prenocephale_prenes (Pachycephalosaurus_wyomingensis Stegoceras_validum ))))))))((Ajkaceratops_whole_Rostral (Archaeoceratops_oshimai Liaoceratops_yanzigouensis ))(Stenopelix_valdensis (Yinlong_downsi (Chaoyangsaurus_youngi (Psittacosaurus_mongoliensis Psittacosaurus_major ))))))(Changmiania (Nanosaurus_agilis (Jeholosaurus_shangyuanensis (Changchunsaurus_parvus (Haya_griva (Yandusaurus_hongheensis (((Hypsilophodon_foxii ((((((((Anabisetia_saldiviai Mahuidacursor_lipanglef )(Kangnasaurus_coetzeei Morrosaurus_antarcticus ))(Macrogryphosaurus_gondwanicus Talenkauen_santacrucensis ))((Hesperonyx_martinhotomasorum (Camptosaurus_aphanoecetes (SHN015 (Draconyx_loureiroi_ (Camptosaurus_dispar Iguanodon_bernissartensis )))))(Eousdryosaurus_nanohallucis (Dysalotosaurus_lettowvorbecki (Dryosaurus Valdosaurus_canaliculatus )))))(Muttaburrasaurus_langdoni ((Fostoria_dhimbangunmal Transylvanosaurus_platycephalus )(Vegagete_ornithopod (Rhabdodon_priscus (Rhabdodon_sp1 ((Mochlodon_suessi Mochlodon_vorosi )(Zalmoxes_robustus Zalmoxes_shqiperorum ))))))))(Tenontosaurus_dossi Tenontosaurus_tilletti ))(Thescelosaurus_neglectus Thescelosaurus_assiniboiensis ))(Convolosaurus_marri (Koreanosaurus_boseongensis Yueosaurus_tiantaiensis ))))(Kulindadromeus_zabaikalicus (Gasparinisaura_cincosaltensis Parksosaurus_warreni )))(Orodromeus_makelai Zephyrosaurus_schaffi )))))))))(Agilisaurus_louderbacki Hexinlusaurus_multidens )))(Scutellosaurus_lawleri (Emausaurus_ernstii (Scelidosaurus_harrisonii (Ankylosauria (Isaberrysaura_mollensis Stegosauria ))))))))))*
(Herrerasaurus_ischigualastensis (Chilesaurus_diegosuarezi (Laquintasaura_venezuelae (Lesothosaurus_diagnosticus ((Eocursor_parvus (((((Fruitadens_haagarorum (Lycorhinus_angustidens (Abrictosaurus_consors Heterodontosaurus_tucki )))(Tianyulong_confuciusi (Echinodon_becklesii (Wannanosaurus_yansiensis (Goyocephale_lattimorei (Prenocephale_prenes (Homalocephale_calathocercos (Pachycephalosaurus_wyomingensis Stegoceras_validum ))))))))((Archaeoceratops_oshimai (Liaoceratops_yanzigouensis Ajkaceratops_whole_Rostral ))(Stenopelix_valdensis (Yinlong_downsi (Chaoyangsaurus_youngi (Psittacosaurus_mongoliensis Psittacosaurus_major ))))))(Changmiania (Nanosaurus_agilis (Jeholosaurus_shangyuanensis (Changchunsaurus_parvus (Haya_griva (Yandusaurus_hongheensis ((Kulindadromeus_zabaikalicus ((((((((Anabisetia_saldiviai (Morrosaurus_antarcticus (Kangnasaurus_coetzeei Mahuidacursor_lipanglef )))(Macrogryphosaurus_gondwanicus Talenkauen_santacrucensis ))((Hesperonyx_martinhotomasorum (Camptosaurus_aphanoecetes (SHN015 (Draconyx_loureiroi_ (Camptosaurus_dispar Iguanodon_bernissartensis )))))(Eousdryosaurus_nanohallucis (Dryosaurus (Dysalotosaurus_lettowvorbecki Valdosaurus_canaliculatus )))))(Muttaburrasaurus_langdoni (Transylvanosaurus_platycephalus (Fostoria_dhimbangunmal (Vegagete_ornithopod (Rhabdodon_sp1 (Rhabdodon_priscus ((Mochlodon_suessi Mochlodon_vorosi )(Zalmoxes_robustus Zalmoxes_shqiperorum )))))))))(Tenontosaurus_dossi Tenontosaurus_tilletti ))(Convolosaurus_marri Yueosaurus_tiantaiensis ))(Thescelosaurus_neglectus Thescelosaurus_assiniboiensis ))(Hypsilophodon_foxii (Gasparinisaura_cincosaltensis Parksosaurus_warreni ))))(Zephyrosaurus_schaffi (Koreanosaurus_boseongensis Orodromeus_makelai ))))))))))(Agilisaurus_louderbacki Hexinlusaurus_multidens )))(Scutellosaurus_lawleri (Emausaurus_ernstii (Scelidosaurus_harrisonii (Ankylosauria (Isaberrysaura_mollensis Stegosauria ))))))))))*
(Herrerasaurus_ischigualastensis (Chilesaurus_diegosuarezi (Laquintasaura_venezuelae (Lesothosaurus_diagnosticus ((Eocursor_parvus (((((Fruitadens_haagarorum (Lycorhinus_angustidens (Abrictosaurus_consors Heterodontosaurus_tucki )))(Tianyulong_confuciusi (Echinodon_becklesii (Wannanosaurus_yansiensis (Goyocephale_lattimorei (Prenocephale_prenes (Homalocephale_calathocercos (Pachycephalosaurus_wyomingensis Stegoceras_validum ))))))))((Ajkaceratops_whole_Rostral (Archaeoceratops_oshimai Liaoceratops_yanzigouensis ))(Stenopelix_valdensis (Yinlong_downsi (Chaoyangsaurus_youngi (Psittacosaurus_mongoliensis Psittacosaurus_major ))))))(Changmiania (Nanosaurus_agilis (Jeholosaurus_shangyuanensis (Changchunsaurus_parvus (Haya_griva (Yandusaurus_hongheensis ((Kulindadromeus_zabaikalicus (((((((Talenkauen_santacrucensis (Mahuidacursor_lipanglef (Anabisetia_saldiviai (Kangnasaurus_coetzeei (Macrogryphosaurus_gondwanicus Morrosaurus_antarcticus )))))((Hesperonyx_martinhotomasorum (Camptosaurus_aphanoecetes (SHN015 (Draconyx_loureiroi_ (Camptosaurus_dispar Iguanodon_bernissartensis )))))(Eousdryosaurus_nanohallucis (Dysalotosaurus_lettowvorbecki (Dryosaurus Valdosaurus_canaliculatus )))))(Muttaburrasaurus_langdoni (Fostoria_dhimbangunmal (Vegagete_ornithopod ((Rhabdodon_priscus ((Mochlodon_suessi Mochlodon_vorosi )(Zalmoxes_robustus Zalmoxes_shqiperorum )))(Rhabdodon_sp1 Transylvanosaurus_platycephalus ))))))(Tenontosaurus_dossi Tenontosaurus_tilletti ))(Convolosaurus_marri Yueosaurus_tiantaiensis ))(Thescelosaurus_neglectus Thescelosaurus_assiniboiensis ))(Hypsilophodon_foxii (Gasparinisaura_cincosaltensis Parksosaurus_warreni ))))(Zephyrosaurus_schaffi (Koreanosaurus_boseongensis Orodromeus_makelai ))))))))))(Agilisaurus_louderbacki Hexinlusaurus_multidens )))(Scutellosaurus_lawleri (Emausaurus_ernstii (Scelidosaurus_harrisonii (Ankylosauria (Isaberrysaura_mollensis Stegosauria ))))))))))*
(Herrerasaurus_ischigualastensis (Chilesaurus_diegosuarezi (Laquintasaura_venezuelae (Lesothosaurus_diagnosticus ((Eocursor_parvus (((((Fruitadens_haagarorum (Lycorhinus_angustidens (Abrictosaurus_consors Heterodontosaurus_tucki )))(Tianyulong_confuciusi (Echinodon_becklesii (Wannanosaurus_yansiensis (Goyocephale_lattimorei (Homalocephale_calathocercos (Prenocephale_prenes (Pachycephalosaurus_wyomingensis Stegoceras_validum ))))))))((Liaoceratops_yanzigouensis (Archaeoceratops_oshimai Ajkaceratops_whole_Rostral ))(Stenopelix_valdensis (Yinlong_downsi (Chaoyangsaurus_youngi (Psittacosaurus_mongoliensis Psittacosaurus_major ))))))(Changmiania (Nanosaurus_agilis (Jeholosaurus_shangyuanensis (Changchunsaurus_parvus (Haya_griva (Yandusaurus_hongheensis ((Kulindadromeus_zabaikalicus (((((((Talenkauen_santacrucensis (Mahuidacursor_lipanglef (Anabisetia_saldiviai (Morrosaurus_antarcticus (Kangnasaurus_coetzeei Macrogryphosaurus_gondwanicus )))))((Hesperonyx_martinhotomasorum (Camptosaurus_aphanoecetes (SHN015 (Draconyx_loureiroi_ (Camptosaurus_dispar Iguanodon_bernissartensis )))))(Eousdryosaurus_nanohallucis (Valdosaurus_canaliculatus (Dryosaurus Dysalotosaurus_lettowvorbecki )))))(Muttaburrasaurus_langdoni ((Fostoria_dhimbangunmal Vegagete_ornithopod )(Transylvanosaurus_platycephalus (Rhabdodon_priscus (Rhabdodon_sp1 ((Mochlodon_suessi Mochlodon_vorosi )(Zalmoxes_robustus Zalmoxes_shqiperorum ))))))))(Tenontosaurus_dossi Tenontosaurus_tilletti ))(Convolosaurus_marri Yueosaurus_tiantaiensis ))(Thescelosaurus_neglectus Thescelosaurus_assiniboiensis ))(Hypsilophodon_foxii (Gasparinisaura_cincosaltensis Parksosaurus_warreni ))))(Zephyrosaurus_schaffi (Koreanosaurus_boseongensis Orodromeus_makelai ))))))))))(Agilisaurus_louderbacki Hexinlusaurus_multidens )))(Scutellosaurus_lawleri (Emausaurus_ernstii (Scelidosaurus_harrisonii (Ankylosauria (Isaberrysaura_mollensis Stegosauria ))))))))))*
(Herrerasaurus_ischigualastensis (Chilesaurus_diegosuarezi (Laquintasaura_venezuelae (Lesothosaurus_diagnosticus ((Eocursor_parvus (((((Fruitadens_haagarorum (Lycorhinus_angustidens (Abrictosaurus_consors Heterodontosaurus_tucki )))(Tianyulong_confuciusi (Echinodon_becklesii (Wannanosaurus_yansiensis (Goyocephale_lattimorei (Homalocephale_calathocercos (Prenocephale_prenes (Pachycephalosaurus_wyomingensis Stegoceras_validum ))))))))((Archaeoceratops_oshimai (Liaoceratops_yanzigouensis Ajkaceratops_whole_Rostral ))(Stenopelix_valdensis (Yinlong_downsi (Chaoyangsaurus_youngi (Psittacosaurus_mongoliensis Psittacosaurus_major ))))))(Changmiania (Nanosaurus_agilis (Jeholosaurus_shangyuanensis (Changchunsaurus_parvus (Haya_griva (Yandusaurus_hongheensis ((Kulindadromeus_zabaikalicus (((((((((Anabisetia_saldiviai Mahuidacursor_lipanglef )(Kangnasaurus_coetzeei Morrosaurus_antarcticus ))(Macrogryphosaurus_gondwanicus Talenkauen_santacrucensis ))((Hesperonyx_martinhotomasorum (Camptosaurus_aphanoecetes (SHN015 (Draconyx_loureiroi_ (Camptosaurus_dispar Iguanodon_bernissartensis )))))(Eousdryosaurus_nanohallucis (Valdosaurus_canaliculatus (Dryosaurus Dysalotosaurus_lettowvorbecki )))))(Muttaburrasaurus_langdoni ((Fostoria_dhimbangunmal Vegagete_ornithopod )(((Mochlodon_suessi Mochlodon_vorosi )(Zalmoxes_robustus Zalmoxes_shqiperorum ))(Rhabdodon_sp1 (Rhabdodon_priscus Transylvanosaurus_platycephalus ))))))(Tenontosaurus_dossi Tenontosaurus_tilletti ))(Convolosaurus_marri Yueosaurus_tiantaiensis ))(Thescelosaurus_neglectus Thescelosaurus_assiniboiensis ))(Hypsilophodon_foxii (Gasparinisaura_cincosaltensis Parksosaurus_warreni ))))(Zephyrosaurus_schaffi (Koreanosaurus_boseongensis Orodromeus_makelai ))))))))))(Agilisaurus_louderbacki Hexinlusaurus_multidens )))(Scutellosaurus_lawleri (Emausaurus_ernstii (Scelidosaurus_harrisonii (Ankylosauria (Isaberrysaura_mollensis Stegosauria ))))))))))*
(Herrerasaurus_ischigualastensis (Chilesaurus_diegosuarezi (Laquintasaura_venezuelae (Lesothosaurus_diagnosticus ((Eocursor_parvus (((((Fruitadens_haagarorum (Lycorhinus_angustidens (Abrictosaurus_consors Heterodontosaurus_tucki )))(Tianyulong_confuciusi (Echinodon_becklesii (Wannanosaurus_yansiensis (Goyocephale_lattimorei (Prenocephale_prenes (Homalocephale_calathocercos (Pachycephalosaurus_wyomingensis Stegoceras_validum ))))))))((Liaoceratops_yanzigouensis (Archaeoceratops_oshimai Ajkaceratops_whole_Rostral ))(Stenopelix_valdensis (Yinlong_downsi (Chaoyangsaurus_youngi (Psittacosaurus_mongoliensis Psittacosaurus_major ))))))(Changmiania (Nanosaurus_agilis (Jeholosaurus_shangyuanensis (Changchunsaurus_parvus (Haya_griva (Yandusaurus_hongheensis (((Hypsilophodon_foxii (((((((Mahuidacursor_lipanglef (Anabisetia_saldiviai (Kangnasaurus_coetzeei Morrosaurus_antarcticus )))(Macrogryphosaurus_gondwanicus Talenkauen_santacrucensis ))((Hesperonyx_martinhotomasorum (Camptosaurus_aphanoecetes (SHN015 (Draconyx_loureiroi_ (Camptosaurus_dispar Iguanodon_bernissartensis )))))(Eousdryosaurus_nanohallucis (Dryosaurus (Dysalotosaurus_lettowvorbecki Valdosaurus_canaliculatus )))))(Muttaburrasaurus_langdoni (Fostoria_dhimbangunmal ((Rhabdodon_sp1 (Rhabdodon_priscus ((Mochlodon_suessi Mochlodon_vorosi )(Zalmoxes_robustus Zalmoxes_shqiperorum ))))(Vegagete_ornithopod Transylvanosaurus_platycephalus )))))(Tenontosaurus_dossi Tenontosaurus_tilletti ))(Thescelosaurus_neglectus Thescelosaurus_assiniboiensis ))(Convolosaurus_marri Yueosaurus_tiantaiensis )))(Kulindadromeus_zabaikalicus (Gasparinisaura_cincosaltensis Parksosaurus_warreni )))(Zephyrosaurus_schaffi (Koreanosaurus_boseongensis Orodromeus_makelai ))))))))))(Agilisaurus_louderbacki Hexinlusaurus_multidens )))(Scutellosaurus_lawleri (Emausaurus_ernstii (Scelidosaurus_harrisonii (Ankylosauria (Isaberrysaura_mollensis Stegosauria ))))))))))*
(Herrerasaurus_ischigualastensis (Chilesaurus_diegosuarezi (Laquintasaura_venezuelae (Lesothosaurus_diagnosticus ((Eocursor_parvus (((((Fruitadens_haagarorum (Lycorhinus_angustidens (Abrictosaurus_consors Heterodontosaurus_tucki )))(Tianyulong_confuciusi (Echinodon_becklesii (Wannanosaurus_yansiensis (Goyocephale_lattimorei (Homalocephale_calathocercos (Prenocephale_prenes (Pachycephalosaurus_wyomingensis Stegoceras_validum ))))))))((Ajkaceratops_whole_Rostral (Archaeoceratops_oshimai Liaoceratops_yanzigouensis ))(Stenopelix_valdensis (Yinlong_downsi (Chaoyangsaurus_youngi (Psittacosaurus_mongoliensis Psittacosaurus_major ))))))(Changmiania (Nanosaurus_agilis (Jeholosaurus_shangyuanensis (Changchunsaurus_parvus (Haya_griva (Yandusaurus_hongheensis ((Kulindadromeus_zabaikalicus (((((((Talenkauen_santacrucensis ((Anabisetia_saldiviai Macrogryphosaurus_gondwanicus )(Morrosaurus_antarcticus (Kangnasaurus_coetzeei Mahuidacursor_lipanglef ))))((Hesperonyx_martinhotomasorum (Camptosaurus_aphanoecetes (SHN015 (Draconyx_loureiroi_ (Camptosaurus_dispar Iguanodon_bernissartensis )))))(Eousdryosaurus_nanohallucis (Dryosaurus (Dysalotosaurus_lettowvorbecki Valdosaurus_canaliculatus )))))(Muttaburrasaurus_langdoni ((Transylvanosaurus_platycephalus (Fostoria_dhimbangunmal Vegagete_ornithopod ))(((Mochlodon_suessi Mochlodon_vorosi )(Zalmoxes_robustus Zalmoxes_shqiperorum ))(Rhabdodon_priscus Rhabdodon_sp1 )))))(Tenontosaurus_dossi Tenontosaurus_tilletti ))(Convolosaurus_marri Yueosaurus_tiantaiensis ))(Thescelosaurus_neglectus Thescelosaurus_assiniboiensis ))(Hypsilophodon_foxii (Gasparinisaura_cincosaltensis Parksosaurus_warreni ))))(Zephyrosaurus_schaffi (Koreanosaurus_boseongensis Orodromeus_makelai ))))))))))(Agilisaurus_louderbacki Hexinlusaurus_multidens )))(Scutellosaurus_lawleri (Emausaurus_ernstii (Scelidosaurus_harrisonii (Ankylosauria (Isaberrysaura_mollensis Stegosauria ))))))))))*
(Herrerasaurus_ischigualastensis (Chilesaurus_diegosuarezi (Laquintasaura_venezuelae (Lesothosaurus_diagnosticus ((Eocursor_parvus (((((Fruitadens_haagarorum (Lycorhinus_angustidens (Abrictosaurus_consors Heterodontosaurus_tucki )))(Tianyulong_confuciusi (Echinodon_becklesii (Wannanosaurus_yansiensis (Goyocephale_lattimorei (Prenocephale_prenes (Homalocephale_calathocercos (Pachycephalosaurus_wyomingensis Stegoceras_validum ))))))))((Liaoceratops_yanzigouensis (Archaeoceratops_oshimai Ajkaceratops_whole_Rostral ))(Stenopelix_valdensis (Yinlong_downsi (Chaoyangsaurus_youngi (Psittacosaurus_mongoliensis Psittacosaurus_major ))))))(Changmiania (Nanosaurus_agilis (Jeholosaurus_shangyuanensis (Changchunsaurus_parvus (Haya_griva (Yandusaurus_hongheensis ((Kulindadromeus_zabaikalicus (((((((Talenkauen_santacrucensis ((Anabisetia_saldiviai Mahuidacursor_lipanglef )(Kangnasaurus_coetzeei (Macrogryphosaurus_gondwanicus Morrosaurus_antarcticus ))))((Hesperonyx_martinhotomasorum (Camptosaurus_aphanoecetes (SHN015 (Draconyx_loureiroi_ (Camptosaurus_dispar Iguanodon_bernissartensis )))))(Eousdryosaurus_nanohallucis (Dysalotosaurus_lettowvorbecki (Dryosaurus Valdosaurus_canaliculatus )))))(Muttaburrasaurus_langdoni ((Fostoria_dhimbangunmal Vegagete_ornithopod )(Rhabdodon_sp1 (Rhabdodon_priscus ((Mochlodon_suessi (Mochlodon_vorosi Transylvanosaurus_platycephalus ))(Zalmoxes_robustus Zalmoxes_shqiperorum )))))))(Tenontosaurus_dossi Tenontosaurus_tilletti ))(Convolosaurus_marri Yueosaurus_tiantaiensis ))(Thescelosaurus_neglectus Thescelosaurus_assiniboiensis ))(Hypsilophodon_foxii (Gasparinisaura_cincosaltensis Parksosaurus_warreni ))))(Zephyrosaurus_schaffi (Koreanosaurus_boseongensis Orodromeus_makelai ))))))))))(Agilisaurus_louderbacki Hexinlusaurus_multidens )))(Scutellosaurus_lawleri (Emausaurus_ernstii (Scelidosaurus_harrisonii (Ankylosauria (Isaberrysaura_mollensis Stegosauria ))))))))))*
(Herrerasaurus_ischigualastensis (Chilesaurus_diegosuarezi (Laquintasaura_venezuelae (Lesothosaurus_diagnosticus ((Eocursor_parvus (((((Fruitadens_haagarorum (Lycorhinus_angustidens (Abrictosaurus_consors Heterodontosaurus_tucki )))(Tianyulong_confuciusi (Echinodon_becklesii (Wannanosaurus_yansiensis (Goyocephale_lattimorei (Prenocephale_prenes (Homalocephale_calathocercos (Pachycephalosaurus_wyomingensis Stegoceras_validum ))))))))((Archaeoceratops_oshimai (Liaoceratops_yanzigouensis Ajkaceratops_whole_Rostral ))(Stenopelix_valdensis (Yinlong_downsi (Chaoyangsaurus_youngi (Psittacosaurus_mongoliensis Psittacosaurus_major ))))))(Changmiania (Nanosaurus_agilis (Jeholosaurus_shangyuanensis (Changchunsaurus_parvus (Haya_griva (Yandusaurus_hongheensis (((Hypsilophodon_foxii ((((((Talenkauen_santacrucensis (Anabisetia_saldiviai (Mahuidacursor_lipanglef (Kangnasaurus_coetzeei (Macrogryphosaurus_gondwanicus Morrosaurus_antarcticus )))))((Hesperonyx_martinhotomasorum (Camptosaurus_aphanoecetes (SHN015 (Draconyx_loureiroi_ (Camptosaurus_dispar Iguanodon_bernissartensis )))))(Eousdryosaurus_nanohallucis (Dryosaurus (Dysalotosaurus_lettowvorbecki Valdosaurus_canaliculatus )))))(Muttaburrasaurus_langdoni ((Fostoria_dhimbangunmal Vegagete_ornithopod )(Rhabdodon_priscus (Rhabdodon_sp1 ((Mochlodon_suessi Mochlodon_vorosi )(Transylvanosaurus_platycephalus (Zalmoxes_robustus Zalmoxes_shqiperorum ))))))))(Tenontosaurus_dossi Tenontosaurus_tilletti ))(Thescelosaurus_neglectus Thescelosaurus_assiniboiensis ))(Convolosaurus_marri (Koreanosaurus_boseongensis Yueosaurus_tiantaiensis ))))(Kulindadromeus_zabaikalicus (Gasparinisaura_cincosaltensis Parksosaurus_warreni )))(Orodromeus_makelai Zephyrosaurus_schaffi )))))))))(Agilisaurus_louderbacki Hexinlusaurus_multidens )))(Scutellosaurus_lawleri (Emausaurus_ernstii (Scelidosaurus_harrisonii (Ankylosauria (Isaberrysaura_mollensis Stegosauria ))))))))))*
(Herrerasaurus_ischigualastensis (Chilesaurus_diegosuarezi (Laquintasaura_venezuelae (Lesothosaurus_diagnosticus ((Eocursor_parvus (((((Fruitadens_haagarorum (Lycorhinus_angustidens (Abrictosaurus_consors Heterodontosaurus_tucki )))(Tianyulong_confuciusi (Echinodon_becklesii (Wannanosaurus_yansiensis (Goyocephale_lattimorei (Prenocephale_prenes (Homalocephale_calathocercos (Pachycephalosaurus_wyomingensis Stegoceras_validum ))))))))((Archaeoceratops_oshimai (Liaoceratops_yanzigouensis Ajkaceratops_whole_Rostral ))(Stenopelix_valdensis (Yinlong_downsi (Chaoyangsaurus_youngi (Psittacosaurus_mongoliensis Psittacosaurus_major ))))))(Changmiania (Nanosaurus_agilis (Jeholosaurus_shangyuanensis (Changchunsaurus_parvus (Haya_griva (Yandusaurus_hongheensis ((Kulindadromeus_zabaikalicus ((((((((Anabisetia_saldiviai (Morrosaurus_antarcticus (Kangnasaurus_coetzeei Mahuidacursor_lipanglef )))(Macrogryphosaurus_gondwanicus Talenkauen_santacrucensis ))((Hesperonyx_martinhotomasorum (Camptosaurus_aphanoecetes (SHN015 (Draconyx_loureiroi_ (Camptosaurus_dispar Iguanodon_bernissartensis )))))(Eousdryosaurus_nanohallucis (Dryosaurus (Dysalotosaurus_lettowvorbecki Valdosaurus_canaliculatus )))))(Muttaburrasaurus_langdoni (Fostoria_dhimbangunmal (Vegagete_ornithopod (Transylvanosaurus_platycephalus (Rhabdodon_sp1 (Rhabdodon_priscus ((Mochlodon_suessi Mochlodon_vorosi )(Zalmoxes_robustus Zalmoxes_shqiperorum )))))))))(Tenontosaurus_dossi Tenontosaurus_tilletti ))(Convolosaurus_marri Yueosaurus_tiantaiensis ))(Thescelosaurus_neglectus Thescelosaurus_assiniboiensis ))(Hypsilophodon_foxii (Gasparinisaura_cincosaltensis Parksosaurus_warreni ))))(Zephyrosaurus_schaffi (Koreanosaurus_boseongensis Orodromeus_makelai ))))))))))(Agilisaurus_louderbacki Hexinlusaurus_multidens )))(Scutellosaurus_lawleri (Emausaurus_ernstii (Scelidosaurus_harrisonii (Ankylosauria (Isaberrysaura_mollensis Stegosauria ))))))))))*
(Herrerasaurus_ischigualastensis (Chilesaurus_diegosuarezi (Laquintasaura_venezuelae (Lesothosaurus_diagnosticus ((Eocursor_parvus (((((Fruitadens_haagarorum (Lycorhinus_angustidens (Abrictosaurus_consors Heterodontosaurus_tucki )))(Tianyulong_confuciusi (Echinodon_becklesii (Wannanosaurus_yansiensis (Goyocephale_lattimorei (Homalocephale_calathocercos (Prenocephale_prenes (Pachycephalosaurus_wyomingensis Stegoceras_validum ))))))))((Liaoceratops_yanzigouensis (Archaeoceratops_oshimai Ajkaceratops_whole_Rostral ))(Stenopelix_valdensis (Yinlong_downsi (Chaoyangsaurus_youngi (Psittacosaurus_mongoliensis Psittacosaurus_major ))))))(Changmiania (Nanosaurus_agilis (Jeholosaurus_shangyuanensis (Changchunsaurus_parvus (Haya_griva (Yandusaurus_hongheensis ((Kulindadromeus_zabaikalicus (((((((Talenkauen_santacrucensis (Anabisetia_saldiviai (Mahuidacursor_lipanglef (Morrosaurus_antarcticus (Kangnasaurus_coetzeei Macrogryphosaurus_gondwanicus )))))((Hesperonyx_martinhotomasorum (Camptosaurus_aphanoecetes (SHN015 (Draconyx_loureiroi_ (Camptosaurus_dispar Iguanodon_bernissartensis )))))(Eousdryosaurus_nanohallucis (Dysalotosaurus_lettowvorbecki (Dryosaurus Valdosaurus_canaliculatus )))))(Muttaburrasaurus_langdoni ((Transylvanosaurus_platycephalus (Fostoria_dhimbangunmal Vegagete_ornithopod ))(((Mochlodon_suessi Mochlodon_vorosi )(Zalmoxes_robustus Zalmoxes_shqiperorum ))(Rhabdodon_priscus Rhabdodon_sp1 )))))(Tenontosaurus_dossi Tenontosaurus_tilletti ))(Convolosaurus_marri Yueosaurus_tiantaiensis ))(Thescelosaurus_neglectus Thescelosaurus_assiniboiensis ))(Hypsilophodon_foxii (Gasparinisaura_cincosaltensis Parksosaurus_warreni ))))(Zephyrosaurus_schaffi (Koreanosaurus_boseongensis Orodromeus_makelai ))))))))))(Agilisaurus_louderbacki Hexinlusaurus_multidens )))(Scutellosaurus_lawleri (Emausaurus_ernstii (Scelidosaurus_harrisonii (Ankylosauria (Isaberrysaura_mollensis Stegosauria ))))))))))*
(Herrerasaurus_ischigualastensis (Chilesaurus_diegosuarezi (Laquintasaura_venezuelae (Lesothosaurus_diagnosticus ((Eocursor_parvus (((((Fruitadens_haagarorum (Lycorhinus_angustidens (Abrictosaurus_consors Heterodontosaurus_tucki )))(Tianyulong_confuciusi (Echinodon_becklesii (Wannanosaurus_yansiensis (Goyocephale_lattimorei (Homalocephale_calathocercos (Prenocephale_prenes (Pachycephalosaurus_wyomingensis Stegoceras_validum ))))))))((Liaoceratops_yanzigouensis (Archaeoceratops_oshimai Ajkaceratops_whole_Rostral ))(Stenopelix_valdensis (Yinlong_downsi (Chaoyangsaurus_youngi (Psittacosaurus_mongoliensis Psittacosaurus_major ))))))(Changmiania (Nanosaurus_agilis (Jeholosaurus_shangyuanensis (Changchunsaurus_parvus (Haya_griva (Yandusaurus_hongheensis (((Hypsilophodon_foxii ((((((Talenkauen_santacrucensis (Mahuidacursor_lipanglef (Anabisetia_saldiviai (Morrosaurus_antarcticus (Kangnasaurus_coetzeei Macrogryphosaurus_gondwanicus )))))((Hesperonyx_martinhotomasorum (Camptosaurus_aphanoecetes (SHN015 (Draconyx_loureiroi_ (Camptosaurus_dispar Iguanodon_bernissartensis )))))(Eousdryosaurus_nanohallucis (Valdosaurus_canaliculatus (Dryosaurus Dysalotosaurus_lettowvorbecki )))))(Muttaburrasaurus_langdoni (Fostoria_dhimbangunmal (Vegagete_ornithopod (Transylvanosaurus_platycephalus (Rhabdodon_priscus (Rhabdodon_sp1 ((Mochlodon_suessi Mochlodon_vorosi )(Zalmoxes_robustus Zalmoxes_shqiperorum )))))))))(Tenontosaurus_dossi Tenontosaurus_tilletti ))(Thescelosaurus_neglectus Thescelosaurus_assiniboiensis ))(Convolosaurus_marri Yueosaurus_tiantaiensis )))(Kulindadromeus_zabaikalicus (Gasparinisaura_cincosaltensis Parksosaurus_warreni )))(Zephyrosaurus_schaffi (Koreanosaurus_boseongensis Orodromeus_makelai ))))))))))(Agilisaurus_louderbacki Hexinlusaurus_multidens )))(Scutellosaurus_lawleri (Emausaurus_ernstii (Scelidosaurus_harrisonii (Ankylosauria (Isaberrysaura_mollensis Stegosauria ))))))))))*
(Herrerasaurus_ischigualastensis (Chilesaurus_diegosuarezi (Laquintasaura_venezuelae (Lesothosaurus_diagnosticus ((Eocursor_parvus (((((Fruitadens_haagarorum (Lycorhinus_angustidens (Abrictosaurus_consors Heterodontosaurus_tucki )))(Tianyulong_confuciusi (Echinodon_becklesii (Wannanosaurus_yansiensis (Goyocephale_lattimorei (Homalocephale_calathocercos (Prenocephale_prenes (Pachycephalosaurus_wyomingensis Stegoceras_validum ))))))))((Liaoceratops_yanzigouensis (Archaeoceratops_oshimai Ajkaceratops_whole_Rostral ))(Stenopelix_valdensis (Yinlong_downsi (Chaoyangsaurus_youngi (Psittacosaurus_mongoliensis Psittacosaurus_major ))))))(Changmiania (Nanosaurus_agilis (Jeholosaurus_shangyuanensis (Changchunsaurus_parvus (Haya_griva (Yandusaurus_hongheensis (((Hypsilophodon_foxii ((((((Talenkauen_santacrucensis (Mahuidacursor_lipanglef (Anabisetia_saldiviai (Morrosaurus_antarcticus (Kangnasaurus_coetzeei Macrogryphosaurus_gondwanicus )))))((Hesperonyx_martinhotomasorum (Camptosaurus_aphanoecetes (SHN015 (Draconyx_loureiroi_ (Camptosaurus_dispar Iguanodon_bernissartensis )))))(Eousdryosaurus_nanohallucis (Valdosaurus_canaliculatus (Dryosaurus Dysalotosaurus_lettowvorbecki )))))(Muttaburrasaurus_langdoni ((Transylvanosaurus_platycephalus (Fostoria_dhimbangunmal Vegagete_ornithopod ))(Rhabdodon_priscus (Rhabdodon_sp1 ((Mochlodon_suessi Mochlodon_vorosi )(Zalmoxes_robustus Zalmoxes_shqiperorum )))))))(Tenontosaurus_dossi Tenontosaurus_tilletti ))(Thescelosaurus_neglectus Thescelosaurus_assiniboiensis ))(Convolosaurus_marri (Koreanosaurus_boseongensis Yueosaurus_tiantaiensis ))))(Kulindadromeus_zabaikalicus (Gasparinisaura_cincosaltensis Parksosaurus_warreni )))(Orodromeus_makelai Zephyrosaurus_schaffi )))))))))(Agilisaurus_louderbacki Hexinlusaurus_multidens )))(Scutellosaurus_lawleri (Emausaurus_ernstii (Scelidosaurus_harrisonii (Ankylosauria (Isaberrysaura_mollensis Stegosauria ))))))))))*
(Herrerasaurus_ischigualastensis (Chilesaurus_diegosuarezi (Laquintasaura_venezuelae (Lesothosaurus_diagnosticus ((Eocursor_parvus (((((Fruitadens_haagarorum (Lycorhinus_angustidens (Abrictosaurus_consors Heterodontosaurus_tucki )))(Tianyulong_confuciusi (Echinodon_becklesii (Wannanosaurus_yansiensis (Goyocephale_lattimorei (Homalocephale_calathocercos (Prenocephale_prenes (Pachycephalosaurus_wyomingensis Stegoceras_validum ))))))))((Liaoceratops_yanzigouensis (Archaeoceratops_oshimai Ajkaceratops_whole_Rostral ))(Stenopelix_valdensis (Yinlong_downsi (Chaoyangsaurus_youngi (Psittacosaurus_mongoliensis Psittacosaurus_major ))))))(Changmiania (Nanosaurus_agilis (Jeholosaurus_shangyuanensis (Changchunsaurus_parvus (Haya_griva (Yandusaurus_hongheensis ((Kulindadromeus_zabaikalicus (((((((Talenkauen_santacrucensis (Anabisetia_saldiviai (Mahuidacursor_lipanglef (Morrosaurus_antarcticus (Kangnasaurus_coetzeei Macrogryphosaurus_gondwanicus )))))((Hesperonyx_martinhotomasorum (Camptosaurus_aphanoecetes (SHN015 (Draconyx_loureiroi_ (Camptosaurus_dispar Iguanodon_bernissartensis )))))(Eousdryosaurus_nanohallucis (Dysalotosaurus_lettowvorbecki (Dryosaurus Valdosaurus_canaliculatus )))))(Muttaburrasaurus_langdoni ((Fostoria_dhimbangunmal Vegagete_ornithopod )(Transylvanosaurus_platycephalus (((Mochlodon_suessi Mochlodon_vorosi )(Zalmoxes_robustus Zalmoxes_shqiperorum ))(Rhabdodon_priscus Rhabdodon_sp1 ))))))(Tenontosaurus_dossi Tenontosaurus_tilletti ))(Convolosaurus_marri Yueosaurus_tiantaiensis ))(Thescelosaurus_neglectus Thescelosaurus_assiniboiensis ))(Hypsilophodon_foxii (Gasparinisaura_cincosaltensis Parksosaurus_warreni ))))(Zephyrosaurus_schaffi (Koreanosaurus_boseongensis Orodromeus_makelai ))))))))))(Agilisaurus_louderbacki Hexinlusaurus_multidens )))(Scutellosaurus_lawleri (Emausaurus_ernstii (Scelidosaurus_harrisonii (Ankylosauria (Isaberrysaura_mollensis Stegosauria ))))))))))*
(Herrerasaurus_ischigualastensis (Chilesaurus_diegosuarezi (Laquintasaura_venezuelae (Lesothosaurus_diagnosticus ((Eocursor_parvus (((((Fruitadens_haagarorum (Lycorhinus_angustidens (Abrictosaurus_consors Heterodontosaurus_tucki )))(Tianyulong_confuciusi (Echinodon_becklesii (Wannanosaurus_yansiensis (Goyocephale_lattimorei (Homalocephale_calathocercos (Prenocephale_prenes (Pachycephalosaurus_wyomingensis Stegoceras_validum ))))))))((Ajkaceratops_whole_Rostral (Archaeoceratops_oshimai Liaoceratops_yanzigouensis ))(Stenopelix_valdensis (Yinlong_downsi (Chaoyangsaurus_youngi (Psittacosaurus_mongoliensis Psittacosaurus_major ))))))(Changmiania (Nanosaurus_agilis (Jeholosaurus_shangyuanensis (Changchunsaurus_parvus (Haya_griva (Yandusaurus_hongheensis ((Kulindadromeus_zabaikalicus (((((((Talenkauen_santacrucensis ((Anabisetia_saldiviai Macrogryphosaurus_gondwanicus )(Morrosaurus_antarcticus (Kangnasaurus_coetzeei Mahuidacursor_lipanglef ))))((Hesperonyx_martinhotomasorum (Camptosaurus_aphanoecetes (SHN015 (Draconyx_loureiroi_ (Camptosaurus_dispar Iguanodon_bernissartensis )))))(Eousdryosaurus_nanohallucis (Dryosaurus (Dysalotosaurus_lettowvorbecki Valdosaurus_canaliculatus )))))(Muttaburrasaurus_langdoni ((Fostoria_dhimbangunmal Transylvanosaurus_platycephalus )(Vegagete_ornithopod (((Mochlodon_suessi Mochlodon_vorosi )(Zalmoxes_robustus Zalmoxes_shqiperorum ))(Rhabdodon_priscus Rhabdodon_sp1 ))))))(Tenontosaurus_dossi Tenontosaurus_tilletti ))(Convolosaurus_marri Yueosaurus_tiantaiensis ))(Thescelosaurus_neglectus Thescelosaurus_assiniboiensis ))(Hypsilophodon_foxii (Gasparinisaura_cincosaltensis Parksosaurus_warreni ))))(Zephyrosaurus_schaffi (Koreanosaurus_boseongensis Orodromeus_makelai ))))))))))(Agilisaurus_louderbacki Hexinlusaurus_multidens )))(Scutellosaurus_lawleri (Emausaurus_ernstii (Scelidosaurus_harrisonii (Ankylosauria (Isaberrysaura_mollensis Stegosauria ))))))))))*
(Herrerasaurus_ischigualastensis (Chilesaurus_diegosuarezi (Laquintasaura_venezuelae (Lesothosaurus_diagnosticus ((Eocursor_parvus (((((Fruitadens_haagarorum (Lycorhinus_angustidens (Abrictosaurus_consors Heterodontosaurus_tucki )))(Tianyulong_confuciusi (Echinodon_becklesii (Wannanosaurus_yansiensis (Goyocephale_lattimorei (Homalocephale_calathocercos (Prenocephale_prenes (Pachycephalosaurus_wyomingensis Stegoceras_validum ))))))))((Ajkaceratops_whole_Rostral (Archaeoceratops_oshimai Liaoceratops_yanzigouensis ))(Stenopelix_valdensis (Yinlong_downsi (Chaoyangsaurus_youngi (Psittacosaurus_mongoliensis Psittacosaurus_major ))))))(Changmiania (Nanosaurus_agilis (Jeholosaurus_shangyuanensis (Changchunsaurus_parvus (Haya_griva (Yandusaurus_hongheensis ((Kulindadromeus_zabaikalicus (((((((((Anabisetia_saldiviai Mahuidacursor_lipanglef )(Kangnasaurus_coetzeei Morrosaurus_antarcticus ))(Macrogryphosaurus_gondwanicus Talenkauen_santacrucensis ))((Hesperonyx_martinhotomasorum (Camptosaurus_aphanoecetes (SHN015 (Draconyx_loureiroi_ (Camptosaurus_dispar Iguanodon_bernissartensis )))))(Eousdryosaurus_nanohallucis (Dysalotosaurus_lettowvorbecki (Dryosaurus Valdosaurus_canaliculatus )))))(Muttaburrasaurus_langdoni ((Transylvanosaurus_platycephalus (Fostoria_dhimbangunmal Vegagete_ornithopod ))(Rhabdodon_priscus (Rhabdodon_sp1 ((Mochlodon_suessi Mochlodon_vorosi )(Zalmoxes_robustus Zalmoxes_shqiperorum )))))))(Tenontosaurus_dossi Tenontosaurus_tilletti ))(Convolosaurus_marri Yueosaurus_tiantaiensis ))(Thescelosaurus_neglectus Thescelosaurus_assiniboiensis ))(Hypsilophodon_foxii (Gasparinisaura_cincosaltensis Parksosaurus_warreni ))))(Zephyrosaurus_schaffi (Koreanosaurus_boseongensis Orodromeus_makelai ))))))))))(Agilisaurus_louderbacki Hexinlusaurus_multidens )))(Scutellosaurus_lawleri (Emausaurus_ernstii (Scelidosaurus_harrisonii (Ankylosauria (Isaberrysaura_mollensis Stegosauria ))))))))))*
(Herrerasaurus_ischigualastensis (Chilesaurus_diegosuarezi (Laquintasaura_venezuelae (Lesothosaurus_diagnosticus ((Eocursor_parvus (((((Fruitadens_haagarorum (Lycorhinus_angustidens (Abrictosaurus_consors Heterodontosaurus_tucki )))(Tianyulong_confuciusi (Echinodon_becklesii (Wannanosaurus_yansiensis (Goyocephale_lattimorei (Homalocephale_calathocercos (Prenocephale_prenes (Pachycephalosaurus_wyomingensis Stegoceras_validum ))))))))((Liaoceratops_yanzigouensis (Archaeoceratops_oshimai Ajkaceratops_whole_Rostral ))(Stenopelix_valdensis (Yinlong_downsi (Chaoyangsaurus_youngi (Psittacosaurus_mongoliensis Psittacosaurus_major ))))))(Changmiania (Nanosaurus_agilis (Jeholosaurus_shangyuanensis (Changchunsaurus_parvus (Haya_griva (Yandusaurus_hongheensis ((Kulindadromeus_zabaikalicus (((((((Talenkauen_santacrucensis (Mahuidacursor_lipanglef ((Anabisetia_saldiviai Macrogryphosaurus_gondwanicus )(Kangnasaurus_coetzeei Morrosaurus_antarcticus ))))((Hesperonyx_martinhotomasorum (Camptosaurus_aphanoecetes (SHN015 (Draconyx_loureiroi_ (Camptosaurus_dispar Iguanodon_bernissartensis )))))(Eousdryosaurus_nanohallucis (Valdosaurus_canaliculatus (Dryosaurus Dysalotosaurus_lettowvorbecki )))))(Muttaburrasaurus_langdoni (Fostoria_dhimbangunmal (Transylvanosaurus_platycephalus (Vegagete_ornithopod (Rhabdodon_sp1 (Rhabdodon_priscus ((Mochlodon_suessi Mochlodon_vorosi )(Zalmoxes_robustus Zalmoxes_shqiperorum )))))))))(Tenontosaurus_dossi Tenontosaurus_tilletti ))(Convolosaurus_marri Yueosaurus_tiantaiensis ))(Thescelosaurus_neglectus Thescelosaurus_assiniboiensis ))(Hypsilophodon_foxii (Gasparinisaura_cincosaltensis Parksosaurus_warreni ))))(Zephyrosaurus_schaffi (Koreanosaurus_boseongensis Orodromeus_makelai ))))))))))(Agilisaurus_louderbacki Hexinlusaurus_multidens )))(Scutellosaurus_lawleri (Emausaurus_ernstii (Scelidosaurus_harrisonii (Ankylosauria (Isaberrysaura_mollensis Stegosauria ))))))))))*
(Herrerasaurus_ischigualastensis (Chilesaurus_diegosuarezi (Laquintasaura_venezuelae (Lesothosaurus_diagnosticus ((Eocursor_parvus (((((Fruitadens_haagarorum (Lycorhinus_angustidens (Abrictosaurus_consors Heterodontosaurus_tucki )))(Tianyulong_confuciusi (Echinodon_becklesii (Wannanosaurus_yansiensis (Goyocephale_lattimorei (Homalocephale_calathocercos (Prenocephale_prenes (Pachycephalosaurus_wyomingensis Stegoceras_validum ))))))))((Liaoceratops_yanzigouensis (Archaeoceratops_oshimai Ajkaceratops_whole_Rostral ))(Stenopelix_valdensis (Yinlong_downsi (Chaoyangsaurus_youngi (Psittacosaurus_mongoliensis Psittacosaurus_major ))))))(Changmiania (Nanosaurus_agilis (Jeholosaurus_shangyuanensis (Changchunsaurus_parvus (Haya_griva (Yandusaurus_hongheensis ((Kulindadromeus_zabaikalicus (((((((Talenkauen_santacrucensis (Macrogryphosaurus_gondwanicus (Anabisetia_saldiviai (Kangnasaurus_coetzeei (Mahuidacursor_lipanglef Morrosaurus_antarcticus )))))((Hesperonyx_martinhotomasorum (Camptosaurus_aphanoecetes (SHN015 (Draconyx_loureiroi_ (Camptosaurus_dispar Iguanodon_bernissartensis )))))(Eousdryosaurus_nanohallucis (Dryosaurus (Dysalotosaurus_lettowvorbecki Valdosaurus_canaliculatus )))))(Muttaburrasaurus_langdoni (Fostoria_dhimbangunmal (Transylvanosaurus_platycephalus (Vegagete_ornithopod (((Mochlodon_suessi Mochlodon_vorosi )(Zalmoxes_robustus Zalmoxes_shqiperorum ))(Rhabdodon_priscus Rhabdodon_sp1 )))))))(Tenontosaurus_dossi Tenontosaurus_tilletti ))(Convolosaurus_marri Yueosaurus_tiantaiensis ))(Thescelosaurus_neglectus Thescelosaurus_assiniboiensis ))(Hypsilophodon_foxii (Gasparinisaura_cincosaltensis Parksosaurus_warreni ))))(Zephyrosaurus_schaffi (Koreanosaurus_boseongensis Orodromeus_makelai ))))))))))(Agilisaurus_louderbacki Hexinlusaurus_multidens )))(Scutellosaurus_lawleri (Emausaurus_ernstii (Scelidosaurus_harrisonii (Ankylosauria (Isaberrysaura_mollensis Stegosauria ))))))))))*
(Herrerasaurus_ischigualastensis (Chilesaurus_diegosuarezi (Laquintasaura_venezuelae (Lesothosaurus_diagnosticus ((Eocursor_parvus (((((Fruitadens_haagarorum (Lycorhinus_angustidens (Abrictosaurus_consors Heterodontosaurus_tucki )))(Tianyulong_confuciusi (Echinodon_becklesii (Wannanosaurus_yansiensis (Goyocephale_lattimorei (Prenocephale_prenes (Homalocephale_calathocercos (Pachycephalosaurus_wyomingensis Stegoceras_validum ))))))))((Liaoceratops_yanzigouensis (Archaeoceratops_oshimai Ajkaceratops_whole_Rostral ))(Stenopelix_valdensis (Yinlong_downsi (Chaoyangsaurus_youngi (Psittacosaurus_mongoliensis Psittacosaurus_major ))))))(Changmiania (Nanosaurus_agilis (Jeholosaurus_shangyuanensis (Changchunsaurus_parvus (Haya_griva (Yandusaurus_hongheensis ((Kulindadromeus_zabaikalicus (((((((Macrogryphosaurus_gondwanicus (Talenkauen_santacrucensis ((Anabisetia_saldiviai Mahuidacursor_lipanglef )(Kangnasaurus_coetzeei Morrosaurus_antarcticus ))))((Hesperonyx_martinhotomasorum (Camptosaurus_aphanoecetes (SHN015 (Draconyx_loureiroi_ (Camptosaurus_dispar Iguanodon_bernissartensis )))))(Eousdryosaurus_nanohallucis (Dryosaurus (Dysalotosaurus_lettowvorbecki Valdosaurus_canaliculatus )))))(Muttaburrasaurus_langdoni ((Fostoria_dhimbangunmal Vegagete_ornithopod )(Rhabdodon_sp1 (Rhabdodon_priscus ((Mochlodon_suessi Mochlodon_vorosi )(Zalmoxes_shqiperorum (Zalmoxes_robustus Transylvanosaurus_platycephalus ))))))))(Tenontosaurus_dossi Tenontosaurus_tilletti ))(Convolosaurus_marri Yueosaurus_tiantaiensis ))(Thescelosaurus_neglectus Thescelosaurus_assiniboiensis ))(Hypsilophodon_foxii (Gasparinisaura_cincosaltensis Parksosaurus_warreni ))))(Zephyrosaurus_schaffi (Koreanosaurus_boseongensis Orodromeus_makelai ))))))))))(Agilisaurus_louderbacki Hexinlusaurus_multidens )))(Scutellosaurus_lawleri (Emausaurus_ernstii (Scelidosaurus_harrisonii (Ankylosauria (Isaberrysaura_mollensis Stegosauria ))))))))))*
(Herrerasaurus_ischigualastensis (Chilesaurus_diegosuarezi (Laquintasaura_venezuelae (Lesothosaurus_diagnosticus ((Eocursor_parvus (((((Fruitadens_haagarorum (Lycorhinus_angustidens (Abrictosaurus_consors Heterodontosaurus_tucki )))(Tianyulong_confuciusi (Echinodon_becklesii (Wannanosaurus_yansiensis (Goyocephale_lattimorei (Homalocephale_calathocercos (Prenocephale_prenes (Pachycephalosaurus_wyomingensis Stegoceras_validum ))))))))((Liaoceratops_yanzigouensis (Archaeoceratops_oshimai Ajkaceratops_whole_Rostral ))(Stenopelix_valdensis (Yinlong_downsi (Chaoyangsaurus_youngi (Psittacosaurus_mongoliensis Psittacosaurus_major ))))))(Changmiania (Nanosaurus_agilis (Jeholosaurus_shangyuanensis (Changchunsaurus_parvus (Haya_griva (Yandusaurus_hongheensis ((Kulindadromeus_zabaikalicus (((((((Macrogryphosaurus_gondwanicus (Talenkauen_santacrucensis (Mahuidacursor_lipanglef (Anabisetia_saldiviai (Kangnasaurus_coetzeei Morrosaurus_antarcticus )))))((Hesperonyx_martinhotomasorum (Camptosaurus_aphanoecetes (SHN015 (Draconyx_loureiroi_ (Camptosaurus_dispar Iguanodon_bernissartensis )))))(Eousdryosaurus_nanohallucis (Dryosaurus (Dysalotosaurus_lettowvorbecki Valdosaurus_canaliculatus )))))(Muttaburrasaurus_langdoni (Fostoria_dhimbangunmal ((Rhabdodon_priscus (Rhabdodon_sp1 ((Mochlodon_suessi Mochlodon_vorosi )(Zalmoxes_robustus Zalmoxes_shqiperorum ))))(Vegagete_ornithopod Transylvanosaurus_platycephalus )))))(Tenontosaurus_dossi Tenontosaurus_tilletti ))(Convolosaurus_marri Yueosaurus_tiantaiensis ))(Thescelosaurus_neglectus Thescelosaurus_assiniboiensis ))(Hypsilophodon_foxii (Gasparinisaura_cincosaltensis Parksosaurus_warreni ))))(Zephyrosaurus_schaffi (Koreanosaurus_boseongensis Orodromeus_makelai ))))))))))(Agilisaurus_louderbacki Hexinlusaurus_multidens )))(Scutellosaurus_lawleri (Emausaurus_ernstii (Scelidosaurus_harrisonii (Ankylosauria (Isaberrysaura_mollensis Stegosauria ))))))))))*
(Herrerasaurus_ischigualastensis (Chilesaurus_diegosuarezi (Laquintasaura_venezuelae (Lesothosaurus_diagnosticus ((Eocursor_parvus (((((Fruitadens_haagarorum (Lycorhinus_angustidens (Abrictosaurus_consors Heterodontosaurus_tucki )))(Tianyulong_confuciusi (Echinodon_becklesii (Wannanosaurus_yansiensis (Goyocephale_lattimorei (Homalocephale_calathocercos (Prenocephale_prenes (Pachycephalosaurus_wyomingensis Stegoceras_validum ))))))))((Archaeoceratops_oshimai (Liaoceratops_yanzigouensis Ajkaceratops_whole_Rostral ))(Stenopelix_valdensis (Yinlong_downsi (Chaoyangsaurus_youngi (Psittacosaurus_mongoliensis Psittacosaurus_major ))))))(Changmiania (Nanosaurus_agilis (Jeholosaurus_shangyuanensis (Changchunsaurus_parvus (Haya_griva (Yandusaurus_hongheensis ((Kulindadromeus_zabaikalicus (((((((Macrogryphosaurus_gondwanicus (Talenkauen_santacrucensis (Anabisetia_saldiviai (Mahuidacursor_lipanglef (Kangnasaurus_coetzeei Morrosaurus_antarcticus )))))((Hesperonyx_martinhotomasorum (Camptosaurus_aphanoecetes (SHN015 (Draconyx_loureiroi_ (Camptosaurus_dispar Iguanodon_bernissartensis )))))(Eousdryosaurus_nanohallucis (Dryosaurus (Dysalotosaurus_lettowvorbecki Valdosaurus_canaliculatus )))))(Muttaburrasaurus_langdoni (Fostoria_dhimbangunmal (Vegagete_ornithopod (Rhabdodon_sp1 (Rhabdodon_priscus ((Mochlodon_suessi (Mochlodon_vorosi Transylvanosaurus_platycephalus ))(Zalmoxes_robustus Zalmoxes_shqiperorum ))))))))(Tenontosaurus_dossi Tenontosaurus_tilletti ))(Convolosaurus_marri Yueosaurus_tiantaiensis ))(Thescelosaurus_neglectus Thescelosaurus_assiniboiensis ))(Hypsilophodon_foxii (Gasparinisaura_cincosaltensis Parksosaurus_warreni ))))(Zephyrosaurus_schaffi (Koreanosaurus_boseongensis Orodromeus_makelai ))))))))))(Agilisaurus_louderbacki Hexinlusaurus_multidens )))(Scutellosaurus_lawleri (Emausaurus_ernstii (Scelidosaurus_harrisonii (Ankylosauria (Isaberrysaura_mollensis Stegosauria ))))))))))*
(Herrerasaurus_ischigualastensis (Chilesaurus_diegosuarezi (Laquintasaura_venezuelae (Lesothosaurus_diagnosticus ((Eocursor_parvus (((((Fruitadens_haagarorum (Lycorhinus_angustidens (Abrictosaurus_consors Heterodontosaurus_tucki )))(Tianyulong_confuciusi (Echinodon_becklesii (Wannanosaurus_yansiensis (Goyocephale_lattimorei (Prenocephale_prenes (Homalocephale_calathocercos (Pachycephalosaurus_wyomingensis Stegoceras_validum ))))))))((Ajkaceratops_whole_Rostral (Archaeoceratops_oshimai Liaoceratops_yanzigouensis ))(Stenopelix_valdensis (Yinlong_downsi (Chaoyangsaurus_youngi (Psittacosaurus_mongoliensis Psittacosaurus_major ))))))(Changmiania (Nanosaurus_agilis (Jeholosaurus_shangyuanensis (Changchunsaurus_parvus (Haya_griva (Yandusaurus_hongheensis ((Kulindadromeus_zabaikalicus (((((((Talenkauen_santacrucensis (Mahuidacursor_lipanglef (Anabisetia_saldiviai (Morrosaurus_antarcticus (Kangnasaurus_coetzeei Macrogryphosaurus_gondwanicus )))))((Hesperonyx_martinhotomasorum (Camptosaurus_aphanoecetes (SHN015 (Draconyx_loureiroi_ (Camptosaurus_dispar Iguanodon_bernissartensis )))))(Eousdryosaurus_nanohallucis (Dysalotosaurus_lettowvorbecki (Dryosaurus Valdosaurus_canaliculatus )))))(Muttaburrasaurus_langdoni ((Fostoria_dhimbangunmal Transylvanosaurus_platycephalus )(Vegagete_ornithopod (Rhabdodon_sp1 (Rhabdodon_priscus ((Mochlodon_suessi Mochlodon_vorosi )(Zalmoxes_robustus Zalmoxes_shqiperorum ))))))))(Tenontosaurus_dossi Tenontosaurus_tilletti ))(Convolosaurus_marri Yueosaurus_tiantaiensis ))(Thescelosaurus_neglectus Thescelosaurus_assiniboiensis ))(Hypsilophodon_foxii (Gasparinisaura_cincosaltensis Parksosaurus_warreni ))))(Zephyrosaurus_schaffi (Koreanosaurus_boseongensis Orodromeus_makelai ))))))))))(Agilisaurus_louderbacki Hexinlusaurus_multidens )))(Scutellosaurus_lawleri (Emausaurus_ernstii (Scelidosaurus_harrisonii (Ankylosauria (Isaberrysaura_mollensis Stegosauria ))))))))))*
(Herrerasaurus_ischigualastensis (Chilesaurus_diegosuarezi (Laquintasaura_venezuelae (Lesothosaurus_diagnosticus ((Eocursor_parvus (((((Fruitadens_haagarorum (Lycorhinus_angustidens (Abrictosaurus_consors Heterodontosaurus_tucki )))(Tianyulong_confuciusi (Echinodon_becklesii (Wannanosaurus_yansiensis (Goyocephale_lattimorei (Homalocephale_calathocercos (Prenocephale_prenes (Pachycephalosaurus_wyomingensis Stegoceras_validum ))))))))((Liaoceratops_yanzigouensis (Archaeoceratops_oshimai Ajkaceratops_whole_Rostral ))(Stenopelix_valdensis (Yinlong_downsi (Chaoyangsaurus_youngi (Psittacosaurus_mongoliensis Psittacosaurus_major ))))))(Changmiania (Nanosaurus_agilis (Jeholosaurus_shangyuanensis (Changchunsaurus_parvus (Haya_griva (Yandusaurus_hongheensis ((Kulindadromeus_zabaikalicus (((((((Talenkauen_santacrucensis (Mahuidacursor_lipanglef (Anabisetia_saldiviai (Macrogryphosaurus_gondwanicus (Kangnasaurus_coetzeei Morrosaurus_antarcticus )))))((Hesperonyx_martinhotomasorum (Camptosaurus_aphanoecetes (SHN015 (Draconyx_loureiroi_ (Camptosaurus_dispar Iguanodon_bernissartensis )))))(Eousdryosaurus_nanohallucis (Valdosaurus_canaliculatus (Dryosaurus Dysalotosaurus_lettowvorbecki )))))(Muttaburrasaurus_langdoni (Fostoria_dhimbangunmal (Vegagete_ornithopod (Rhabdodon_sp1 (Rhabdodon_priscus ((Mochlodon_vorosi (Mochlodon_suessi Transylvanosaurus_platycephalus ))(Zalmoxes_robustus Zalmoxes_shqiperorum ))))))))(Tenontosaurus_dossi Tenontosaurus_tilletti ))(Convolosaurus_marri Yueosaurus_tiantaiensis ))(Thescelosaurus_neglectus Thescelosaurus_assiniboiensis ))(Hypsilophodon_foxii (Gasparinisaura_cincosaltensis Parksosaurus_warreni ))))(Zephyrosaurus_schaffi (Koreanosaurus_boseongensis Orodromeus_makelai ))))))))))(Agilisaurus_louderbacki Hexinlusaurus_multidens )))(Scutellosaurus_lawleri (Emausaurus_ernstii (Scelidosaurus_harrisonii (Ankylosauria (Isaberrysaura_mollensis Stegosauria ))))))))))*
(Herrerasaurus_ischigualastensis (Chilesaurus_diegosuarezi (Laquintasaura_venezuelae (Lesothosaurus_diagnosticus ((Eocursor_parvus (((((Fruitadens_haagarorum (Lycorhinus_angustidens (Abrictosaurus_consors Heterodontosaurus_tucki )))(Tianyulong_confuciusi (Echinodon_becklesii (Wannanosaurus_yansiensis (Goyocephale_lattimorei (Prenocephale_prenes (Homalocephale_calathocercos (Pachycephalosaurus_wyomingensis Stegoceras_validum ))))))))((Liaoceratops_yanzigouensis (Archaeoceratops_oshimai Ajkaceratops_whole_Rostral ))(Stenopelix_valdensis (Yinlong_downsi (Chaoyangsaurus_youngi (Psittacosaurus_mongoliensis Psittacosaurus_major ))))))(Changmiania (Nanosaurus_agilis (Jeholosaurus_shangyuanensis (Changchunsaurus_parvus (Haya_griva (Yandusaurus_hongheensis ((Kulindadromeus_zabaikalicus (((((((Macrogryphosaurus_gondwanicus (Talenkauen_santacrucensis (Anabisetia_saldiviai (Morrosaurus_antarcticus (Kangnasaurus_coetzeei Mahuidacursor_lipanglef )))))((Hesperonyx_martinhotomasorum (Camptosaurus_aphanoecetes (SHN015 (Draconyx_loureiroi_ (Camptosaurus_dispar Iguanodon_bernissartensis )))))(Eousdryosaurus_nanohallucis (Dysalotosaurus_lettowvorbecki (Dryosaurus Valdosaurus_canaliculatus )))))(Muttaburrasaurus_langdoni ((Fostoria_dhimbangunmal (Vegagete_ornithopod Transylvanosaurus_platycephalus ))(((Mochlodon_suessi Mochlodon_vorosi )(Zalmoxes_robustus Zalmoxes_shqiperorum ))(Rhabdodon_priscus Rhabdodon_sp1 )))))(Tenontosaurus_dossi Tenontosaurus_tilletti ))(Convolosaurus_marri Yueosaurus_tiantaiensis ))(Thescelosaurus_neglectus Thescelosaurus_assiniboiensis ))(Hypsilophodon_foxii (Gasparinisaura_cincosaltensis Parksosaurus_warreni ))))(Zephyrosaurus_schaffi (Koreanosaurus_boseongensis Orodromeus_makelai ))))))))))(Agilisaurus_louderbacki Hexinlusaurus_multidens )))(Scutellosaurus_lawleri (Emausaurus_ernstii (Scelidosaurus_harrisonii (Ankylosauria (Isaberrysaura_mollensis Stegosauria ))))))))))*
(Herrerasaurus_ischigualastensis (Chilesaurus_diegosuarezi (Laquintasaura_venezuelae (Lesothosaurus_diagnosticus ((Eocursor_parvus (((((Fruitadens_haagarorum (Lycorhinus_angustidens (Abrictosaurus_consors Heterodontosaurus_tucki )))(Tianyulong_confuciusi (Echinodon_becklesii (Wannanosaurus_yansiensis (Goyocephale_lattimorei (Homalocephale_calathocercos (Prenocephale_prenes (Pachycephalosaurus_wyomingensis Stegoceras_validum ))))))))((Liaoceratops_yanzigouensis (Archaeoceratops_oshimai Ajkaceratops_whole_Rostral ))(Stenopelix_valdensis (Yinlong_downsi (Chaoyangsaurus_youngi (Psittacosaurus_mongoliensis Psittacosaurus_major ))))))(Changmiania (Nanosaurus_agilis (Jeholosaurus_shangyuanensis (Changchunsaurus_parvus (Haya_griva (Yandusaurus_hongheensis ((Kulindadromeus_zabaikalicus (((((((Macrogryphosaurus_gondwanicus (Talenkauen_santacrucensis (Anabisetia_saldiviai (Kangnasaurus_coetzeei (Mahuidacursor_lipanglef Morrosaurus_antarcticus )))))((Hesperonyx_martinhotomasorum (Camptosaurus_aphanoecetes (SHN015 (Draconyx_loureiroi_ (Camptosaurus_dispar Iguanodon_bernissartensis )))))(Eousdryosaurus_nanohallucis (Dryosaurus (Dysalotosaurus_lettowvorbecki Valdosaurus_canaliculatus )))))(Muttaburrasaurus_langdoni (Fostoria_dhimbangunmal (Transylvanosaurus_platycephalus (Vegagete_ornithopod (((Mochlodon_suessi Mochlodon_vorosi )(Zalmoxes_robustus Zalmoxes_shqiperorum ))(Rhabdodon_priscus Rhabdodon_sp1 )))))))(Tenontosaurus_dossi Tenontosaurus_tilletti ))(Convolosaurus_marri Yueosaurus_tiantaiensis ))(Thescelosaurus_neglectus Thescelosaurus_assiniboiensis ))(Hypsilophodon_foxii (Gasparinisaura_cincosaltensis Parksosaurus_warreni ))))(Zephyrosaurus_schaffi (Koreanosaurus_boseongensis Orodromeus_makelai ))))))))))(Agilisaurus_louderbacki Hexinlusaurus_multidens )))(Scutellosaurus_lawleri (Emausaurus_ernstii (Scelidosaurus_harrisonii (Ankylosauria (Isaberrysaura_mollensis Stegosauria ))))))))))*
(Herrerasaurus_ischigualastensis (Chilesaurus_diegosuarezi (Laquintasaura_venezuelae (Lesothosaurus_diagnosticus ((Eocursor_parvus (((((Fruitadens_haagarorum (Lycorhinus_angustidens (Abrictosaurus_consors Heterodontosaurus_tucki )))(Tianyulong_confuciusi (Echinodon_becklesii (Wannanosaurus_yansiensis (Goyocephale_lattimorei (Homalocephale_calathocercos (Prenocephale_prenes (Pachycephalosaurus_wyomingensis Stegoceras_validum ))))))))((Liaoceratops_yanzigouensis (Archaeoceratops_oshimai Ajkaceratops_whole_Rostral ))(Stenopelix_valdensis (Yinlong_downsi (Chaoyangsaurus_youngi (Psittacosaurus_mongoliensis Psittacosaurus_major ))))))(Changmiania (Nanosaurus_agilis (Jeholosaurus_shangyuanensis (Changchunsaurus_parvus (Haya_griva (Yandusaurus_hongheensis ((Kulindadromeus_zabaikalicus (((((((Talenkauen_santacrucensis (Macrogryphosaurus_gondwanicus (Mahuidacursor_lipanglef (Anabisetia_saldiviai (Kangnasaurus_coetzeei Morrosaurus_antarcticus )))))((Hesperonyx_martinhotomasorum (Camptosaurus_aphanoecetes (SHN015 (Draconyx_loureiroi_ (Camptosaurus_dispar Iguanodon_bernissartensis )))))(Eousdryosaurus_nanohallucis (Dryosaurus (Dysalotosaurus_lettowvorbecki Valdosaurus_canaliculatus )))))(Muttaburrasaurus_langdoni ((Fostoria_dhimbangunmal (Vegagete_ornithopod Transylvanosaurus_platycephalus ))(Rhabdodon_priscus (Rhabdodon_sp1 ((Mochlodon_suessi Mochlodon_vorosi )(Zalmoxes_robustus Zalmoxes_shqiperorum )))))))(Tenontosaurus_dossi Tenontosaurus_tilletti ))(Convolosaurus_marri Yueosaurus_tiantaiensis ))(Thescelosaurus_neglectus Thescelosaurus_assiniboiensis ))(Hypsilophodon_foxii (Gasparinisaura_cincosaltensis Parksosaurus_warreni ))))(Zephyrosaurus_schaffi (Koreanosaurus_boseongensis Orodromeus_makelai ))))))))))(Agilisaurus_louderbacki Hexinlusaurus_multidens )))(Scutellosaurus_lawleri (Emausaurus_ernstii (Scelidosaurus_harrisonii (Ankylosauria (Isaberrysaura_mollensis Stegosauria ))))))))))*
(Herrerasaurus_ischigualastensis (Chilesaurus_diegosuarezi (Laquintasaura_venezuelae (Lesothosaurus_diagnosticus ((Eocursor_parvus (((((Fruitadens_haagarorum (Lycorhinus_angustidens (Abrictosaurus_consors Heterodontosaurus_tucki )))(Tianyulong_confuciusi (Echinodon_becklesii (Wannanosaurus_yansiensis (Goyocephale_lattimorei (Homalocephale_calathocercos (Prenocephale_prenes (Pachycephalosaurus_wyomingensis Stegoceras_validum ))))))))((Liaoceratops_yanzigouensis (Archaeoceratops_oshimai Ajkaceratops_whole_Rostral ))(Stenopelix_valdensis (Yinlong_downsi (Chaoyangsaurus_youngi (Psittacosaurus_mongoliensis Psittacosaurus_major ))))))(Changmiania (Nanosaurus_agilis (Jeholosaurus_shangyuanensis (Changchunsaurus_parvus (Haya_griva (Yandusaurus_hongheensis (((Hypsilophodon_foxii ((((((Talenkauen_santacrucensis (Anabisetia_saldiviai (Macrogryphosaurus_gondwanicus (Kangnasaurus_coetzeei (Mahuidacursor_lipanglef Morrosaurus_antarcticus )))))((Hesperonyx_martinhotomasorum (Camptosaurus_aphanoecetes (SHN015 (Draconyx_loureiroi_ (Camptosaurus_dispar Iguanodon_bernissartensis )))))(Eousdryosaurus_nanohallucis (Dryosaurus (Dysalotosaurus_lettowvorbecki Valdosaurus_canaliculatus )))))(Muttaburrasaurus_langdoni ((Transylvanosaurus_platycephalus (Fostoria_dhimbangunmal Vegagete_ornithopod ))(Rhabdodon_priscus (Rhabdodon_sp1 ((Mochlodon_suessi Mochlodon_vorosi )(Zalmoxes_robustus Zalmoxes_shqiperorum )))))))(Tenontosaurus_dossi Tenontosaurus_tilletti ))(Thescelosaurus_neglectus Thescelosaurus_assiniboiensis ))(Convolosaurus_marri Yueosaurus_tiantaiensis )))(Kulindadromeus_zabaikalicus (Gasparinisaura_cincosaltensis Parksosaurus_warreni )))(Zephyrosaurus_schaffi (Koreanosaurus_boseongensis Orodromeus_makelai ))))))))))(Agilisaurus_louderbacki Hexinlusaurus_multidens )))(Scutellosaurus_lawleri (Emausaurus_ernstii (Scelidosaurus_harrisonii (Ankylosauria (Isaberrysaura_mollensis Stegosauria ))))))))))*
(Herrerasaurus_ischigualastensis (Chilesaurus_diegosuarezi (Laquintasaura_venezuelae (Lesothosaurus_diagnosticus ((Eocursor_parvus (((((Fruitadens_haagarorum (Lycorhinus_angustidens (Abrictosaurus_consors Heterodontosaurus_tucki )))(Tianyulong_confuciusi (Echinodon_becklesii (Wannanosaurus_yansiensis (Goyocephale_lattimorei (Prenocephale_prenes (Homalocephale_calathocercos (Pachycephalosaurus_wyomingensis Stegoceras_validum ))))))))((Archaeoceratops_oshimai (Liaoceratops_yanzigouensis Ajkaceratops_whole_Rostral ))(Stenopelix_valdensis (Yinlong_downsi (Chaoyangsaurus_youngi (Psittacosaurus_mongoliensis Psittacosaurus_major ))))))(Changmiania (Nanosaurus_agilis (Jeholosaurus_shangyuanensis (Changchunsaurus_parvus (Haya_griva (Yandusaurus_hongheensis ((Kulindadromeus_zabaikalicus (((((((Macrogryphosaurus_gondwanicus (Talenkauen_santacrucensis ((Anabisetia_saldiviai Mahuidacursor_lipanglef )(Kangnasaurus_coetzeei Morrosaurus_antarcticus ))))((Hesperonyx_martinhotomasorum (Camptosaurus_aphanoecetes (SHN015 (Draconyx_loureiroi_ (Camptosaurus_dispar Iguanodon_bernissartensis )))))(Eousdryosaurus_nanohallucis (Dysalotosaurus_lettowvorbecki (Dryosaurus Valdosaurus_canaliculatus )))))(Muttaburrasaurus_langdoni (Transylvanosaurus_platycephalus (Fostoria_dhimbangunmal (Vegagete_ornithopod (Rhabdodon_sp1 (Rhabdodon_priscus ((Mochlodon_suessi Mochlodon_vorosi )(Zalmoxes_robustus Zalmoxes_shqiperorum )))))))))(Tenontosaurus_dossi Tenontosaurus_tilletti ))(Convolosaurus_marri Yueosaurus_tiantaiensis ))(Thescelosaurus_neglectus Thescelosaurus_assiniboiensis ))(Hypsilophodon_foxii (Gasparinisaura_cincosaltensis Parksosaurus_warreni ))))(Zephyrosaurus_schaffi (Koreanosaurus_boseongensis Orodromeus_makelai ))))))))))(Agilisaurus_louderbacki Hexinlusaurus_multidens )))(Scutellosaurus_lawleri (Emausaurus_ernstii (Scelidosaurus_harrisonii (Ankylosauria (Isaberrysaura_mollensis Stegosauria ))))))))))*
(Herrerasaurus_ischigualastensis (Chilesaurus_diegosuarezi (Laquintasaura_venezuelae (Lesothosaurus_diagnosticus ((Eocursor_parvus (((((Fruitadens_haagarorum (Lycorhinus_angustidens (Abrictosaurus_consors Heterodontosaurus_tucki )))(Tianyulong_confuciusi (Echinodon_becklesii (Wannanosaurus_yansiensis (Goyocephale_lattimorei (Prenocephale_prenes (Homalocephale_calathocercos (Pachycephalosaurus_wyomingensis Stegoceras_validum ))))))))((Ajkaceratops_whole_Rostral (Archaeoceratops_oshimai Liaoceratops_yanzigouensis ))(Stenopelix_valdensis (Yinlong_downsi (Chaoyangsaurus_youngi (Psittacosaurus_mongoliensis Psittacosaurus_major ))))))(Changmiania (Nanosaurus_agilis (Jeholosaurus_shangyuanensis (Changchunsaurus_parvus (Haya_griva (Yandusaurus_hongheensis ((Kulindadromeus_zabaikalicus (((((((Talenkauen_santacrucensis ((Anabisetia_saldiviai (Macrogryphosaurus_gondwanicus Mahuidacursor_lipanglef ))(Kangnasaurus_coetzeei Morrosaurus_antarcticus )))((Hesperonyx_martinhotomasorum (Camptosaurus_aphanoecetes (SHN015 (Draconyx_loureiroi_ (Camptosaurus_dispar Iguanodon_bernissartensis )))))(Eousdryosaurus_nanohallucis (Dryosaurus (Dysalotosaurus_lettowvorbecki Valdosaurus_canaliculatus )))))(Muttaburrasaurus_langdoni (Transylvanosaurus_platycephalus ((Fostoria_dhimbangunmal Vegagete_ornithopod )(Rhabdodon_sp1 (Rhabdodon_priscus ((Mochlodon_suessi Mochlodon_vorosi )(Zalmoxes_robustus Zalmoxes_shqiperorum ))))))))(Tenontosaurus_dossi Tenontosaurus_tilletti ))(Convolosaurus_marri Yueosaurus_tiantaiensis ))(Thescelosaurus_neglectus Thescelosaurus_assiniboiensis ))(Hypsilophodon_foxii (Gasparinisaura_cincosaltensis Parksosaurus_warreni ))))(Zephyrosaurus_schaffi (Koreanosaurus_boseongensis Orodromeus_makelai ))))))))))(Agilisaurus_louderbacki Hexinlusaurus_multidens )))(Scutellosaurus_lawleri (Emausaurus_ernstii (Scelidosaurus_harrisonii (Ankylosauria (Isaberrysaura_mollensis Stegosauria ))))))))))*
(Herrerasaurus_ischigualastensis (Chilesaurus_diegosuarezi (Laquintasaura_venezuelae (Lesothosaurus_diagnosticus ((Eocursor_parvus (((((Fruitadens_haagarorum (Lycorhinus_angustidens (Abrictosaurus_consors Heterodontosaurus_tucki )))(Tianyulong_confuciusi (Echinodon_becklesii (Wannanosaurus_yansiensis (Goyocephale_lattimorei (Prenocephale_prenes (Homalocephale_calathocercos (Pachycephalosaurus_wyomingensis Stegoceras_validum ))))))))((Archaeoceratops_oshimai (Liaoceratops_yanzigouensis Ajkaceratops_whole_Rostral ))(Stenopelix_valdensis (Yinlong_downsi (Chaoyangsaurus_youngi (Psittacosaurus_mongoliensis Psittacosaurus_major ))))))(Changmiania (Nanosaurus_agilis (Jeholosaurus_shangyuanensis (Changchunsaurus_parvus (Haya_griva (Yandusaurus_hongheensis ((Kulindadromeus_zabaikalicus (((((((Macrogryphosaurus_gondwanicus (Talenkauen_santacrucensis (Anabisetia_saldiviai (Mahuidacursor_lipanglef (Kangnasaurus_coetzeei Morrosaurus_antarcticus )))))((Hesperonyx_martinhotomasorum (Camptosaurus_aphanoecetes (SHN015 (Draconyx_loureiroi_ (Camptosaurus_dispar Iguanodon_bernissartensis )))))(Eousdryosaurus_nanohallucis (Dryosaurus (Dysalotosaurus_lettowvorbecki Valdosaurus_canaliculatus )))))(Muttaburrasaurus_langdoni (Fostoria_dhimbangunmal ((Rhabdodon_priscus (Rhabdodon_sp1 ((Mochlodon_suessi Mochlodon_vorosi )(Zalmoxes_robustus Zalmoxes_shqiperorum ))))(Vegagete_ornithopod Transylvanosaurus_platycephalus )))))(Tenontosaurus_dossi Tenontosaurus_tilletti ))(Convolosaurus_marri Yueosaurus_tiantaiensis ))(Thescelosaurus_neglectus Thescelosaurus_assiniboiensis ))(Hypsilophodon_foxii (Gasparinisaura_cincosaltensis Parksosaurus_warreni ))))(Zephyrosaurus_schaffi (Koreanosaurus_boseongensis Orodromeus_makelai ))))))))))(Agilisaurus_louderbacki Hexinlusaurus_multidens )))(Scutellosaurus_lawleri (Emausaurus_ernstii (Scelidosaurus_harrisonii (Ankylosauria (Isaberrysaura_mollensis Stegosauria ))))))))))*
(Herrerasaurus_ischigualastensis (Chilesaurus_diegosuarezi (Laquintasaura_venezuelae (Lesothosaurus_diagnosticus ((Eocursor_parvus (((((Fruitadens_haagarorum (Lycorhinus_angustidens (Abrictosaurus_consors Heterodontosaurus_tucki )))(Tianyulong_confuciusi (Echinodon_becklesii (Wannanosaurus_yansiensis (Goyocephale_lattimorei (Homalocephale_calathocercos (Prenocephale_prenes (Pachycephalosaurus_wyomingensis Stegoceras_validum ))))))))((Liaoceratops_yanzigouensis (Archaeoceratops_oshimai Ajkaceratops_whole_Rostral ))(Stenopelix_valdensis (Yinlong_downsi (Chaoyangsaurus_youngi (Psittacosaurus_mongoliensis Psittacosaurus_major ))))))(Changmiania (Nanosaurus_agilis (Jeholosaurus_shangyuanensis (Changchunsaurus_parvus (Haya_griva (Yandusaurus_hongheensis ((Kulindadromeus_zabaikalicus (((((((Talenkauen_santacrucensis (Macrogryphosaurus_gondwanicus (Anabisetia_saldiviai (Kangnasaurus_coetzeei (Mahuidacursor_lipanglef Morrosaurus_antarcticus )))))((Hesperonyx_martinhotomasorum (Camptosaurus_aphanoecetes (SHN015 (Draconyx_loureiroi_ (Camptosaurus_dispar Iguanodon_bernissartensis )))))(Eousdryosaurus_nanohallucis (Valdosaurus_canaliculatus (Dryosaurus Dysalotosaurus_lettowvorbecki )))))(Muttaburrasaurus_langdoni ((Fostoria_dhimbangunmal Transylvanosaurus_platycephalus )(Vegagete_ornithopod (Rhabdodon_sp1 (Rhabdodon_priscus ((Mochlodon_suessi Mochlodon_vorosi )(Zalmoxes_robustus Zalmoxes_shqiperorum ))))))))(Tenontosaurus_dossi Tenontosaurus_tilletti ))(Convolosaurus_marri Yueosaurus_tiantaiensis ))(Thescelosaurus_neglectus Thescelosaurus_assiniboiensis ))(Hypsilophodon_foxii (Gasparinisaura_cincosaltensis Parksosaurus_warreni ))))(Zephyrosaurus_schaffi (Koreanosaurus_boseongensis Orodromeus_makelai ))))))))))(Agilisaurus_louderbacki Hexinlusaurus_multidens )))(Scutellosaurus_lawleri (Emausaurus_ernstii (Scelidosaurus_harrisonii (Ankylosauria (Isaberrysaura_mollensis Stegosauria ))))))))))*
(Herrerasaurus_ischigualastensis (Chilesaurus_diegosuarezi (Laquintasaura_venezuelae (Lesothosaurus_diagnosticus ((Eocursor_parvus (((((Fruitadens_haagarorum (Lycorhinus_angustidens (Abrictosaurus_consors Heterodontosaurus_tucki )))(Tianyulong_confuciusi (Echinodon_becklesii (Wannanosaurus_yansiensis (Goyocephale_lattimorei (Prenocephale_prenes (Homalocephale_calathocercos (Pachycephalosaurus_wyomingensis Stegoceras_validum ))))))))((Liaoceratops_yanzigouensis (Archaeoceratops_oshimai Ajkaceratops_whole_Rostral ))(Stenopelix_valdensis (Yinlong_downsi (Chaoyangsaurus_youngi (Psittacosaurus_mongoliensis Psittacosaurus_major ))))))(Changmiania (Nanosaurus_agilis (Jeholosaurus_shangyuanensis (Changchunsaurus_parvus (Haya_griva (Yandusaurus_hongheensis (((Hypsilophodon_foxii (((((((Anabisetia_saldiviai (Morrosaurus_antarcticus (Kangnasaurus_coetzeei Mahuidacursor_lipanglef )))(Macrogryphosaurus_gondwanicus Talenkauen_santacrucensis ))((Hesperonyx_martinhotomasorum (Camptosaurus_aphanoecetes (SHN015 (Draconyx_loureiroi_ (Camptosaurus_dispar Iguanodon_bernissartensis )))))(Eousdryosaurus_nanohallucis (Valdosaurus_canaliculatus (Dryosaurus Dysalotosaurus_lettowvorbecki )))))(Muttaburrasaurus_langdoni (Fostoria_dhimbangunmal (Vegagete_ornithopod (Rhabdodon_priscus (Rhabdodon_sp1 ((Mochlodon_vorosi (Mochlodon_suessi Transylvanosaurus_platycephalus ))(Zalmoxes_robustus Zalmoxes_shqiperorum ))))))))(Tenontosaurus_dossi Tenontosaurus_tilletti ))(Thescelosaurus_neglectus Thescelosaurus_assiniboiensis ))(Convolosaurus_marri Yueosaurus_tiantaiensis )))(Kulindadromeus_zabaikalicus (Gasparinisaura_cincosaltensis Parksosaurus_warreni )))(Zephyrosaurus_schaffi (Koreanosaurus_boseongensis Orodromeus_makelai ))))))))))(Agilisaurus_louderbacki Hexinlusaurus_multidens )))(Scutellosaurus_lawleri (Emausaurus_ernstii (Scelidosaurus_harrisonii (Ankylosauria (Isaberrysaura_mollensis Stegosauria ))))))))))*
(Herrerasaurus_ischigualastensis (Chilesaurus_diegosuarezi (Laquintasaura_venezuelae (Lesothosaurus_diagnosticus ((Eocursor_parvus (((((Fruitadens_haagarorum (Lycorhinus_angustidens (Abrictosaurus_consors Heterodontosaurus_tucki )))(Tianyulong_confuciusi (Echinodon_becklesii (Wannanosaurus_yansiensis (Goyocephale_lattimorei (Homalocephale_calathocercos (Prenocephale_prenes (Pachycephalosaurus_wyomingensis Stegoceras_validum ))))))))((Archaeoceratops_oshimai (Liaoceratops_yanzigouensis Ajkaceratops_whole_Rostral ))(Stenopelix_valdensis (Yinlong_downsi (Chaoyangsaurus_youngi (Psittacosaurus_mongoliensis Psittacosaurus_major ))))))(Changmiania (Nanosaurus_agilis (Jeholosaurus_shangyuanensis (Changchunsaurus_parvus (Haya_griva (Yandusaurus_hongheensis ((Kulindadromeus_zabaikalicus (((((((Talenkauen_santacrucensis (Anabisetia_saldiviai (Morrosaurus_antarcticus (Kangnasaurus_coetzeei (Macrogryphosaurus_gondwanicus Mahuidacursor_lipanglef )))))((Hesperonyx_martinhotomasorum (Camptosaurus_aphanoecetes (SHN015 (Draconyx_loureiroi_ (Camptosaurus_dispar Iguanodon_bernissartensis )))))(Eousdryosaurus_nanohallucis (Dryosaurus (Dysalotosaurus_lettowvorbecki Valdosaurus_canaliculatus )))))(Muttaburrasaurus_langdoni ((Vegagete_ornithopod (Fostoria_dhimbangunmal Transylvanosaurus_platycephalus ))(Rhabdodon_priscus (Rhabdodon_sp1 ((Mochlodon_suessi Mochlodon_vorosi )(Zalmoxes_robustus Zalmoxes_shqiperorum )))))))(Tenontosaurus_dossi Tenontosaurus_tilletti ))(Convolosaurus_marri Yueosaurus_tiantaiensis ))(Thescelosaurus_neglectus Thescelosaurus_assiniboiensis ))(Hypsilophodon_foxii (Gasparinisaura_cincosaltensis Parksosaurus_warreni ))))(Zephyrosaurus_schaffi (Koreanosaurus_boseongensis Orodromeus_makelai ))))))))))(Agilisaurus_louderbacki Hexinlusaurus_multidens )))(Scutellosaurus_lawleri (Emausaurus_ernstii (Scelidosaurus_harrisonii (Ankylosauria (Isaberrysaura_mollensis Stegosauria ))))))))))*
(Herrerasaurus_ischigualastensis (Chilesaurus_diegosuarezi (Laquintasaura_venezuelae (Lesothosaurus_diagnosticus ((Eocursor_parvus (((((Fruitadens_haagarorum (Lycorhinus_angustidens (Abrictosaurus_consors Heterodontosaurus_tucki )))(Tianyulong_confuciusi (Echinodon_becklesii (Wannanosaurus_yansiensis (Goyocephale_lattimorei (Homalocephale_calathocercos (Prenocephale_prenes (Pachycephalosaurus_wyomingensis Stegoceras_validum ))))))))((Liaoceratops_yanzigouensis (Archaeoceratops_oshimai Ajkaceratops_whole_Rostral ))(Stenopelix_valdensis (Yinlong_downsi (Chaoyangsaurus_youngi (Psittacosaurus_mongoliensis Psittacosaurus_major ))))))(Changmiania (Nanosaurus_agilis (Jeholosaurus_shangyuanensis (Changchunsaurus_parvus (Haya_griva (Yandusaurus_hongheensis ((Kulindadromeus_zabaikalicus (((((((Macrogryphosaurus_gondwanicus (Talenkauen_santacrucensis ((Anabisetia_saldiviai Mahuidacursor_lipanglef )(Kangnasaurus_coetzeei Morrosaurus_antarcticus ))))((Hesperonyx_martinhotomasorum (Camptosaurus_aphanoecetes (SHN015 (Draconyx_loureiroi_ (Camptosaurus_dispar Iguanodon_bernissartensis )))))(Eousdryosaurus_nanohallucis (Dysalotosaurus_lettowvorbecki (Dryosaurus Valdosaurus_canaliculatus )))))(Muttaburrasaurus_langdoni (Transylvanosaurus_platycephalus (Fostoria_dhimbangunmal (Vegagete_ornithopod (Rhabdodon_sp1 (Rhabdodon_priscus ((Mochlodon_suessi Mochlodon_vorosi )(Zalmoxes_robustus Zalmoxes_shqiperorum )))))))))(Tenontosaurus_dossi Tenontosaurus_tilletti ))(Convolosaurus_marri Yueosaurus_tiantaiensis ))(Thescelosaurus_neglectus Thescelosaurus_assiniboiensis ))(Hypsilophodon_foxii (Gasparinisaura_cincosaltensis Parksosaurus_warreni ))))(Zephyrosaurus_schaffi (Koreanosaurus_boseongensis Orodromeus_makelai ))))))))))(Agilisaurus_louderbacki Hexinlusaurus_multidens )))(Scutellosaurus_lawleri (Emausaurus_ernstii (Scelidosaurus_harrisonii (Ankylosauria (Isaberrysaura_mollensis Stegosauria ))))))))))*
(Herrerasaurus_ischigualastensis (Chilesaurus_diegosuarezi (Laquintasaura_venezuelae (Lesothosaurus_diagnosticus ((Eocursor_parvus (((((Fruitadens_haagarorum (Lycorhinus_angustidens (Abrictosaurus_consors Heterodontosaurus_tucki )))(Tianyulong_confuciusi (Echinodon_becklesii (Wannanosaurus_yansiensis (Goyocephale_lattimorei (Prenocephale_prenes (Homalocephale_calathocercos (Pachycephalosaurus_wyomingensis Stegoceras_validum ))))))))((Liaoceratops_yanzigouensis (Archaeoceratops_oshimai Ajkaceratops_whole_Rostral ))(Stenopelix_valdensis (Yinlong_downsi (Chaoyangsaurus_youngi (Psittacosaurus_mongoliensis Psittacosaurus_major ))))))(Changmiania (Nanosaurus_agilis (Jeholosaurus_shangyuanensis (Changchunsaurus_parvus (Haya_griva (Yandusaurus_hongheensis ((Kulindadromeus_zabaikalicus (((((((Macrogryphosaurus_gondwanicus (Talenkauen_santacrucensis (Anabisetia_saldiviai (Morrosaurus_antarcticus (Kangnasaurus_coetzeei Mahuidacursor_lipanglef )))))((Hesperonyx_martinhotomasorum (Camptosaurus_aphanoecetes (SHN015 (Draconyx_loureiroi_ (Camptosaurus_dispar Iguanodon_bernissartensis )))))(Eousdryosaurus_nanohallucis (Valdosaurus_canaliculatus (Dryosaurus Dysalotosaurus_lettowvorbecki )))))(Muttaburrasaurus_langdoni (Fostoria_dhimbangunmal (Vegagete_ornithopod (Rhabdodon_priscus (Rhabdodon_sp1 ((Mochlodon_vorosi (Mochlodon_suessi Transylvanosaurus_platycephalus ))(Zalmoxes_robustus Zalmoxes_shqiperorum ))))))))(Tenontosaurus_dossi Tenontosaurus_tilletti ))(Convolosaurus_marri Yueosaurus_tiantaiensis ))(Thescelosaurus_neglectus Thescelosaurus_assiniboiensis ))(Hypsilophodon_foxii (Gasparinisaura_cincosaltensis Parksosaurus_warreni ))))(Zephyrosaurus_schaffi (Koreanosaurus_boseongensis Orodromeus_makelai ))))))))))(Agilisaurus_louderbacki Hexinlusaurus_multidens )))(Scutellosaurus_lawleri (Emausaurus_ernstii (Scelidosaurus_harrisonii (Ankylosauria (Isaberrysaura_mollensis Stegosauria ))))))))))*
(Herrerasaurus_ischigualastensis (Chilesaurus_diegosuarezi (Laquintasaura_venezuelae (Lesothosaurus_diagnosticus ((Eocursor_parvus (((((Fruitadens_haagarorum (Lycorhinus_angustidens (Abrictosaurus_consors Heterodontosaurus_tucki )))(Tianyulong_confuciusi (Echinodon_becklesii (Wannanosaurus_yansiensis (Goyocephale_lattimorei (Prenocephale_prenes (Homalocephale_calathocercos (Pachycephalosaurus_wyomingensis Stegoceras_validum ))))))))((Liaoceratops_yanzigouensis (Archaeoceratops_oshimai Ajkaceratops_whole_Rostral ))(Stenopelix_valdensis (Yinlong_downsi (Chaoyangsaurus_youngi (Psittacosaurus_mongoliensis Psittacosaurus_major ))))))(Changmiania (Nanosaurus_agilis (Jeholosaurus_shangyuanensis (Changchunsaurus_parvus (Haya_griva (Yandusaurus_hongheensis (((Hypsilophodon_foxii ((((((Talenkauen_santacrucensis (Macrogryphosaurus_gondwanicus (Anabisetia_saldiviai (Morrosaurus_antarcticus (Kangnasaurus_coetzeei Mahuidacursor_lipanglef )))))((Hesperonyx_martinhotomasorum (Camptosaurus_aphanoecetes (SHN015 (Draconyx_loureiroi_ (Camptosaurus_dispar Iguanodon_bernissartensis )))))(Eousdryosaurus_nanohallucis (Valdosaurus_canaliculatus (Dryosaurus Dysalotosaurus_lettowvorbecki )))))(Muttaburrasaurus_langdoni (Fostoria_dhimbangunmal (Vegagete_ornithopod (Rhabdodon_priscus (Rhabdodon_sp1 ((Mochlodon_vorosi (Mochlodon_suessi Transylvanosaurus_platycephalus ))(Zalmoxes_robustus Zalmoxes_shqiperorum ))))))))(Tenontosaurus_dossi Tenontosaurus_tilletti ))(Thescelosaurus_neglectus Thescelosaurus_assiniboiensis ))(Convolosaurus_marri Yueosaurus_tiantaiensis )))(Kulindadromeus_zabaikalicus (Gasparinisaura_cincosaltensis Parksosaurus_warreni )))(Zephyrosaurus_schaffi (Koreanosaurus_boseongensis Orodromeus_makelai ))))))))))(Agilisaurus_louderbacki Hexinlusaurus_multidens )))(Scutellosaurus_lawleri (Emausaurus_ernstii (Scelidosaurus_harrisonii (Ankylosauria (Isaberrysaura_mollensis Stegosauria ))))))))))*
(Herrerasaurus_ischigualastensis (Chilesaurus_diegosuarezi (Laquintasaura_venezuelae (Lesothosaurus_diagnosticus ((Eocursor_parvus (((((Fruitadens_haagarorum (Lycorhinus_angustidens (Abrictosaurus_consors Heterodontosaurus_tucki )))(Tianyulong_confuciusi (Echinodon_becklesii (Wannanosaurus_yansiensis (Goyocephale_lattimorei (Prenocephale_prenes (Homalocephale_calathocercos (Pachycephalosaurus_wyomingensis Stegoceras_validum ))))))))((Ajkaceratops_whole_Rostral (Archaeoceratops_oshimai Liaoceratops_yanzigouensis ))(Stenopelix_valdensis (Yinlong_downsi (Chaoyangsaurus_youngi (Psittacosaurus_mongoliensis Psittacosaurus_major ))))))(Changmiania (Nanosaurus_agilis (Jeholosaurus_shangyuanensis (Changchunsaurus_parvus (Haya_griva (Yandusaurus_hongheensis (((Hypsilophodon_foxii ((((((Talenkauen_santacrucensis ((Anabisetia_saldiviai (Macrogryphosaurus_gondwanicus Mahuidacursor_lipanglef ))(Kangnasaurus_coetzeei Morrosaurus_antarcticus )))((Hesperonyx_martinhotomasorum (Camptosaurus_aphanoecetes (SHN015 (Draconyx_loureiroi_ (Camptosaurus_dispar Iguanodon_bernissartensis )))))(Eousdryosaurus_nanohallucis (Dryosaurus (Dysalotosaurus_lettowvorbecki Valdosaurus_canaliculatus )))))(Muttaburrasaurus_langdoni (Transylvanosaurus_platycephalus ((Fostoria_dhimbangunmal Vegagete_ornithopod )(Rhabdodon_sp1 (Rhabdodon_priscus ((Mochlodon_suessi Mochlodon_vorosi )(Zalmoxes_robustus Zalmoxes_shqiperorum ))))))))(Tenontosaurus_dossi Tenontosaurus_tilletti ))(Thescelosaurus_neglectus Thescelosaurus_assiniboiensis ))(Convolosaurus_marri Yueosaurus_tiantaiensis )))(Kulindadromeus_zabaikalicus (Gasparinisaura_cincosaltensis Parksosaurus_warreni )))(Zephyrosaurus_schaffi (Koreanosaurus_boseongensis Orodromeus_makelai ))))))))))(Agilisaurus_louderbacki Hexinlusaurus_multidens )))(Scutellosaurus_lawleri (Emausaurus_ernstii (Scelidosaurus_harrisonii (Ankylosauria (Isaberrysaura_mollensis Stegosauria ))))))))))*
(Herrerasaurus_ischigualastensis (Chilesaurus_diegosuarezi (Laquintasaura_venezuelae (Lesothosaurus_diagnosticus ((Eocursor_parvus (((((Fruitadens_haagarorum (Lycorhinus_angustidens (Abrictosaurus_consors Heterodontosaurus_tucki )))(Tianyulong_confuciusi (Echinodon_becklesii (Wannanosaurus_yansiensis (Goyocephale_lattimorei (Prenocephale_prenes (Homalocephale_calathocercos (Pachycephalosaurus_wyomingensis Stegoceras_validum ))))))))((Liaoceratops_yanzigouensis (Archaeoceratops_oshimai Ajkaceratops_whole_Rostral ))(Stenopelix_valdensis (Yinlong_downsi (Chaoyangsaurus_youngi (Psittacosaurus_mongoliensis Psittacosaurus_major ))))))(Changmiania (Nanosaurus_agilis (Jeholosaurus_shangyuanensis (Changchunsaurus_parvus (Haya_griva (Yandusaurus_hongheensis ((Kulindadromeus_zabaikalicus (((((((Talenkauen_santacrucensis (Anabisetia_saldiviai (Kangnasaurus_coetzeei (Morrosaurus_antarcticus (Macrogryphosaurus_gondwanicus Mahuidacursor_lipanglef )))))((Hesperonyx_martinhotomasorum (Camptosaurus_aphanoecetes (SHN015 (Draconyx_loureiroi_ (Camptosaurus_dispar Iguanodon_bernissartensis )))))(Eousdryosaurus_nanohallucis (Valdosaurus_canaliculatus (Dryosaurus Dysalotosaurus_lettowvorbecki )))))(Muttaburrasaurus_langdoni (Transylvanosaurus_platycephalus ((Fostoria_dhimbangunmal Vegagete_ornithopod )(Rhabdodon_priscus (Rhabdodon_sp1 ((Mochlodon_suessi Mochlodon_vorosi )(Zalmoxes_robustus Zalmoxes_shqiperorum ))))))))(Tenontosaurus_dossi Tenontosaurus_tilletti ))(Convolosaurus_marri Yueosaurus_tiantaiensis ))(Thescelosaurus_neglectus Thescelosaurus_assiniboiensis ))(Hypsilophodon_foxii (Gasparinisaura_cincosaltensis Parksosaurus_warreni ))))(Zephyrosaurus_schaffi (Koreanosaurus_boseongensis Orodromeus_makelai ))))))))))(Agilisaurus_louderbacki Hexinlusaurus_multidens )))(Scutellosaurus_lawleri (Emausaurus_ernstii (Scelidosaurus_harrisonii (Ankylosauria (Isaberrysaura_mollensis Stegosauria ))))))))))*
(Herrerasaurus_ischigualastensis (Chilesaurus_diegosuarezi (Laquintasaura_venezuelae (Lesothosaurus_diagnosticus ((Eocursor_parvus (((((Fruitadens_haagarorum (Lycorhinus_angustidens (Abrictosaurus_consors Heterodontosaurus_tucki )))(Tianyulong_confuciusi (Echinodon_becklesii (Wannanosaurus_yansiensis (Goyocephale_lattimorei (Homalocephale_calathocercos (Prenocephale_prenes (Pachycephalosaurus_wyomingensis Stegoceras_validum ))))))))((Liaoceratops_yanzigouensis (Archaeoceratops_oshimai Ajkaceratops_whole_Rostral ))(Stenopelix_valdensis (Yinlong_downsi (Chaoyangsaurus_youngi (Psittacosaurus_mongoliensis Psittacosaurus_major ))))))(Changmiania (Nanosaurus_agilis (Jeholosaurus_shangyuanensis (Changchunsaurus_parvus (Haya_griva (Yandusaurus_hongheensis (((Hypsilophodon_foxii ((((((Talenkauen_santacrucensis ((Anabisetia_saldiviai Mahuidacursor_lipanglef )(Kangnasaurus_coetzeei (Macrogryphosaurus_gondwanicus Morrosaurus_antarcticus ))))((Hesperonyx_martinhotomasorum (Camptosaurus_aphanoecetes (SHN015 (Draconyx_loureiroi_ (Camptosaurus_dispar Iguanodon_bernissartensis )))))(Eousdryosaurus_nanohallucis (Dysalotosaurus_lettowvorbecki (Dryosaurus Valdosaurus_canaliculatus )))))(Muttaburrasaurus_langdoni (Fostoria_dhimbangunmal (Vegagete_ornithopod (Rhabdodon_sp1 (Rhabdodon_priscus ((Mochlodon_vorosi (Mochlodon_suessi Transylvanosaurus_platycephalus ))(Zalmoxes_robustus Zalmoxes_shqiperorum ))))))))(Tenontosaurus_dossi Tenontosaurus_tilletti ))(Thescelosaurus_neglectus Thescelosaurus_assiniboiensis ))(Convolosaurus_marri Yueosaurus_tiantaiensis )))(Kulindadromeus_zabaikalicus (Gasparinisaura_cincosaltensis Parksosaurus_warreni )))(Zephyrosaurus_schaffi (Koreanosaurus_boseongensis Orodromeus_makelai ))))))))))(Agilisaurus_louderbacki Hexinlusaurus_multidens )))(Scutellosaurus_lawleri (Emausaurus_ernstii (Scelidosaurus_harrisonii (Ankylosauria (Isaberrysaura_mollensis Stegosauria ))))))))))*
(Herrerasaurus_ischigualastensis (Chilesaurus_diegosuarezi (Laquintasaura_venezuelae (Lesothosaurus_diagnosticus ((Eocursor_parvus (((((Fruitadens_haagarorum (Lycorhinus_angustidens (Abrictosaurus_consors Heterodontosaurus_tucki )))(Tianyulong_confuciusi (Echinodon_becklesii (Wannanosaurus_yansiensis (Goyocephale_lattimorei (Homalocephale_calathocercos (Prenocephale_prenes (Pachycephalosaurus_wyomingensis Stegoceras_validum ))))))))((Archaeoceratops_oshimai (Liaoceratops_yanzigouensis Ajkaceratops_whole_Rostral ))(Stenopelix_valdensis (Yinlong_downsi (Chaoyangsaurus_youngi (Psittacosaurus_mongoliensis Psittacosaurus_major ))))))(Changmiania (Nanosaurus_agilis (Jeholosaurus_shangyuanensis (Changchunsaurus_parvus (Haya_griva (Yandusaurus_hongheensis (((Hypsilophodon_foxii ((((((Talenkauen_santacrucensis (Anabisetia_saldiviai (Morrosaurus_antarcticus (Kangnasaurus_coetzeei (Macrogryphosaurus_gondwanicus Mahuidacursor_lipanglef )))))((Hesperonyx_martinhotomasorum (Camptosaurus_aphanoecetes (SHN015 (Draconyx_loureiroi_ (Camptosaurus_dispar Iguanodon_bernissartensis )))))(Eousdryosaurus_nanohallucis (Dryosaurus (Dysalotosaurus_lettowvorbecki Valdosaurus_canaliculatus )))))(Muttaburrasaurus_langdoni ((Vegagete_ornithopod (Fostoria_dhimbangunmal Transylvanosaurus_platycephalus ))(Rhabdodon_priscus (Rhabdodon_sp1 ((Mochlodon_suessi Mochlodon_vorosi )(Zalmoxes_robustus Zalmoxes_shqiperorum )))))))(Tenontosaurus_dossi Tenontosaurus_tilletti ))(Thescelosaurus_neglectus Thescelosaurus_assiniboiensis ))(Convolosaurus_marri Yueosaurus_tiantaiensis )))(Kulindadromeus_zabaikalicus (Gasparinisaura_cincosaltensis Parksosaurus_warreni )))(Zephyrosaurus_schaffi (Koreanosaurus_boseongensis Orodromeus_makelai ))))))))))(Agilisaurus_louderbacki Hexinlusaurus_multidens )))(Scutellosaurus_lawleri (Emausaurus_ernstii (Scelidosaurus_harrisonii (Ankylosauria (Isaberrysaura_mollensis Stegosauria ))))))))))*
(Herrerasaurus_ischigualastensis (Chilesaurus_diegosuarezi (Laquintasaura_venezuelae (Lesothosaurus_diagnosticus ((Eocursor_parvus (((((Fruitadens_haagarorum (Lycorhinus_angustidens (Abrictosaurus_consors Heterodontosaurus_tucki )))(Tianyulong_confuciusi (Echinodon_becklesii (Wannanosaurus_yansiensis (Goyocephale_lattimorei (Prenocephale_prenes (Homalocephale_calathocercos (Pachycephalosaurus_wyomingensis Stegoceras_validum ))))))))((Liaoceratops_yanzigouensis (Archaeoceratops_oshimai Ajkaceratops_whole_Rostral ))(Stenopelix_valdensis (Yinlong_downsi (Chaoyangsaurus_youngi (Psittacosaurus_mongoliensis Psittacosaurus_major ))))))(Changmiania (Nanosaurus_agilis (Jeholosaurus_shangyuanensis (Changchunsaurus_parvus (Haya_griva (Yandusaurus_hongheensis ((Kulindadromeus_zabaikalicus (((((((Talenkauen_santacrucensis ((Anabisetia_saldiviai Mahuidacursor_lipanglef )(Morrosaurus_antarcticus (Kangnasaurus_coetzeei Macrogryphosaurus_gondwanicus ))))((Hesperonyx_martinhotomasorum (Camptosaurus_aphanoecetes (SHN015 (Draconyx_loureiroi_ (Camptosaurus_dispar Iguanodon_bernissartensis )))))(Eousdryosaurus_nanohallucis (Valdosaurus_canaliculatus (Dryosaurus Dysalotosaurus_lettowvorbecki )))))(Muttaburrasaurus_langdoni (Fostoria_dhimbangunmal (Vegagete_ornithopod (Rhabdodon_priscus (Rhabdodon_sp1 ((Mochlodon_vorosi (Mochlodon_suessi Transylvanosaurus_platycephalus ))(Zalmoxes_robustus Zalmoxes_shqiperorum ))))))))(Tenontosaurus_dossi Tenontosaurus_tilletti ))(Convolosaurus_marri Yueosaurus_tiantaiensis ))(Thescelosaurus_neglectus Thescelosaurus_assiniboiensis ))(Hypsilophodon_foxii (Gasparinisaura_cincosaltensis Parksosaurus_warreni ))))(Zephyrosaurus_schaffi (Koreanosaurus_boseongensis Orodromeus_makelai ))))))))))(Agilisaurus_louderbacki Hexinlusaurus_multidens )))(Scutellosaurus_lawleri (Emausaurus_ernstii (Scelidosaurus_harrisonii (Ankylosauria (Isaberrysaura_mollensis Stegosauria ))))))))))*
(Herrerasaurus_ischigualastensis (Chilesaurus_diegosuarezi (Laquintasaura_venezuelae (Lesothosaurus_diagnosticus ((Eocursor_parvus (((((Fruitadens_haagarorum (Lycorhinus_angustidens (Abrictosaurus_consors Heterodontosaurus_tucki )))(Tianyulong_confuciusi (Echinodon_becklesii (Wannanosaurus_yansiensis (Goyocephale_lattimorei (Prenocephale_prenes (Homalocephale_calathocercos (Pachycephalosaurus_wyomingensis Stegoceras_validum ))))))))((Archaeoceratops_oshimai (Liaoceratops_yanzigouensis Ajkaceratops_whole_Rostral ))(Stenopelix_valdensis (Yinlong_downsi (Chaoyangsaurus_youngi (Psittacosaurus_mongoliensis Psittacosaurus_major ))))))(Changmiania (Nanosaurus_agilis (Jeholosaurus_shangyuanensis (Changchunsaurus_parvus (Haya_griva (Yandusaurus_hongheensis ((Kulindadromeus_zabaikalicus (((((((Talenkauen_santacrucensis ((Anabisetia_saldiviai Macrogryphosaurus_gondwanicus )(Morrosaurus_antarcticus (Kangnasaurus_coetzeei Mahuidacursor_lipanglef ))))((Hesperonyx_martinhotomasorum (Camptosaurus_aphanoecetes (SHN015 (Draconyx_loureiroi_ (Camptosaurus_dispar Iguanodon_bernissartensis )))))(Eousdryosaurus_nanohallucis (Valdosaurus_canaliculatus (Dryosaurus Dysalotosaurus_lettowvorbecki )))))(Muttaburrasaurus_langdoni (Fostoria_dhimbangunmal (Vegagete_ornithopod (((Mochlodon_vorosi (Mochlodon_suessi Transylvanosaurus_platycephalus ))(Zalmoxes_robustus Zalmoxes_shqiperorum ))(Rhabdodon_priscus Rhabdodon_sp1 ))))))(Tenontosaurus_dossi Tenontosaurus_tilletti ))(Convolosaurus_marri Yueosaurus_tiantaiensis ))(Thescelosaurus_neglectus Thescelosaurus_assiniboiensis ))(Hypsilophodon_foxii (Gasparinisaura_cincosaltensis Parksosaurus_warreni ))))(Zephyrosaurus_schaffi (Koreanosaurus_boseongensis Orodromeus_makelai ))))))))))(Agilisaurus_louderbacki Hexinlusaurus_multidens )))(Scutellosaurus_lawleri (Emausaurus_ernstii (Scelidosaurus_harrisonii (Ankylosauria (Isaberrysaura_mollensis Stegosauria ))))))))))*
(Herrerasaurus_ischigualastensis (Chilesaurus_diegosuarezi (Laquintasaura_venezuelae (Lesothosaurus_diagnosticus ((Eocursor_parvus (((((Fruitadens_haagarorum (Lycorhinus_angustidens (Abrictosaurus_consors Heterodontosaurus_tucki )))(Tianyulong_confuciusi (Echinodon_becklesii (Wannanosaurus_yansiensis (Goyocephale_lattimorei (Prenocephale_prenes (Homalocephale_calathocercos (Pachycephalosaurus_wyomingensis Stegoceras_validum ))))))))((Ajkaceratops_whole_Rostral (Archaeoceratops_oshimai Liaoceratops_yanzigouensis ))(Stenopelix_valdensis (Yinlong_downsi (Chaoyangsaurus_youngi (Psittacosaurus_mongoliensis Psittacosaurus_major ))))))(Changmiania (Nanosaurus_agilis (Jeholosaurus_shangyuanensis (Changchunsaurus_parvus (Haya_griva (Yandusaurus_hongheensis ((Kulindadromeus_zabaikalicus (((((((Talenkauen_santacrucensis ((Anabisetia_saldiviai (Kangnasaurus_coetzeei Morrosaurus_antarcticus ))(Macrogryphosaurus_gondwanicus Mahuidacursor_lipanglef )))((Hesperonyx_martinhotomasorum (Camptosaurus_aphanoecetes (SHN015 (Draconyx_loureiroi_ (Camptosaurus_dispar Iguanodon_bernissartensis )))))(Eousdryosaurus_nanohallucis (Dysalotosaurus_lettowvorbecki (Dryosaurus Valdosaurus_canaliculatus )))))(Muttaburrasaurus_langdoni (Fostoria_dhimbangunmal (Vegagete_ornithopod (Rhabdodon_priscus (Rhabdodon_sp1 ((Mochlodon_vorosi (Mochlodon_suessi Transylvanosaurus_platycephalus ))(Zalmoxes_robustus Zalmoxes_shqiperorum ))))))))(Tenontosaurus_dossi Tenontosaurus_tilletti ))(Convolosaurus_marri Yueosaurus_tiantaiensis ))(Thescelosaurus_neglectus Thescelosaurus_assiniboiensis ))(Hypsilophodon_foxii (Gasparinisaura_cincosaltensis Parksosaurus_warreni ))))(Zephyrosaurus_schaffi (Koreanosaurus_boseongensis Orodromeus_makelai ))))))))))(Agilisaurus_louderbacki Hexinlusaurus_multidens )))(Scutellosaurus_lawleri (Emausaurus_ernstii (Scelidosaurus_harrisonii (Ankylosauria (Isaberrysaura_mollensis Stegosauria ))))))))))*
(Herrerasaurus_ischigualastensis (Chilesaurus_diegosuarezi (Laquintasaura_venezuelae (Lesothosaurus_diagnosticus ((Eocursor_parvus (((((Fruitadens_haagarorum (Lycorhinus_angustidens (Abrictosaurus_consors Heterodontosaurus_tucki )))(Tianyulong_confuciusi (Echinodon_becklesii (Wannanosaurus_yansiensis (Goyocephale_lattimorei (Homalocephale_calathocercos (Prenocephale_prenes (Pachycephalosaurus_wyomingensis Stegoceras_validum ))))))))((Ajkaceratops_whole_Rostral (Archaeoceratops_oshimai Liaoceratops_yanzigouensis ))(Stenopelix_valdensis (Yinlong_downsi (Chaoyangsaurus_youngi (Psittacosaurus_mongoliensis Psittacosaurus_major ))))))(Changmiania (Nanosaurus_agilis (Jeholosaurus_shangyuanensis (Changchunsaurus_parvus (Haya_griva (Yandusaurus_hongheensis (((Hypsilophodon_foxii ((((((Macrogryphosaurus_gondwanicus (Talenkauen_santacrucensis (Mahuidacursor_lipanglef (Anabisetia_saldiviai (Kangnasaurus_coetzeei Morrosaurus_antarcticus )))))((Hesperonyx_martinhotomasorum (Camptosaurus_aphanoecetes (SHN015 (Draconyx_loureiroi_ (Camptosaurus_dispar Iguanodon_bernissartensis )))))(Eousdryosaurus_nanohallucis (Valdosaurus_canaliculatus (Dryosaurus Dysalotosaurus_lettowvorbecki )))))(Muttaburrasaurus_langdoni (Fostoria_dhimbangunmal (Vegagete_ornithopod (Rhabdodon_sp1 (Rhabdodon_priscus ((Mochlodon_suessi Mochlodon_vorosi )(Zalmoxes_robustus (Zalmoxes_shqiperorum Transylvanosaurus_platycephalus )))))))))(Tenontosaurus_dossi Tenontosaurus_tilletti ))(Thescelosaurus_neglectus Thescelosaurus_assiniboiensis ))(Convolosaurus_marri (Koreanosaurus_boseongensis Yueosaurus_tiantaiensis ))))(Kulindadromeus_zabaikalicus (Gasparinisaura_cincosaltensis Parksosaurus_warreni )))(Orodromeus_makelai Zephyrosaurus_schaffi )))))))))(Agilisaurus_louderbacki Hexinlusaurus_multidens )))(Scutellosaurus_lawleri (Emausaurus_ernstii (Scelidosaurus_harrisonii (Ankylosauria (Isaberrysaura_mollensis Stegosauria ))))))))))*
(Herrerasaurus_ischigualastensis (Chilesaurus_diegosuarezi (Laquintasaura_venezuelae (Lesothosaurus_diagnosticus ((Eocursor_parvus (((((Fruitadens_haagarorum (Lycorhinus_angustidens (Abrictosaurus_consors Heterodontosaurus_tucki )))(Tianyulong_confuciusi (Echinodon_becklesii (Wannanosaurus_yansiensis (Goyocephale_lattimorei (Prenocephale_prenes (Homalocephale_calathocercos (Pachycephalosaurus_wyomingensis Stegoceras_validum ))))))))((Archaeoceratops_oshimai (Liaoceratops_yanzigouensis Ajkaceratops_whole_Rostral ))(Stenopelix_valdensis (Yinlong_downsi (Chaoyangsaurus_youngi (Psittacosaurus_mongoliensis Psittacosaurus_major ))))))(Changmiania (Nanosaurus_agilis (Jeholosaurus_shangyuanensis (Changchunsaurus_parvus (Haya_griva (Yandusaurus_hongheensis (((Hypsilophodon_foxii ((((((Macrogryphosaurus_gondwanicus (Talenkauen_santacrucensis (Anabisetia_saldiviai (Morrosaurus_antarcticus (Kangnasaurus_coetzeei Mahuidacursor_lipanglef )))))((Hesperonyx_martinhotomasorum (Camptosaurus_aphanoecetes (SHN015 (Draconyx_loureiroi_ (Camptosaurus_dispar Iguanodon_bernissartensis )))))(Eousdryosaurus_nanohallucis (Dysalotosaurus_lettowvorbecki (Dryosaurus Valdosaurus_canaliculatus )))))(Muttaburrasaurus_langdoni ((Fostoria_dhimbangunmal Vegagete_ornithopod )(((Mochlodon_suessi Mochlodon_vorosi )(Transylvanosaurus_platycephalus (Zalmoxes_robustus Zalmoxes_shqiperorum )))(Rhabdodon_priscus Rhabdodon_sp1 )))))(Tenontosaurus_dossi Tenontosaurus_tilletti ))(Thescelosaurus_neglectus Thescelosaurus_assiniboiensis ))(Convolosaurus_marri (Koreanosaurus_boseongensis Yueosaurus_tiantaiensis ))))(Kulindadromeus_zabaikalicus (Gasparinisaura_cincosaltensis Parksosaurus_warreni )))(Orodromeus_makelai Zephyrosaurus_schaffi )))))))))(Agilisaurus_louderbacki Hexinlusaurus_multidens )))(Scutellosaurus_lawleri (Emausaurus_ernstii (Scelidosaurus_harrisonii (Ankylosauria (Isaberrysaura_mollensis Stegosauria ))))))))))*
(Herrerasaurus_ischigualastensis (Chilesaurus_diegosuarezi (Laquintasaura_venezuelae (Lesothosaurus_diagnosticus ((Eocursor_parvus (((((Fruitadens_haagarorum (Lycorhinus_angustidens (Abrictosaurus_consors Heterodontosaurus_tucki )))(Tianyulong_confuciusi (Echinodon_becklesii (Wannanosaurus_yansiensis (Goyocephale_lattimorei (Prenocephale_prenes (Homalocephale_calathocercos (Pachycephalosaurus_wyomingensis Stegoceras_validum ))))))))((Ajkaceratops_whole_Rostral (Archaeoceratops_oshimai Liaoceratops_yanzigouensis ))(Stenopelix_valdensis (Yinlong_downsi (Chaoyangsaurus_youngi (Psittacosaurus_mongoliensis Psittacosaurus_major ))))))(Changmiania (Nanosaurus_agilis (Jeholosaurus_shangyuanensis (Changchunsaurus_parvus (Haya_griva (Yandusaurus_hongheensis ((Kulindadromeus_zabaikalicus ((((((((Anabisetia_saldiviai (Morrosaurus_antarcticus (Kangnasaurus_coetzeei Mahuidacursor_lipanglef )))(Macrogryphosaurus_gondwanicus Talenkauen_santacrucensis ))((Hesperonyx_martinhotomasorum (Camptosaurus_aphanoecetes (SHN015 (Draconyx_loureiroi_ (Camptosaurus_dispar Iguanodon_bernissartensis )))))(Eousdryosaurus_nanohallucis (Dysalotosaurus_lettowvorbecki (Dryosaurus Valdosaurus_canaliculatus )))))(Muttaburrasaurus_langdoni ((Fostoria_dhimbangunmal Vegagete_ornithopod )(Rhabdodon_priscus (Transylvanosaurus_platycephalus (Rhabdodon_sp1 ((Mochlodon_suessi Mochlodon_vorosi )(Zalmoxes_robustus Zalmoxes_shqiperorum ))))))))(Tenontosaurus_dossi Tenontosaurus_tilletti ))(Convolosaurus_marri Yueosaurus_tiantaiensis ))(Thescelosaurus_neglectus Thescelosaurus_assiniboiensis ))(Hypsilophodon_foxii (Gasparinisaura_cincosaltensis Parksosaurus_warreni ))))(Zephyrosaurus_schaffi (Koreanosaurus_boseongensis Orodromeus_makelai ))))))))))(Agilisaurus_louderbacki Hexinlusaurus_multidens )))(Scutellosaurus_lawleri (Emausaurus_ernstii (Scelidosaurus_harrisonii (Ankylosauria (Isaberrysaura_mollensis Stegosauria ))))))))))*
(Herrerasaurus_ischigualastensis (Chilesaurus_diegosuarezi (Laquintasaura_venezuelae (Lesothosaurus_diagnosticus ((Eocursor_parvus (((((Fruitadens_haagarorum (Lycorhinus_angustidens (Abrictosaurus_consors Heterodontosaurus_tucki )))(Tianyulong_confuciusi (Echinodon_becklesii (Wannanosaurus_yansiensis (Goyocephale_lattimorei (Homalocephale_calathocercos (Prenocephale_prenes (Pachycephalosaurus_wyomingensis Stegoceras_validum ))))))))((Liaoceratops_yanzigouensis (Archaeoceratops_oshimai Ajkaceratops_whole_Rostral ))(Stenopelix_valdensis (Yinlong_downsi (Chaoyangsaurus_youngi (Psittacosaurus_mongoliensis Psittacosaurus_major ))))))(Changmiania (Nanosaurus_agilis (Jeholosaurus_shangyuanensis (Changchunsaurus_parvus (Haya_griva (Yandusaurus_hongheensis ((Kulindadromeus_zabaikalicus ((((((((Anabisetia_saldiviai (Kangnasaurus_coetzeei (Mahuidacursor_lipanglef Morrosaurus_antarcticus )))(Macrogryphosaurus_gondwanicus Talenkauen_santacrucensis ))((Hesperonyx_martinhotomasorum (Camptosaurus_aphanoecetes (SHN015 (Draconyx_loureiroi_ (Camptosaurus_dispar Iguanodon_bernissartensis )))))(Eousdryosaurus_nanohallucis (Dysalotosaurus_lettowvorbecki (Dryosaurus Valdosaurus_canaliculatus )))))(Muttaburrasaurus_langdoni (Fostoria_dhimbangunmal (Vegagete_ornithopod (((Mochlodon_vorosi (Mochlodon_suessi Transylvanosaurus_platycephalus ))(Zalmoxes_robustus Zalmoxes_shqiperorum ))(Rhabdodon_priscus Rhabdodon_sp1 ))))))(Tenontosaurus_dossi Tenontosaurus_tilletti ))(Convolosaurus_marri Yueosaurus_tiantaiensis ))(Thescelosaurus_neglectus Thescelosaurus_assiniboiensis ))(Hypsilophodon_foxii (Gasparinisaura_cincosaltensis Parksosaurus_warreni ))))(Zephyrosaurus_schaffi (Koreanosaurus_boseongensis Orodromeus_makelai ))))))))))(Agilisaurus_louderbacki Hexinlusaurus_multidens )))(Scutellosaurus_lawleri (Emausaurus_ernstii (Scelidosaurus_harrisonii (Ankylosauria (Isaberrysaura_mollensis Stegosauria ))))))))))*
(Herrerasaurus_ischigualastensis (Chilesaurus_diegosuarezi (Laquintasaura_venezuelae (Lesothosaurus_diagnosticus ((Eocursor_parvus (((((Fruitadens_haagarorum (Lycorhinus_angustidens (Abrictosaurus_consors Heterodontosaurus_tucki )))(Tianyulong_confuciusi (Echinodon_becklesii (Wannanosaurus_yansiensis (Goyocephale_lattimorei (Prenocephale_prenes (Homalocephale_calathocercos (Pachycephalosaurus_wyomingensis Stegoceras_validum ))))))))((Archaeoceratops_oshimai (Liaoceratops_yanzigouensis Ajkaceratops_whole_Rostral ))(Stenopelix_valdensis (Yinlong_downsi (Chaoyangsaurus_youngi (Psittacosaurus_mongoliensis Psittacosaurus_major ))))))(Changmiania (Nanosaurus_agilis (Jeholosaurus_shangyuanensis (Changchunsaurus_parvus (Haya_griva (Yandusaurus_hongheensis ((Kulindadromeus_zabaikalicus (((((((Talenkauen_santacrucensis ((Anabisetia_saldiviai Mahuidacursor_lipanglef )(Macrogryphosaurus_gondwanicus (Kangnasaurus_coetzeei Morrosaurus_antarcticus ))))((Hesperonyx_martinhotomasorum (Camptosaurus_aphanoecetes (SHN015 (Draconyx_loureiroi_ (Camptosaurus_dispar Iguanodon_bernissartensis )))))(Eousdryosaurus_nanohallucis (Dryosaurus (Dysalotosaurus_lettowvorbecki Valdosaurus_canaliculatus )))))(Muttaburrasaurus_langdoni (Transylvanosaurus_platycephalus (Fostoria_dhimbangunmal (Vegagete_ornithopod (Rhabdodon_priscus (Rhabdodon_sp1 ((Mochlodon_suessi Mochlodon_vorosi )(Zalmoxes_robustus Zalmoxes_shqiperorum )))))))))(Tenontosaurus_dossi Tenontosaurus_tilletti ))(Convolosaurus_marri Yueosaurus_tiantaiensis ))(Thescelosaurus_neglectus Thescelosaurus_assiniboiensis ))(Hypsilophodon_foxii (Gasparinisaura_cincosaltensis Parksosaurus_warreni ))))(Zephyrosaurus_schaffi (Koreanosaurus_boseongensis Orodromeus_makelai ))))))))))(Agilisaurus_louderbacki Hexinlusaurus_multidens )))(Scutellosaurus_lawleri (Emausaurus_ernstii (Scelidosaurus_harrisonii (Ankylosauria (Isaberrysaura_mollensis Stegosauria ))))))))))*
(Herrerasaurus_ischigualastensis (Chilesaurus_diegosuarezi (Laquintasaura_venezuelae (Lesothosaurus_diagnosticus ((Eocursor_parvus (((((Fruitadens_haagarorum (Lycorhinus_angustidens (Abrictosaurus_consors Heterodontosaurus_tucki )))(Tianyulong_confuciusi (Echinodon_becklesii (Wannanosaurus_yansiensis (Goyocephale_lattimorei (Homalocephale_calathocercos (Prenocephale_prenes (Pachycephalosaurus_wyomingensis Stegoceras_validum ))))))))((Ajkaceratops_whole_Rostral (Archaeoceratops_oshimai Liaoceratops_yanzigouensis ))(Stenopelix_valdensis (Yinlong_downsi (Chaoyangsaurus_youngi (Psittacosaurus_mongoliensis Psittacosaurus_major ))))))(Changmiania (Nanosaurus_agilis (Jeholosaurus_shangyuanensis (Changchunsaurus_parvus (Haya_griva (Yandusaurus_hongheensis ((Kulindadromeus_zabaikalicus (((((((Macrogryphosaurus_gondwanicus (Talenkauen_santacrucensis (Mahuidacursor_lipanglef (Anabisetia_saldiviai (Kangnasaurus_coetzeei Morrosaurus_antarcticus )))))((Hesperonyx_martinhotomasorum (Camptosaurus_aphanoecetes (SHN015 (Draconyx_loureiroi_ (Camptosaurus_dispar Iguanodon_bernissartensis )))))(Eousdryosaurus_nanohallucis (Valdosaurus_canaliculatus (Dryosaurus Dysalotosaurus_lettowvorbecki )))))(Muttaburrasaurus_langdoni (Fostoria_dhimbangunmal (Vegagete_ornithopod (((Mochlodon_suessi Mochlodon_vorosi )(Zalmoxes_robustus (Zalmoxes_shqiperorum Transylvanosaurus_platycephalus )))(Rhabdodon_priscus Rhabdodon_sp1 ))))))(Tenontosaurus_dossi Tenontosaurus_tilletti ))(Convolosaurus_marri Yueosaurus_tiantaiensis ))(Thescelosaurus_neglectus Thescelosaurus_assiniboiensis ))(Hypsilophodon_foxii (Gasparinisaura_cincosaltensis Parksosaurus_warreni ))))(Zephyrosaurus_schaffi (Koreanosaurus_boseongensis Orodromeus_makelai ))))))))))(Agilisaurus_louderbacki Hexinlusaurus_multidens )))(Scutellosaurus_lawleri (Emausaurus_ernstii (Scelidosaurus_harrisonii (Ankylosauria (Isaberrysaura_mollensis Stegosauria ))))))))))*
(Herrerasaurus_ischigualastensis (Chilesaurus_diegosuarezi (Laquintasaura_venezuelae (Lesothosaurus_diagnosticus ((Eocursor_parvus (((((Fruitadens_haagarorum (Lycorhinus_angustidens (Abrictosaurus_consors Heterodontosaurus_tucki )))(Tianyulong_confuciusi (Echinodon_becklesii (Wannanosaurus_yansiensis (Goyocephale_lattimorei (Prenocephale_prenes (Homalocephale_calathocercos (Pachycephalosaurus_wyomingensis Stegoceras_validum ))))))))((Ajkaceratops_whole_Rostral (Archaeoceratops_oshimai Liaoceratops_yanzigouensis ))(Stenopelix_valdensis (Yinlong_downsi (Chaoyangsaurus_youngi (Psittacosaurus_mongoliensis Psittacosaurus_major ))))))(Changmiania (Nanosaurus_agilis (Jeholosaurus_shangyuanensis (Changchunsaurus_parvus (Haya_griva (Yandusaurus_hongheensis ((Kulindadromeus_zabaikalicus (((((((Macrogryphosaurus_gondwanicus (Talenkauen_santacrucensis (Anabisetia_saldiviai (Morrosaurus_antarcticus (Kangnasaurus_coetzeei Mahuidacursor_lipanglef )))))((Hesperonyx_martinhotomasorum (Camptosaurus_aphanoecetes (SHN015 (Draconyx_loureiroi_ (Camptosaurus_dispar Iguanodon_bernissartensis )))))(Eousdryosaurus_nanohallucis (Dysalotosaurus_lettowvorbecki (Dryosaurus Valdosaurus_canaliculatus )))))(Muttaburrasaurus_langdoni (Fostoria_dhimbangunmal (Vegagete_ornithopod (Rhabdodon_priscus (Transylvanosaurus_platycephalus (Rhabdodon_sp1 ((Mochlodon_suessi Mochlodon_vorosi )(Zalmoxes_robustus Zalmoxes_shqiperorum )))))))))(Tenontosaurus_dossi Tenontosaurus_tilletti ))(Convolosaurus_marri Yueosaurus_tiantaiensis ))(Thescelosaurus_neglectus Thescelosaurus_assiniboiensis ))(Hypsilophodon_foxii (Gasparinisaura_cincosaltensis Parksosaurus_warreni ))))(Zephyrosaurus_schaffi (Koreanosaurus_boseongensis Orodromeus_makelai ))))))))))(Agilisaurus_louderbacki Hexinlusaurus_multidens )))(Scutellosaurus_lawleri (Emausaurus_ernstii (Scelidosaurus_harrisonii (Ankylosauria (Isaberrysaura_mollensis Stegosauria ))))))))))*
(Herrerasaurus_ischigualastensis (Chilesaurus_diegosuarezi (Laquintasaura_venezuelae (Lesothosaurus_diagnosticus ((Eocursor_parvus (((((Fruitadens_haagarorum (Lycorhinus_angustidens (Abrictosaurus_consors Heterodontosaurus_tucki )))(Tianyulong_confuciusi (Echinodon_becklesii (Wannanosaurus_yansiensis (Goyocephale_lattimorei (Homalocephale_calathocercos (Prenocephale_prenes (Pachycephalosaurus_wyomingensis Stegoceras_validum ))))))))((Liaoceratops_yanzigouensis (Archaeoceratops_oshimai Ajkaceratops_whole_Rostral ))(Stenopelix_valdensis (Yinlong_downsi (Chaoyangsaurus_youngi (Psittacosaurus_mongoliensis Psittacosaurus_major ))))))(Changmiania (Nanosaurus_agilis (Jeholosaurus_shangyuanensis (Changchunsaurus_parvus (Haya_griva (Yandusaurus_hongheensis ((Kulindadromeus_zabaikalicus (((((((Macrogryphosaurus_gondwanicus (Talenkauen_santacrucensis ((Anabisetia_saldiviai Mahuidacursor_lipanglef )(Kangnasaurus_coetzeei Morrosaurus_antarcticus ))))((Hesperonyx_martinhotomasorum (Camptosaurus_aphanoecetes (SHN015 (Draconyx_loureiroi_ (Camptosaurus_dispar Iguanodon_bernissartensis )))))(Eousdryosaurus_nanohallucis (Valdosaurus_canaliculatus (Dryosaurus Dysalotosaurus_lettowvorbecki )))))(Muttaburrasaurus_langdoni ((Fostoria_dhimbangunmal Vegagete_ornithopod )(Rhabdodon_sp1 (Rhabdodon_priscus ((Mochlodon_suessi Mochlodon_vorosi )(Zalmoxes_shqiperorum (Zalmoxes_robustus Transylvanosaurus_platycephalus ))))))))(Tenontosaurus_dossi Tenontosaurus_tilletti ))(Convolosaurus_marri Yueosaurus_tiantaiensis ))(Thescelosaurus_neglectus Thescelosaurus_assiniboiensis ))(Hypsilophodon_foxii (Gasparinisaura_cincosaltensis Parksosaurus_warreni ))))(Zephyrosaurus_schaffi (Koreanosaurus_boseongensis Orodromeus_makelai ))))))))))(Agilisaurus_louderbacki Hexinlusaurus_multidens )))(Scutellosaurus_lawleri (Emausaurus_ernstii (Scelidosaurus_harrisonii (Ankylosauria (Isaberrysaura_mollensis Stegosauria ))))))))))*
(Herrerasaurus_ischigualastensis (Chilesaurus_diegosuarezi (Laquintasaura_venezuelae (Lesothosaurus_diagnosticus ((Eocursor_parvus (((((Fruitadens_haagarorum (Lycorhinus_angustidens (Abrictosaurus_consors Heterodontosaurus_tucki )))(Tianyulong_confuciusi (Echinodon_becklesii (Wannanosaurus_yansiensis (Goyocephale_lattimorei (Prenocephale_prenes (Homalocephale_calathocercos (Pachycephalosaurus_wyomingensis Stegoceras_validum ))))))))((Liaoceratops_yanzigouensis (Archaeoceratops_oshimai Ajkaceratops_whole_Rostral ))(Stenopelix_valdensis (Yinlong_downsi (Chaoyangsaurus_youngi (Psittacosaurus_mongoliensis Psittacosaurus_major ))))))(Changmiania (Nanosaurus_agilis (Jeholosaurus_shangyuanensis (Changchunsaurus_parvus (Haya_griva (Yandusaurus_hongheensis ((Kulindadromeus_zabaikalicus (((((((Macrogryphosaurus_gondwanicus (Talenkauen_santacrucensis ((Anabisetia_saldiviai Mahuidacursor_lipanglef )(Kangnasaurus_coetzeei Morrosaurus_antarcticus ))))((Hesperonyx_martinhotomasorum (Camptosaurus_aphanoecetes (SHN015 (Draconyx_loureiroi_ (Camptosaurus_dispar Iguanodon_bernissartensis )))))(Eousdryosaurus_nanohallucis (Valdosaurus_canaliculatus (Dryosaurus Dysalotosaurus_lettowvorbecki )))))(Muttaburrasaurus_langdoni (Fostoria_dhimbangunmal (Transylvanosaurus_platycephalus (Vegagete_ornithopod (Rhabdodon_priscus (Rhabdodon_sp1 ((Mochlodon_suessi Mochlodon_vorosi )(Zalmoxes_robustus Zalmoxes_shqiperorum )))))))))(Tenontosaurus_dossi Tenontosaurus_tilletti ))(Convolosaurus_marri Yueosaurus_tiantaiensis ))(Thescelosaurus_neglectus Thescelosaurus_assiniboiensis ))(Hypsilophodon_foxii (Gasparinisaura_cincosaltensis Parksosaurus_warreni ))))(Zephyrosaurus_schaffi (Koreanosaurus_boseongensis Orodromeus_makelai ))))))))))(Agilisaurus_louderbacki Hexinlusaurus_multidens )))(Scutellosaurus_lawleri (Emausaurus_ernstii (Scelidosaurus_harrisonii (Ankylosauria (Isaberrysaura_mollensis Stegosauria ))))))))))*
(Herrerasaurus_ischigualastensis (Chilesaurus_diegosuarezi (Laquintasaura_venezuelae (Lesothosaurus_diagnosticus ((Eocursor_parvus (((((Fruitadens_haagarorum (Lycorhinus_angustidens (Abrictosaurus_consors Heterodontosaurus_tucki )))(Tianyulong_confuciusi (Echinodon_becklesii (Wannanosaurus_yansiensis (Goyocephale_lattimorei (Homalocephale_calathocercos (Prenocephale_prenes (Pachycephalosaurus_wyomingensis Stegoceras_validum ))))))))((Archaeoceratops_oshimai (Liaoceratops_yanzigouensis Ajkaceratops_whole_Rostral ))(Stenopelix_valdensis (Yinlong_downsi (Chaoyangsaurus_youngi (Psittacosaurus_mongoliensis Psittacosaurus_major ))))))(Changmiania (Nanosaurus_agilis (Jeholosaurus_shangyuanensis (Changchunsaurus_parvus (Haya_griva (Yandusaurus_hongheensis ((Kulindadromeus_zabaikalicus ((((((((Anabisetia_saldiviai (Kangnasaurus_coetzeei (Mahuidacursor_lipanglef Morrosaurus_antarcticus )))(Macrogryphosaurus_gondwanicus Talenkauen_santacrucensis ))((Hesperonyx_martinhotomasorum (Camptosaurus_aphanoecetes (SHN015 (Draconyx_loureiroi_ (Camptosaurus_dispar Iguanodon_bernissartensis )))))(Eousdryosaurus_nanohallucis (Valdosaurus_canaliculatus (Dryosaurus Dysalotosaurus_lettowvorbecki )))))(Muttaburrasaurus_langdoni (Transylvanosaurus_platycephalus (Fostoria_dhimbangunmal (Vegagete_ornithopod (Rhabdodon_sp1 (Rhabdodon_priscus ((Mochlodon_suessi Mochlodon_vorosi )(Zalmoxes_robustus Zalmoxes_shqiperorum )))))))))(Tenontosaurus_dossi Tenontosaurus_tilletti ))(Convolosaurus_marri Yueosaurus_tiantaiensis ))(Thescelosaurus_neglectus Thescelosaurus_assiniboiensis ))(Hypsilophodon_foxii (Gasparinisaura_cincosaltensis Parksosaurus_warreni ))))(Zephyrosaurus_schaffi (Koreanosaurus_boseongensis Orodromeus_makelai ))))))))))(Agilisaurus_louderbacki Hexinlusaurus_multidens )))(Scutellosaurus_lawleri (Emausaurus_ernstii (Scelidosaurus_harrisonii (Ankylosauria (Isaberrysaura_mollensis Stegosauria ))))))))))*
(Herrerasaurus_ischigualastensis (Chilesaurus_diegosuarezi (Laquintasaura_venezuelae (Lesothosaurus_diagnosticus ((Eocursor_parvus (((((Fruitadens_haagarorum (Lycorhinus_angustidens (Abrictosaurus_consors Heterodontosaurus_tucki )))(Tianyulong_confuciusi (Echinodon_becklesii (Wannanosaurus_yansiensis (Goyocephale_lattimorei (Prenocephale_prenes (Homalocephale_calathocercos (Pachycephalosaurus_wyomingensis Stegoceras_validum ))))))))((Liaoceratops_yanzigouensis (Archaeoceratops_oshimai Ajkaceratops_whole_Rostral ))(Stenopelix_valdensis (Yinlong_downsi (Chaoyangsaurus_youngi (Psittacosaurus_mongoliensis Psittacosaurus_major ))))))(Changmiania (Nanosaurus_agilis (Jeholosaurus_shangyuanensis (Changchunsaurus_parvus (Haya_griva (Yandusaurus_hongheensis (((Hypsilophodon_foxii ((((((Talenkauen_santacrucensis (Anabisetia_saldiviai (Mahuidacursor_lipanglef (Kangnasaurus_coetzeei (Macrogryphosaurus_gondwanicus Morrosaurus_antarcticus )))))((Hesperonyx_martinhotomasorum (Camptosaurus_aphanoecetes (SHN015 (Draconyx_loureiroi_ (Camptosaurus_dispar Iguanodon_bernissartensis )))))(Eousdryosaurus_nanohallucis (Dryosaurus (Dysalotosaurus_lettowvorbecki Valdosaurus_canaliculatus )))))(Muttaburrasaurus_langdoni ((Fostoria_dhimbangunmal Vegagete_ornithopod )(Rhabdodon_sp1 (Rhabdodon_priscus ((Mochlodon_suessi (Mochlodon_vorosi Transylvanosaurus_platycephalus ))(Zalmoxes_robustus Zalmoxes_shqiperorum )))))))(Tenontosaurus_dossi Tenontosaurus_tilletti ))(Thescelosaurus_neglectus Thescelosaurus_assiniboiensis ))(Convolosaurus_marri (Koreanosaurus_boseongensis Yueosaurus_tiantaiensis ))))(Kulindadromeus_zabaikalicus (Gasparinisaura_cincosaltensis Parksosaurus_warreni )))(Orodromeus_makelai Zephyrosaurus_schaffi )))))))))(Agilisaurus_louderbacki Hexinlusaurus_multidens )))(Scutellosaurus_lawleri (Emausaurus_ernstii (Scelidosaurus_harrisonii (Ankylosauria (Isaberrysaura_mollensis Stegosauria ))))))))))*
(Herrerasaurus_ischigualastensis (Chilesaurus_diegosuarezi (Laquintasaura_venezuelae (Lesothosaurus_diagnosticus ((Eocursor_parvus (((((Fruitadens_haagarorum (Lycorhinus_angustidens (Abrictosaurus_consors Heterodontosaurus_tucki )))(Tianyulong_confuciusi (Echinodon_becklesii (Wannanosaurus_yansiensis (Goyocephale_lattimorei (Prenocephale_prenes (Homalocephale_calathocercos (Pachycephalosaurus_wyomingensis Stegoceras_validum ))))))))((Liaoceratops_yanzigouensis (Archaeoceratops_oshimai Ajkaceratops_whole_Rostral ))(Stenopelix_valdensis (Yinlong_downsi (Chaoyangsaurus_youngi (Psittacosaurus_mongoliensis Psittacosaurus_major ))))))(Changmiania (Nanosaurus_agilis (Jeholosaurus_shangyuanensis (Changchunsaurus_parvus (Haya_griva (Yandusaurus_hongheensis (((Hypsilophodon_foxii ((((((Macrogryphosaurus_gondwanicus (Talenkauen_santacrucensis (Anabisetia_saldiviai (Morrosaurus_antarcticus (Kangnasaurus_coetzeei Mahuidacursor_lipanglef )))))((Hesperonyx_martinhotomasorum (Camptosaurus_aphanoecetes (SHN015 (Draconyx_loureiroi_ (Camptosaurus_dispar Iguanodon_bernissartensis )))))(Eousdryosaurus_nanohallucis (Dysalotosaurus_lettowvorbecki (Dryosaurus Valdosaurus_canaliculatus )))))(Muttaburrasaurus_langdoni ((Fostoria_dhimbangunmal Transylvanosaurus_platycephalus )(Vegagete_ornithopod (((Mochlodon_suessi Mochlodon_vorosi )(Zalmoxes_robustus Zalmoxes_shqiperorum ))(Rhabdodon_priscus Rhabdodon_sp1 ))))))(Tenontosaurus_dossi Tenontosaurus_tilletti ))(Thescelosaurus_neglectus Thescelosaurus_assiniboiensis ))(Convolosaurus_marri Yueosaurus_tiantaiensis )))(Kulindadromeus_zabaikalicus (Gasparinisaura_cincosaltensis Parksosaurus_warreni )))(Zephyrosaurus_schaffi (Koreanosaurus_boseongensis Orodromeus_makelai ))))))))))(Agilisaurus_louderbacki Hexinlusaurus_multidens )))(Scutellosaurus_lawleri (Emausaurus_ernstii (Scelidosaurus_harrisonii (Ankylosauria (Isaberrysaura_mollensis Stegosauria ))))))))))*
(Herrerasaurus_ischigualastensis (Chilesaurus_diegosuarezi (Laquintasaura_venezuelae (Lesothosaurus_diagnosticus ((Eocursor_parvus (((((Fruitadens_haagarorum (Lycorhinus_angustidens (Abrictosaurus_consors Heterodontosaurus_tucki )))(Tianyulong_confuciusi (Echinodon_becklesii (Wannanosaurus_yansiensis (Goyocephale_lattimorei (Prenocephale_prenes (Homalocephale_calathocercos (Pachycephalosaurus_wyomingensis Stegoceras_validum ))))))))((Archaeoceratops_oshimai (Liaoceratops_yanzigouensis Ajkaceratops_whole_Rostral ))(Stenopelix_valdensis (Yinlong_downsi (Chaoyangsaurus_youngi (Psittacosaurus_mongoliensis Psittacosaurus_major ))))))(Changmiania (Nanosaurus_agilis (Jeholosaurus_shangyuanensis (Changchunsaurus_parvus (Haya_griva (Yandusaurus_hongheensis ((Kulindadromeus_zabaikalicus (((((((Talenkauen_santacrucensis (Anabisetia_saldiviai (Mahuidacursor_lipanglef (Macrogryphosaurus_gondwanicus (Kangnasaurus_coetzeei Morrosaurus_antarcticus )))))((Hesperonyx_martinhotomasorum (Camptosaurus_aphanoecetes (SHN015 (Draconyx_loureiroi_ (Camptosaurus_dispar Iguanodon_bernissartensis )))))(Eousdryosaurus_nanohallucis (Dysalotosaurus_lettowvorbecki (Dryosaurus Valdosaurus_canaliculatus )))))(Muttaburrasaurus_langdoni (Fostoria_dhimbangunmal (Vegagete_ornithopod (((Mochlodon_vorosi (Mochlodon_suessi Transylvanosaurus_platycephalus ))(Zalmoxes_robustus Zalmoxes_shqiperorum ))(Rhabdodon_priscus Rhabdodon_sp1 ))))))(Tenontosaurus_dossi Tenontosaurus_tilletti ))(Convolosaurus_marri Yueosaurus_tiantaiensis ))(Thescelosaurus_neglectus Thescelosaurus_assiniboiensis ))(Hypsilophodon_foxii (Gasparinisaura_cincosaltensis Parksosaurus_warreni ))))(Zephyrosaurus_schaffi (Koreanosaurus_boseongensis Orodromeus_makelai ))))))))))(Agilisaurus_louderbacki Hexinlusaurus_multidens )))(Scutellosaurus_lawleri (Emausaurus_ernstii (Scelidosaurus_harrisonii (Ankylosauria (Isaberrysaura_mollensis Stegosauria ))))))))))*
(Herrerasaurus_ischigualastensis (Chilesaurus_diegosuarezi (Laquintasaura_venezuelae (Lesothosaurus_diagnosticus ((Eocursor_parvus (((((Fruitadens_haagarorum (Lycorhinus_angustidens (Abrictosaurus_consors Heterodontosaurus_tucki )))(Tianyulong_confuciusi (Echinodon_becklesii (Wannanosaurus_yansiensis (Goyocephale_lattimorei (Homalocephale_calathocercos (Prenocephale_prenes (Pachycephalosaurus_wyomingensis Stegoceras_validum ))))))))((Liaoceratops_yanzigouensis (Archaeoceratops_oshimai Ajkaceratops_whole_Rostral ))(Stenopelix_valdensis (Yinlong_downsi (Chaoyangsaurus_youngi (Psittacosaurus_mongoliensis Psittacosaurus_major ))))))(Changmiania (Nanosaurus_agilis (Jeholosaurus_shangyuanensis (Changchunsaurus_parvus (Haya_griva (Yandusaurus_hongheensis ((Kulindadromeus_zabaikalicus (((((((Talenkauen_santacrucensis ((Anabisetia_saldiviai Mahuidacursor_lipanglef )(Macrogryphosaurus_gondwanicus (Kangnasaurus_coetzeei Morrosaurus_antarcticus ))))((Hesperonyx_martinhotomasorum (Camptosaurus_aphanoecetes (SHN015 (Draconyx_loureiroi_ (Camptosaurus_dispar Iguanodon_bernissartensis )))))(Eousdryosaurus_nanohallucis (Valdosaurus_canaliculatus (Dryosaurus Dysalotosaurus_lettowvorbecki )))))(Muttaburrasaurus_langdoni (Fostoria_dhimbangunmal ((Rhabdodon_sp1 (Rhabdodon_priscus ((Mochlodon_suessi Mochlodon_vorosi )(Zalmoxes_robustus Zalmoxes_shqiperorum ))))(Vegagete_ornithopod Transylvanosaurus_platycephalus )))))(Tenontosaurus_dossi Tenontosaurus_tilletti ))(Convolosaurus_marri Yueosaurus_tiantaiensis ))(Thescelosaurus_neglectus Thescelosaurus_assiniboiensis ))(Hypsilophodon_foxii (Gasparinisaura_cincosaltensis Parksosaurus_warreni ))))(Zephyrosaurus_schaffi (Koreanosaurus_boseongensis Orodromeus_makelai ))))))))))(Agilisaurus_louderbacki Hexinlusaurus_multidens )))(Scutellosaurus_lawleri (Emausaurus_ernstii (Scelidosaurus_harrisonii (Ankylosauria (Isaberrysaura_mollensis Stegosauria ))))))))))*
(Herrerasaurus_ischigualastensis (Chilesaurus_diegosuarezi (Laquintasaura_venezuelae (Lesothosaurus_diagnosticus ((Eocursor_parvus (((((Fruitadens_haagarorum (Lycorhinus_angustidens (Abrictosaurus_consors Heterodontosaurus_tucki )))(Tianyulong_confuciusi (Echinodon_becklesii (Wannanosaurus_yansiensis (Goyocephale_lattimorei (Homalocephale_calathocercos (Prenocephale_prenes (Pachycephalosaurus_wyomingensis Stegoceras_validum ))))))))((Liaoceratops_yanzigouensis (Archaeoceratops_oshimai Ajkaceratops_whole_Rostral ))(Stenopelix_valdensis (Yinlong_downsi (Chaoyangsaurus_youngi (Psittacosaurus_mongoliensis Psittacosaurus_major ))))))(Changmiania (Nanosaurus_agilis (Jeholosaurus_shangyuanensis (Changchunsaurus_parvus (Haya_griva (Yandusaurus_hongheensis ((Kulindadromeus_zabaikalicus (((((((Talenkauen_santacrucensis (Anabisetia_saldiviai (Morrosaurus_antarcticus (Kangnasaurus_coetzeei (Macrogryphosaurus_gondwanicus Mahuidacursor_lipanglef )))))((Hesperonyx_martinhotomasorum (Camptosaurus_aphanoecetes (SHN015 (Draconyx_loureiroi_ (Camptosaurus_dispar Iguanodon_bernissartensis )))))(Eousdryosaurus_nanohallucis (Dysalotosaurus_lettowvorbecki (Dryosaurus Valdosaurus_canaliculatus )))))(Muttaburrasaurus_langdoni (Fostoria_dhimbangunmal (Vegagete_ornithopod (Rhabdodon_priscus (Rhabdodon_sp1 ((Mochlodon_suessi Mochlodon_vorosi )(Zalmoxes_shqiperorum (Zalmoxes_robustus Transylvanosaurus_platycephalus )))))))))(Tenontosaurus_dossi Tenontosaurus_tilletti ))(Convolosaurus_marri Yueosaurus_tiantaiensis ))(Thescelosaurus_neglectus Thescelosaurus_assiniboiensis ))(Hypsilophodon_foxii (Gasparinisaura_cincosaltensis Parksosaurus_warreni ))))(Zephyrosaurus_schaffi (Koreanosaurus_boseongensis Orodromeus_makelai ))))))))))(Agilisaurus_louderbacki Hexinlusaurus_multidens )))(Scutellosaurus_lawleri (Emausaurus_ernstii (Scelidosaurus_harrisonii (Ankylosauria (Isaberrysaura_mollensis Stegosauria ))))))))))*
(Herrerasaurus_ischigualastensis (Chilesaurus_diegosuarezi (Laquintasaura_venezuelae (Lesothosaurus_diagnosticus ((Eocursor_parvus (((((Fruitadens_haagarorum (Lycorhinus_angustidens (Abrictosaurus_consors Heterodontosaurus_tucki )))(Tianyulong_confuciusi (Echinodon_becklesii (Wannanosaurus_yansiensis (Goyocephale_lattimorei (Prenocephale_prenes (Homalocephale_calathocercos (Pachycephalosaurus_wyomingensis Stegoceras_validum ))))))))((Liaoceratops_yanzigouensis (Archaeoceratops_oshimai Ajkaceratops_whole_Rostral ))(Stenopelix_valdensis (Yinlong_downsi (Chaoyangsaurus_youngi (Psittacosaurus_mongoliensis Psittacosaurus_major ))))))(Changmiania (Nanosaurus_agilis (Jeholosaurus_shangyuanensis (Changchunsaurus_parvus (Haya_griva (Yandusaurus_hongheensis ((Kulindadromeus_zabaikalicus (((((((Macrogryphosaurus_gondwanicus (Talenkauen_santacrucensis (Anabisetia_saldiviai (Morrosaurus_antarcticus (Kangnasaurus_coetzeei Mahuidacursor_lipanglef )))))((Hesperonyx_martinhotomasorum (Camptosaurus_aphanoecetes (SHN015 (Draconyx_loureiroi_ (Camptosaurus_dispar Iguanodon_bernissartensis )))))(Eousdryosaurus_nanohallucis (Dysalotosaurus_lettowvorbecki (Dryosaurus Valdosaurus_canaliculatus )))))(Muttaburrasaurus_langdoni (Fostoria_dhimbangunmal ((((Mochlodon_suessi Mochlodon_vorosi )(Zalmoxes_robustus Zalmoxes_shqiperorum ))(Rhabdodon_priscus Rhabdodon_sp1 ))(Vegagete_ornithopod Transylvanosaurus_platycephalus )))))(Tenontosaurus_dossi Tenontosaurus_tilletti ))(Convolosaurus_marri Yueosaurus_tiantaiensis ))(Thescelosaurus_neglectus Thescelosaurus_assiniboiensis ))(Hypsilophodon_foxii (Gasparinisaura_cincosaltensis Parksosaurus_warreni ))))(Zephyrosaurus_schaffi (Koreanosaurus_boseongensis Orodromeus_makelai ))))))))))(Agilisaurus_louderbacki Hexinlusaurus_multidens )))(Scutellosaurus_lawleri (Emausaurus_ernstii (Scelidosaurus_harrisonii (Ankylosauria (Isaberrysaura_mollensis Stegosauria ))))))))))*
(Herrerasaurus_ischigualastensis (Chilesaurus_diegosuarezi (Laquintasaura_venezuelae (Lesothosaurus_diagnosticus ((Eocursor_parvus (((((Fruitadens_haagarorum (Lycorhinus_angustidens (Abrictosaurus_consors Heterodontosaurus_tucki )))(Tianyulong_confuciusi (Echinodon_becklesii (Wannanosaurus_yansiensis (Goyocephale_lattimorei (Prenocephale_prenes (Homalocephale_calathocercos (Pachycephalosaurus_wyomingensis Stegoceras_validum ))))))))((Liaoceratops_yanzigouensis (Archaeoceratops_oshimai Ajkaceratops_whole_Rostral ))(Stenopelix_valdensis (Yinlong_downsi (Chaoyangsaurus_youngi (Psittacosaurus_mongoliensis Psittacosaurus_major ))))))(Changmiania (Nanosaurus_agilis (Jeholosaurus_shangyuanensis (Changchunsaurus_parvus (Haya_griva (Yandusaurus_hongheensis ((Kulindadromeus_zabaikalicus (((((((Talenkauen_santacrucensis (Anabisetia_saldiviai (Mahuidacursor_lipanglef (Kangnasaurus_coetzeei (Macrogryphosaurus_gondwanicus Morrosaurus_antarcticus )))))((Hesperonyx_martinhotomasorum (Camptosaurus_aphanoecetes (SHN015 (Draconyx_loureiroi_ (Camptosaurus_dispar Iguanodon_bernissartensis )))))(Eousdryosaurus_nanohallucis (Dryosaurus (Dysalotosaurus_lettowvorbecki Valdosaurus_canaliculatus )))))(Muttaburrasaurus_langdoni ((Fostoria_dhimbangunmal Vegagete_ornithopod )(Rhabdodon_sp1 (Rhabdodon_priscus ((Mochlodon_suessi (Mochlodon_vorosi Transylvanosaurus_platycephalus ))(Zalmoxes_robustus Zalmoxes_shqiperorum )))))))(Tenontosaurus_dossi Tenontosaurus_tilletti ))(Convolosaurus_marri Yueosaurus_tiantaiensis ))(Thescelosaurus_neglectus Thescelosaurus_assiniboiensis ))(Hypsilophodon_foxii (Gasparinisaura_cincosaltensis Parksosaurus_warreni ))))(Zephyrosaurus_schaffi (Koreanosaurus_boseongensis Orodromeus_makelai ))))))))))(Agilisaurus_louderbacki Hexinlusaurus_multidens )))(Scutellosaurus_lawleri (Emausaurus_ernstii (Scelidosaurus_harrisonii (Ankylosauria (Isaberrysaura_mollensis Stegosauria ))))))))))*
(Herrerasaurus_ischigualastensis (Chilesaurus_diegosuarezi (Laquintasaura_venezuelae (Lesothosaurus_diagnosticus ((Eocursor_parvus (((((Fruitadens_haagarorum (Lycorhinus_angustidens (Abrictosaurus_consors Heterodontosaurus_tucki )))(Tianyulong_confuciusi (Echinodon_becklesii (Wannanosaurus_yansiensis (Goyocephale_lattimorei (Homalocephale_calathocercos (Prenocephale_prenes (Pachycephalosaurus_wyomingensis Stegoceras_validum ))))))))((Liaoceratops_yanzigouensis (Archaeoceratops_oshimai Ajkaceratops_whole_Rostral ))(Stenopelix_valdensis (Yinlong_downsi (Chaoyangsaurus_youngi (Psittacosaurus_mongoliensis Psittacosaurus_major ))))))(Changmiania (Nanosaurus_agilis (Jeholosaurus_shangyuanensis (Changchunsaurus_parvus (Haya_griva (Yandusaurus_hongheensis (((Hypsilophodon_foxii ((((((Talenkauen_santacrucensis (Anabisetia_saldiviai (Morrosaurus_antarcticus (Kangnasaurus_coetzeei (Macrogryphosaurus_gondwanicus Mahuidacursor_lipanglef )))))((Hesperonyx_martinhotomasorum (Camptosaurus_aphanoecetes (SHN015 (Draconyx_loureiroi_ (Camptosaurus_dispar Iguanodon_bernissartensis )))))(Eousdryosaurus_nanohallucis (Dysalotosaurus_lettowvorbecki (Dryosaurus Valdosaurus_canaliculatus )))))(Muttaburrasaurus_langdoni (Fostoria_dhimbangunmal (Vegagete_ornithopod (Rhabdodon_priscus (Rhabdodon_sp1 ((Mochlodon_suessi Mochlodon_vorosi )(Zalmoxes_shqiperorum (Zalmoxes_robustus Transylvanosaurus_platycephalus )))))))))(Tenontosaurus_dossi Tenontosaurus_tilletti ))(Thescelosaurus_neglectus Thescelosaurus_assiniboiensis ))(Convolosaurus_marri Yueosaurus_tiantaiensis )))(Kulindadromeus_zabaikalicus (Gasparinisaura_cincosaltensis Parksosaurus_warreni )))(Zephyrosaurus_schaffi (Koreanosaurus_boseongensis Orodromeus_makelai ))))))))))(Agilisaurus_louderbacki Hexinlusaurus_multidens )))(Scutellosaurus_lawleri (Emausaurus_ernstii (Scelidosaurus_harrisonii (Ankylosauria (Isaberrysaura_mollensis Stegosauria ))))))))))*
(Herrerasaurus_ischigualastensis (Chilesaurus_diegosuarezi (Laquintasaura_venezuelae (Lesothosaurus_diagnosticus ((Eocursor_parvus (((((Fruitadens_haagarorum (Lycorhinus_angustidens (Abrictosaurus_consors Heterodontosaurus_tucki )))(Tianyulong_confuciusi (Echinodon_becklesii (Wannanosaurus_yansiensis (Goyocephale_lattimorei (Prenocephale_prenes (Homalocephale_calathocercos (Pachycephalosaurus_wyomingensis Stegoceras_validum ))))))))((Liaoceratops_yanzigouensis (Archaeoceratops_oshimai Ajkaceratops_whole_Rostral ))(Stenopelix_valdensis (Yinlong_downsi (Chaoyangsaurus_youngi (Psittacosaurus_mongoliensis Psittacosaurus_major ))))))(Changmiania (Nanosaurus_agilis (Jeholosaurus_shangyuanensis (Changchunsaurus_parvus (Haya_griva (Yandusaurus_hongheensis (((Hypsilophodon_foxii ((((((Macrogryphosaurus_gondwanicus (Talenkauen_santacrucensis (Anabisetia_saldiviai (Morrosaurus_antarcticus (Kangnasaurus_coetzeei Mahuidacursor_lipanglef )))))((Hesperonyx_martinhotomasorum (Camptosaurus_aphanoecetes (SHN015 (Draconyx_loureiroi_ (Camptosaurus_dispar Iguanodon_bernissartensis )))))(Eousdryosaurus_nanohallucis (Dysalotosaurus_lettowvorbecki (Dryosaurus Valdosaurus_canaliculatus )))))(Muttaburrasaurus_langdoni (Fostoria_dhimbangunmal ((((Mochlodon_suessi Mochlodon_vorosi )(Zalmoxes_robustus Zalmoxes_shqiperorum ))(Rhabdodon_priscus Rhabdodon_sp1 ))(Vegagete_ornithopod Transylvanosaurus_platycephalus )))))(Tenontosaurus_dossi Tenontosaurus_tilletti ))(Thescelosaurus_neglectus Thescelosaurus_assiniboiensis ))(Convolosaurus_marri (Koreanosaurus_boseongensis Yueosaurus_tiantaiensis ))))(Kulindadromeus_zabaikalicus (Gasparinisaura_cincosaltensis Parksosaurus_warreni )))(Orodromeus_makelai Zephyrosaurus_schaffi )))))))))(Agilisaurus_louderbacki Hexinlusaurus_multidens )))(Scutellosaurus_lawleri (Emausaurus_ernstii (Scelidosaurus_harrisonii (Ankylosauria (Isaberrysaura_mollensis Stegosauria ))))))))))*
(Herrerasaurus_ischigualastensis (Chilesaurus_diegosuarezi (Laquintasaura_venezuelae (Lesothosaurus_diagnosticus ((Eocursor_parvus (((((Fruitadens_haagarorum (Lycorhinus_angustidens (Abrictosaurus_consors Heterodontosaurus_tucki )))(Tianyulong_confuciusi (Echinodon_becklesii (Wannanosaurus_yansiensis (Goyocephale_lattimorei (Homalocephale_calathocercos (Prenocephale_prenes (Pachycephalosaurus_wyomingensis Stegoceras_validum ))))))))((Liaoceratops_yanzigouensis (Archaeoceratops_oshimai Ajkaceratops_whole_Rostral ))(Stenopelix_valdensis (Yinlong_downsi (Chaoyangsaurus_youngi (Psittacosaurus_mongoliensis Psittacosaurus_major ))))))(Changmiania (Nanosaurus_agilis (Jeholosaurus_shangyuanensis (Changchunsaurus_parvus (Haya_griva (Yandusaurus_hongheensis (((Hypsilophodon_foxii ((((((Talenkauen_santacrucensis ((Mahuidacursor_lipanglef (Anabisetia_saldiviai Macrogryphosaurus_gondwanicus ))(Kangnasaurus_coetzeei Morrosaurus_antarcticus )))((Hesperonyx_martinhotomasorum (Camptosaurus_aphanoecetes (SHN015 (Draconyx_loureiroi_ (Camptosaurus_dispar Iguanodon_bernissartensis )))))(Eousdryosaurus_nanohallucis (Dryosaurus (Dysalotosaurus_lettowvorbecki Valdosaurus_canaliculatus )))))(Muttaburrasaurus_langdoni (Fostoria_dhimbangunmal (Vegagete_ornithopod (((Mochlodon_suessi Mochlodon_vorosi )(Zalmoxes_robustus (Zalmoxes_shqiperorum Transylvanosaurus_platycephalus )))(Rhabdodon_priscus Rhabdodon_sp1 ))))))(Tenontosaurus_dossi Tenontosaurus_tilletti ))(Thescelosaurus_neglectus Thescelosaurus_assiniboiensis ))(Convolosaurus_marri (Koreanosaurus_boseongensis Yueosaurus_tiantaiensis ))))(Kulindadromeus_zabaikalicus (Gasparinisaura_cincosaltensis Parksosaurus_warreni )))(Orodromeus_makelai Zephyrosaurus_schaffi )))))))))(Agilisaurus_louderbacki Hexinlusaurus_multidens )))(Scutellosaurus_lawleri (Emausaurus_ernstii (Scelidosaurus_harrisonii (Ankylosauria (Isaberrysaura_mollensis Stegosauria ))))))))))*
(Herrerasaurus_ischigualastensis (Chilesaurus_diegosuarezi (Laquintasaura_venezuelae (Lesothosaurus_diagnosticus ((Eocursor_parvus (((((Fruitadens_haagarorum (Lycorhinus_angustidens (Abrictosaurus_consors Heterodontosaurus_tucki )))(Tianyulong_confuciusi (Echinodon_becklesii (Wannanosaurus_yansiensis (Goyocephale_lattimorei (Homalocephale_calathocercos (Prenocephale_prenes (Pachycephalosaurus_wyomingensis Stegoceras_validum ))))))))((Ajkaceratops_whole_Rostral (Archaeoceratops_oshimai Liaoceratops_yanzigouensis ))(Stenopelix_valdensis (Yinlong_downsi (Chaoyangsaurus_youngi (Psittacosaurus_mongoliensis Psittacosaurus_major ))))))(Changmiania (Nanosaurus_agilis (Jeholosaurus_shangyuanensis (Changchunsaurus_parvus (Haya_griva (Yandusaurus_hongheensis ((Kulindadromeus_zabaikalicus (((((((Talenkauen_santacrucensis ((Anabisetia_saldiviai (Kangnasaurus_coetzeei Morrosaurus_antarcticus ))(Macrogryphosaurus_gondwanicus Mahuidacursor_lipanglef )))((Hesperonyx_martinhotomasorum (Camptosaurus_aphanoecetes (SHN015 (Draconyx_loureiroi_ (Camptosaurus_dispar Iguanodon_bernissartensis )))))(Eousdryosaurus_nanohallucis (Dryosaurus (Dysalotosaurus_lettowvorbecki Valdosaurus_canaliculatus )))))(Muttaburrasaurus_langdoni (Transylvanosaurus_platycephalus (Fostoria_dhimbangunmal (Vegagete_ornithopod (Rhabdodon_sp1 (Rhabdodon_priscus ((Mochlodon_suessi Mochlodon_vorosi )(Zalmoxes_robustus Zalmoxes_shqiperorum )))))))))(Tenontosaurus_dossi Tenontosaurus_tilletti ))(Convolosaurus_marri Yueosaurus_tiantaiensis ))(Thescelosaurus_neglectus Thescelosaurus_assiniboiensis ))(Hypsilophodon_foxii (Gasparinisaura_cincosaltensis Parksosaurus_warreni ))))(Zephyrosaurus_schaffi (Koreanosaurus_boseongensis Orodromeus_makelai ))))))))))(Agilisaurus_louderbacki Hexinlusaurus_multidens )))(Scutellosaurus_lawleri (Emausaurus_ernstii (Scelidosaurus_harrisonii (Ankylosauria (Isaberrysaura_mollensis Stegosauria ))))))))))*
(Herrerasaurus_ischigualastensis (Chilesaurus_diegosuarezi (Laquintasaura_venezuelae (Lesothosaurus_diagnosticus ((Eocursor_parvus (((((Fruitadens_haagarorum (Lycorhinus_angustidens (Abrictosaurus_consors Heterodontosaurus_tucki )))(Tianyulong_confuciusi (Echinodon_becklesii (Wannanosaurus_yansiensis (Goyocephale_lattimorei (Prenocephale_prenes (Homalocephale_calathocercos (Pachycephalosaurus_wyomingensis Stegoceras_validum ))))))))((Archaeoceratops_oshimai (Liaoceratops_yanzigouensis Ajkaceratops_whole_Rostral ))(Stenopelix_valdensis (Yinlong_downsi (Chaoyangsaurus_youngi (Psittacosaurus_mongoliensis Psittacosaurus_major ))))))(Changmiania (Nanosaurus_agilis (Jeholosaurus_shangyuanensis (Changchunsaurus_parvus (Haya_griva (Yandusaurus_hongheensis ((Kulindadromeus_zabaikalicus (((((((Macrogryphosaurus_gondwanicus (Talenkauen_santacrucensis (Anabisetia_saldiviai (Mahuidacursor_lipanglef (Kangnasaurus_coetzeei Morrosaurus_antarcticus )))))((Hesperonyx_martinhotomasorum (Camptosaurus_aphanoecetes (SHN015 (Draconyx_loureiroi_ (Camptosaurus_dispar Iguanodon_bernissartensis )))))(Eousdryosaurus_nanohallucis (Dysalotosaurus_lettowvorbecki (Dryosaurus Valdosaurus_canaliculatus )))))(Muttaburrasaurus_langdoni ((Fostoria_dhimbangunmal Vegagete_ornithopod )(Transylvanosaurus_platycephalus (Rhabdodon_priscus (Rhabdodon_sp1 ((Mochlodon_suessi Mochlodon_vorosi )(Zalmoxes_robustus Zalmoxes_shqiperorum ))))))))(Tenontosaurus_dossi Tenontosaurus_tilletti ))(Convolosaurus_marri Yueosaurus_tiantaiensis ))(Thescelosaurus_neglectus Thescelosaurus_assiniboiensis ))(Hypsilophodon_foxii (Gasparinisaura_cincosaltensis Parksosaurus_warreni ))))(Zephyrosaurus_schaffi (Koreanosaurus_boseongensis Orodromeus_makelai ))))))))))(Agilisaurus_louderbacki Hexinlusaurus_multidens )))(Scutellosaurus_lawleri (Emausaurus_ernstii (Scelidosaurus_harrisonii (Ankylosauria (Isaberrysaura_mollensis Stegosauria ))))))))))*
(Herrerasaurus_ischigualastensis (Chilesaurus_diegosuarezi (Laquintasaura_venezuelae (Lesothosaurus_diagnosticus ((Eocursor_parvus (((((Fruitadens_haagarorum (Lycorhinus_angustidens (Abrictosaurus_consors Heterodontosaurus_tucki )))(Tianyulong_confuciusi (Echinodon_becklesii (Wannanosaurus_yansiensis (Goyocephale_lattimorei (Prenocephale_prenes (Homalocephale_calathocercos (Pachycephalosaurus_wyomingensis Stegoceras_validum ))))))))((Ajkaceratops_whole_Rostral (Archaeoceratops_oshimai Liaoceratops_yanzigouensis ))(Stenopelix_valdensis (Yinlong_downsi (Chaoyangsaurus_youngi (Psittacosaurus_mongoliensis Psittacosaurus_major ))))))(Changmiania (Nanosaurus_agilis (Jeholosaurus_shangyuanensis (Changchunsaurus_parvus (Haya_griva (Yandusaurus_hongheensis (((Hypsilophodon_foxii ((((((Talenkauen_santacrucensis ((Anabisetia_saldiviai Mahuidacursor_lipanglef )(Morrosaurus_antarcticus (Kangnasaurus_coetzeei Macrogryphosaurus_gondwanicus ))))((Hesperonyx_martinhotomasorum (Camptosaurus_aphanoecetes (SHN015 (Draconyx_loureiroi_ (Camptosaurus_dispar Iguanodon_bernissartensis )))))(Eousdryosaurus_nanohallucis (Dryosaurus (Dysalotosaurus_lettowvorbecki Valdosaurus_canaliculatus )))))(Muttaburrasaurus_langdoni ((Fostoria_dhimbangunmal (Vegagete_ornithopod Transylvanosaurus_platycephalus ))(Rhabdodon_priscus (Rhabdodon_sp1 ((Mochlodon_suessi Mochlodon_vorosi )(Zalmoxes_robustus Zalmoxes_shqiperorum )))))))(Tenontosaurus_dossi Tenontosaurus_tilletti ))(Thescelosaurus_neglectus Thescelosaurus_assiniboiensis ))(Convolosaurus_marri (Koreanosaurus_boseongensis Yueosaurus_tiantaiensis ))))(Kulindadromeus_zabaikalicus (Gasparinisaura_cincosaltensis Parksosaurus_warreni )))(Orodromeus_makelai Zephyrosaurus_schaffi )))))))))(Agilisaurus_louderbacki Hexinlusaurus_multidens )))(Scutellosaurus_lawleri (Emausaurus_ernstii (Scelidosaurus_harrisonii (Ankylosauria (Isaberrysaura_mollensis Stegosauria ))))))))))*
(Herrerasaurus_ischigualastensis (Chilesaurus_diegosuarezi (Laquintasaura_venezuelae (Lesothosaurus_diagnosticus ((Eocursor_parvus (((((Fruitadens_haagarorum (Lycorhinus_angustidens (Abrictosaurus_consors Heterodontosaurus_tucki )))(Tianyulong_confuciusi (Echinodon_becklesii (Wannanosaurus_yansiensis (Goyocephale_lattimorei (Homalocephale_calathocercos (Prenocephale_prenes (Pachycephalosaurus_wyomingensis Stegoceras_validum ))))))))((Liaoceratops_yanzigouensis (Archaeoceratops_oshimai Ajkaceratops_whole_Rostral ))(Stenopelix_valdensis (Yinlong_downsi (Chaoyangsaurus_youngi (Psittacosaurus_mongoliensis Psittacosaurus_major ))))))(Changmiania (Nanosaurus_agilis (Jeholosaurus_shangyuanensis (Changchunsaurus_parvus (Haya_griva (Yandusaurus_hongheensis (((Hypsilophodon_foxii (((((((Anabisetia_saldiviai (Morrosaurus_antarcticus (Kangnasaurus_coetzeei Mahuidacursor_lipanglef )))(Macrogryphosaurus_gondwanicus Talenkauen_santacrucensis ))((Hesperonyx_martinhotomasorum (Camptosaurus_aphanoecetes (SHN015 (Draconyx_loureiroi_ (Camptosaurus_dispar Iguanodon_bernissartensis )))))(Eousdryosaurus_nanohallucis (Valdosaurus_canaliculatus (Dryosaurus Dysalotosaurus_lettowvorbecki )))))(Muttaburrasaurus_langdoni ((Fostoria_dhimbangunmal Vegagete_ornithopod )(((Mochlodon_suessi Mochlodon_vorosi )(Zalmoxes_robustus Zalmoxes_shqiperorum ))(Transylvanosaurus_platycephalus (Rhabdodon_priscus Rhabdodon_sp1 ))))))(Tenontosaurus_dossi Tenontosaurus_tilletti ))(Thescelosaurus_neglectus Thescelosaurus_assiniboiensis ))(Convolosaurus_marri (Koreanosaurus_boseongensis Yueosaurus_tiantaiensis ))))(Kulindadromeus_zabaikalicus (Gasparinisaura_cincosaltensis Parksosaurus_warreni )))(Orodromeus_makelai Zephyrosaurus_schaffi )))))))))(Agilisaurus_louderbacki Hexinlusaurus_multidens )))(Scutellosaurus_lawleri (Emausaurus_ernstii (Scelidosaurus_harrisonii (Ankylosauria (Isaberrysaura_mollensis Stegosauria ))))))))))*
(Herrerasaurus_ischigualastensis (Chilesaurus_diegosuarezi (Laquintasaura_venezuelae (Lesothosaurus_diagnosticus ((Eocursor_parvus (((((Fruitadens_haagarorum (Lycorhinus_angustidens (Abrictosaurus_consors Heterodontosaurus_tucki )))(Tianyulong_confuciusi (Echinodon_becklesii (Wannanosaurus_yansiensis (Goyocephale_lattimorei (Prenocephale_prenes (Homalocephale_calathocercos (Pachycephalosaurus_wyomingensis Stegoceras_validum ))))))))((Ajkaceratops_whole_Rostral (Archaeoceratops_oshimai Liaoceratops_yanzigouensis ))(Stenopelix_valdensis (Yinlong_downsi (Chaoyangsaurus_youngi (Psittacosaurus_mongoliensis Psittacosaurus_major ))))))(Changmiania (Nanosaurus_agilis (Jeholosaurus_shangyuanensis (Changchunsaurus_parvus (Haya_griva (Yandusaurus_hongheensis ((Kulindadromeus_zabaikalicus (((((((Talenkauen_santacrucensis ((Anabisetia_saldiviai Mahuidacursor_lipanglef )(Morrosaurus_antarcticus (Kangnasaurus_coetzeei Macrogryphosaurus_gondwanicus ))))((Hesperonyx_martinhotomasorum (Camptosaurus_aphanoecetes (SHN015 (Draconyx_loureiroi_ (Camptosaurus_dispar Iguanodon_bernissartensis )))))(Eousdryosaurus_nanohallucis (Dryosaurus (Dysalotosaurus_lettowvorbecki Valdosaurus_canaliculatus )))))(Muttaburrasaurus_langdoni ((Fostoria_dhimbangunmal (Vegagete_ornithopod Transylvanosaurus_platycephalus ))(Rhabdodon_priscus (Rhabdodon_sp1 ((Mochlodon_suessi Mochlodon_vorosi )(Zalmoxes_robustus Zalmoxes_shqiperorum )))))))(Tenontosaurus_dossi Tenontosaurus_tilletti ))(Convolosaurus_marri Yueosaurus_tiantaiensis ))(Thescelosaurus_neglectus Thescelosaurus_assiniboiensis ))(Hypsilophodon_foxii (Gasparinisaura_cincosaltensis Parksosaurus_warreni ))))(Zephyrosaurus_schaffi (Koreanosaurus_boseongensis Orodromeus_makelai ))))))))))(Agilisaurus_louderbacki Hexinlusaurus_multidens )))(Scutellosaurus_lawleri (Emausaurus_ernstii (Scelidosaurus_harrisonii (Ankylosauria (Isaberrysaura_mollensis Stegosauria ))))))))))*
(Herrerasaurus_ischigualastensis (Chilesaurus_diegosuarezi (Laquintasaura_venezuelae (Lesothosaurus_diagnosticus ((Eocursor_parvus (((((Fruitadens_haagarorum (Lycorhinus_angustidens (Abrictosaurus_consors Heterodontosaurus_tucki )))(Tianyulong_confuciusi (Echinodon_becklesii (Wannanosaurus_yansiensis (Goyocephale_lattimorei (Prenocephale_prenes (Homalocephale_calathocercos (Pachycephalosaurus_wyomingensis Stegoceras_validum ))))))))((Ajkaceratops_whole_Rostral (Archaeoceratops_oshimai Liaoceratops_yanzigouensis ))(Stenopelix_valdensis (Yinlong_downsi (Chaoyangsaurus_youngi (Psittacosaurus_mongoliensis Psittacosaurus_major ))))))(Changmiania (Nanosaurus_agilis (Jeholosaurus_shangyuanensis (Changchunsaurus_parvus (Haya_griva (Yandusaurus_hongheensis (((Hypsilophodon_foxii ((((((Talenkauen_santacrucensis (Anabisetia_saldiviai (Macrogryphosaurus_gondwanicus (Morrosaurus_antarcticus (Kangnasaurus_coetzeei Mahuidacursor_lipanglef )))))((Hesperonyx_martinhotomasorum (Camptosaurus_aphanoecetes (SHN015 (Draconyx_loureiroi_ (Camptosaurus_dispar Iguanodon_bernissartensis )))))(Eousdryosaurus_nanohallucis (Dryosaurus (Dysalotosaurus_lettowvorbecki Valdosaurus_canaliculatus )))))(Muttaburrasaurus_langdoni (Fostoria_dhimbangunmal (Vegagete_ornithopod (Rhabdodon_priscus (Rhabdodon_sp1 ((Mochlodon_vorosi (Mochlodon_suessi Transylvanosaurus_platycephalus ))(Zalmoxes_robustus Zalmoxes_shqiperorum ))))))))(Tenontosaurus_dossi Tenontosaurus_tilletti ))(Thescelosaurus_neglectus Thescelosaurus_assiniboiensis ))(Convolosaurus_marri (Koreanosaurus_boseongensis Yueosaurus_tiantaiensis ))))(Kulindadromeus_zabaikalicus (Gasparinisaura_cincosaltensis Parksosaurus_warreni )))(Orodromeus_makelai Zephyrosaurus_schaffi )))))))))(Agilisaurus_louderbacki Hexinlusaurus_multidens )))(Scutellosaurus_lawleri (Emausaurus_ernstii (Scelidosaurus_harrisonii (Ankylosauria (Isaberrysaura_mollensis Stegosauria ))))))))))*
(Herrerasaurus_ischigualastensis (Chilesaurus_diegosuarezi (Laquintasaura_venezuelae (Lesothosaurus_diagnosticus ((Eocursor_parvus (((((Fruitadens_haagarorum (Lycorhinus_angustidens (Abrictosaurus_consors Heterodontosaurus_tucki )))(Tianyulong_confuciusi (Echinodon_becklesii (Wannanosaurus_yansiensis (Goyocephale_lattimorei (Homalocephale_calathocercos (Prenocephale_prenes (Pachycephalosaurus_wyomingensis Stegoceras_validum ))))))))((Archaeoceratops_oshimai (Liaoceratops_yanzigouensis Ajkaceratops_whole_Rostral ))(Stenopelix_valdensis (Yinlong_downsi (Chaoyangsaurus_youngi (Psittacosaurus_mongoliensis Psittacosaurus_major ))))))(Changmiania (Nanosaurus_agilis (Jeholosaurus_shangyuanensis (Changchunsaurus_parvus (Haya_griva (Yandusaurus_hongheensis ((Kulindadromeus_zabaikalicus (((((((Talenkauen_santacrucensis (Mahuidacursor_lipanglef ((Anabisetia_saldiviai Macrogryphosaurus_gondwanicus )(Kangnasaurus_coetzeei Morrosaurus_antarcticus ))))((Hesperonyx_martinhotomasorum (Camptosaurus_aphanoecetes (SHN015 (Draconyx_loureiroi_ (Camptosaurus_dispar Iguanodon_bernissartensis )))))(Eousdryosaurus_nanohallucis (Dryosaurus (Dysalotosaurus_lettowvorbecki Valdosaurus_canaliculatus )))))(Muttaburrasaurus_langdoni ((Fostoria_dhimbangunmal Vegagete_ornithopod )(Transylvanosaurus_platycephalus (Rhabdodon_sp1 (Rhabdodon_priscus ((Mochlodon_suessi Mochlodon_vorosi )(Zalmoxes_robustus Zalmoxes_shqiperorum ))))))))(Tenontosaurus_dossi Tenontosaurus_tilletti ))(Convolosaurus_marri Yueosaurus_tiantaiensis ))(Thescelosaurus_neglectus Thescelosaurus_assiniboiensis ))(Hypsilophodon_foxii (Gasparinisaura_cincosaltensis Parksosaurus_warreni ))))(Zephyrosaurus_schaffi (Koreanosaurus_boseongensis Orodromeus_makelai ))))))))))(Agilisaurus_louderbacki Hexinlusaurus_multidens )))(Scutellosaurus_lawleri (Emausaurus_ernstii (Scelidosaurus_harrisonii (Ankylosauria (Isaberrysaura_mollensis Stegosauria ))))))))))*
(Herrerasaurus_ischigualastensis (Chilesaurus_diegosuarezi (Laquintasaura_venezuelae (Lesothosaurus_diagnosticus ((Eocursor_parvus (((((Fruitadens_haagarorum (Lycorhinus_angustidens (Abrictosaurus_consors Heterodontosaurus_tucki )))(Tianyulong_confuciusi (Echinodon_becklesii (Wannanosaurus_yansiensis (Goyocephale_lattimorei (Prenocephale_prenes (Homalocephale_calathocercos (Pachycephalosaurus_wyomingensis Stegoceras_validum ))))))))((Liaoceratops_yanzigouensis (Archaeoceratops_oshimai Ajkaceratops_whole_Rostral ))(Stenopelix_valdensis (Yinlong_downsi (Chaoyangsaurus_youngi (Psittacosaurus_mongoliensis Psittacosaurus_major ))))))(Changmiania (Nanosaurus_agilis (Jeholosaurus_shangyuanensis (Changchunsaurus_parvus (Haya_griva (Yandusaurus_hongheensis ((Kulindadromeus_zabaikalicus (((((((Talenkauen_santacrucensis (Anabisetia_saldiviai (Kangnasaurus_coetzeei (Morrosaurus_antarcticus (Macrogryphosaurus_gondwanicus Mahuidacursor_lipanglef )))))((Hesperonyx_martinhotomasorum (Camptosaurus_aphanoecetes (SHN015 (Draconyx_loureiroi_ (Camptosaurus_dispar Iguanodon_bernissartensis )))))(Eousdryosaurus_nanohallucis (Dysalotosaurus_lettowvorbecki (Dryosaurus Valdosaurus_canaliculatus )))))(Muttaburrasaurus_langdoni ((Fostoria_dhimbangunmal Vegagete_ornithopod )(((Mochlodon_suessi Mochlodon_vorosi )(Zalmoxes_robustus (Zalmoxes_shqiperorum Transylvanosaurus_platycephalus )))(Rhabdodon_priscus Rhabdodon_sp1 )))))(Tenontosaurus_dossi Tenontosaurus_tilletti ))(Convolosaurus_marri Yueosaurus_tiantaiensis ))(Thescelosaurus_neglectus Thescelosaurus_assiniboiensis ))(Hypsilophodon_foxii (Gasparinisaura_cincosaltensis Parksosaurus_warreni ))))(Zephyrosaurus_schaffi (Koreanosaurus_boseongensis Orodromeus_makelai ))))))))))(Agilisaurus_louderbacki Hexinlusaurus_multidens )))(Scutellosaurus_lawleri (Emausaurus_ernstii (Scelidosaurus_harrisonii (Ankylosauria (Isaberrysaura_mollensis Stegosauria ))))))))))*
(Herrerasaurus_ischigualastensis (Chilesaurus_diegosuarezi (Laquintasaura_venezuelae (Lesothosaurus_diagnosticus ((Eocursor_parvus (((((Fruitadens_haagarorum (Lycorhinus_angustidens (Abrictosaurus_consors Heterodontosaurus_tucki )))(Tianyulong_confuciusi (Echinodon_becklesii (Wannanosaurus_yansiensis (Goyocephale_lattimorei (Homalocephale_calathocercos (Prenocephale_prenes (Pachycephalosaurus_wyomingensis Stegoceras_validum ))))))))((Ajkaceratops_whole_Rostral (Archaeoceratops_oshimai Liaoceratops_yanzigouensis ))(Stenopelix_valdensis (Yinlong_downsi (Chaoyangsaurus_youngi (Psittacosaurus_mongoliensis Psittacosaurus_major ))))))(Changmiania (Nanosaurus_agilis (Jeholosaurus_shangyuanensis (Changchunsaurus_parvus (Haya_griva (Yandusaurus_hongheensis (((Hypsilophodon_foxii ((((((Talenkauen_santacrucensis ((Macrogryphosaurus_gondwanicus (Anabisetia_saldiviai Mahuidacursor_lipanglef ))(Kangnasaurus_coetzeei Morrosaurus_antarcticus )))((Hesperonyx_martinhotomasorum (Camptosaurus_aphanoecetes (SHN015 (Draconyx_loureiroi_ (Camptosaurus_dispar Iguanodon_bernissartensis )))))(Eousdryosaurus_nanohallucis (Dryosaurus (Dysalotosaurus_lettowvorbecki Valdosaurus_canaliculatus )))))(Muttaburrasaurus_langdoni (Fostoria_dhimbangunmal (Vegagete_ornithopod (Rhabdodon_sp1 (Rhabdodon_priscus ((Mochlodon_suessi (Mochlodon_vorosi Transylvanosaurus_platycephalus ))(Zalmoxes_robustus Zalmoxes_shqiperorum ))))))))(Tenontosaurus_dossi Tenontosaurus_tilletti ))(Thescelosaurus_neglectus Thescelosaurus_assiniboiensis ))(Convolosaurus_marri (Koreanosaurus_boseongensis Yueosaurus_tiantaiensis ))))(Kulindadromeus_zabaikalicus (Gasparinisaura_cincosaltensis Parksosaurus_warreni )))(Orodromeus_makelai Zephyrosaurus_schaffi )))))))))(Agilisaurus_louderbacki Hexinlusaurus_multidens )))(Scutellosaurus_lawleri (Emausaurus_ernstii (Scelidosaurus_harrisonii (Ankylosauria (Isaberrysaura_mollensis Stegosauria ))))))))))*
(Herrerasaurus_ischigualastensis (Chilesaurus_diegosuarezi (Laquintasaura_venezuelae (Lesothosaurus_diagnosticus ((Eocursor_parvus (((((Fruitadens_haagarorum (Lycorhinus_angustidens (Abrictosaurus_consors Heterodontosaurus_tucki )))(Tianyulong_confuciusi (Echinodon_becklesii (Wannanosaurus_yansiensis (Goyocephale_lattimorei (Prenocephale_prenes (Homalocephale_calathocercos (Pachycephalosaurus_wyomingensis Stegoceras_validum ))))))))((Archaeoceratops_oshimai (Liaoceratops_yanzigouensis Ajkaceratops_whole_Rostral ))(Stenopelix_valdensis (Yinlong_downsi (Chaoyangsaurus_youngi (Psittacosaurus_mongoliensis Psittacosaurus_major ))))))(Changmiania (Nanosaurus_agilis (Jeholosaurus_shangyuanensis (Changchunsaurus_parvus (Haya_griva (Yandusaurus_hongheensis (((Hypsilophodon_foxii ((((((Talenkauen_santacrucensis ((Anabisetia_saldiviai Macrogryphosaurus_gondwanicus )(Kangnasaurus_coetzeei (Mahuidacursor_lipanglef Morrosaurus_antarcticus ))))((Hesperonyx_martinhotomasorum (Camptosaurus_aphanoecetes (SHN015 (Draconyx_loureiroi_ (Camptosaurus_dispar Iguanodon_bernissartensis )))))(Eousdryosaurus_nanohallucis (Dryosaurus (Dysalotosaurus_lettowvorbecki Valdosaurus_canaliculatus )))))(Muttaburrasaurus_langdoni (Transylvanosaurus_platycephalus (Fostoria_dhimbangunmal (Vegagete_ornithopod (((Mochlodon_suessi Mochlodon_vorosi )(Zalmoxes_robustus Zalmoxes_shqiperorum ))(Rhabdodon_priscus Rhabdodon_sp1 )))))))(Tenontosaurus_dossi Tenontosaurus_tilletti ))(Thescelosaurus_neglectus Thescelosaurus_assiniboiensis ))(Convolosaurus_marri (Koreanosaurus_boseongensis Yueosaurus_tiantaiensis ))))(Kulindadromeus_zabaikalicus (Gasparinisaura_cincosaltensis Parksosaurus_warreni )))(Orodromeus_makelai Zephyrosaurus_schaffi )))))))))(Agilisaurus_louderbacki Hexinlusaurus_multidens )))(Scutellosaurus_lawleri (Emausaurus_ernstii (Scelidosaurus_harrisonii (Ankylosauria (Isaberrysaura_mollensis Stegosauria ))))))))))*
(Herrerasaurus_ischigualastensis (Chilesaurus_diegosuarezi (Laquintasaura_venezuelae (Lesothosaurus_diagnosticus ((Eocursor_parvus (((((Fruitadens_haagarorum (Lycorhinus_angustidens (Abrictosaurus_consors Heterodontosaurus_tucki )))(Tianyulong_confuciusi (Echinodon_becklesii (Wannanosaurus_yansiensis (Goyocephale_lattimorei (Homalocephale_calathocercos (Prenocephale_prenes (Pachycephalosaurus_wyomingensis Stegoceras_validum ))))))))((Ajkaceratops_whole_Rostral (Archaeoceratops_oshimai Liaoceratops_yanzigouensis ))(Stenopelix_valdensis (Yinlong_downsi (Chaoyangsaurus_youngi (Psittacosaurus_mongoliensis Psittacosaurus_major ))))))(Changmiania (Nanosaurus_agilis (Jeholosaurus_shangyuanensis (Changchunsaurus_parvus (Haya_griva (Yandusaurus_hongheensis ((Kulindadromeus_zabaikalicus (((((((Talenkauen_santacrucensis ((Anabisetia_saldiviai Mahuidacursor_lipanglef )(Morrosaurus_antarcticus (Kangnasaurus_coetzeei Macrogryphosaurus_gondwanicus ))))((Hesperonyx_martinhotomasorum (Camptosaurus_aphanoecetes (SHN015 (Draconyx_loureiroi_ (Camptosaurus_dispar Iguanodon_bernissartensis )))))(Eousdryosaurus_nanohallucis (Dryosaurus (Dysalotosaurus_lettowvorbecki Valdosaurus_canaliculatus )))))(Muttaburrasaurus_langdoni (Fostoria_dhimbangunmal (Vegagete_ornithopod (Transylvanosaurus_platycephalus (Rhabdodon_priscus (Rhabdodon_sp1 ((Mochlodon_suessi Mochlodon_vorosi )(Zalmoxes_robustus Zalmoxes_shqiperorum )))))))))(Tenontosaurus_dossi Tenontosaurus_tilletti ))(Convolosaurus_marri Yueosaurus_tiantaiensis ))(Thescelosaurus_neglectus Thescelosaurus_assiniboiensis ))(Hypsilophodon_foxii (Gasparinisaura_cincosaltensis Parksosaurus_warreni ))))(Zephyrosaurus_schaffi (Koreanosaurus_boseongensis Orodromeus_makelai ))))))))))(Agilisaurus_louderbacki Hexinlusaurus_multidens )))(Scutellosaurus_lawleri (Emausaurus_ernstii (Scelidosaurus_harrisonii (Ankylosauria (Isaberrysaura_mollensis Stegosauria ))))))))))*
(Herrerasaurus_ischigualastensis (Chilesaurus_diegosuarezi (Laquintasaura_venezuelae (Lesothosaurus_diagnosticus ((Eocursor_parvus (((((Fruitadens_haagarorum (Lycorhinus_angustidens (Abrictosaurus_consors Heterodontosaurus_tucki )))(Tianyulong_confuciusi (Echinodon_becklesii (Wannanosaurus_yansiensis (Goyocephale_lattimorei (Prenocephale_prenes (Homalocephale_calathocercos (Pachycephalosaurus_wyomingensis Stegoceras_validum ))))))))((Ajkaceratops_whole_Rostral (Archaeoceratops_oshimai Liaoceratops_yanzigouensis ))(Stenopelix_valdensis (Yinlong_downsi (Chaoyangsaurus_youngi (Psittacosaurus_mongoliensis Psittacosaurus_major ))))))(Changmiania (Nanosaurus_agilis (Jeholosaurus_shangyuanensis (Changchunsaurus_parvus (Haya_griva (Yandusaurus_hongheensis ((Kulindadromeus_zabaikalicus (((((((((Anabisetia_saldiviai Mahuidacursor_lipanglef )(Kangnasaurus_coetzeei Morrosaurus_antarcticus ))(Macrogryphosaurus_gondwanicus Talenkauen_santacrucensis ))((Hesperonyx_martinhotomasorum (Camptosaurus_aphanoecetes (SHN015 (Draconyx_loureiroi_ (Camptosaurus_dispar Iguanodon_bernissartensis )))))(Eousdryosaurus_nanohallucis (Valdosaurus_canaliculatus (Dryosaurus Dysalotosaurus_lettowvorbecki )))))(Muttaburrasaurus_langdoni (Fostoria_dhimbangunmal (Vegagete_ornithopod (((Mochlodon_suessi Mochlodon_vorosi )(Zalmoxes_robustus Zalmoxes_shqiperorum ))(Rhabdodon_sp1 (Rhabdodon_priscus Transylvanosaurus_platycephalus )))))))(Tenontosaurus_dossi Tenontosaurus_tilletti ))(Convolosaurus_marri Yueosaurus_tiantaiensis ))(Thescelosaurus_neglectus Thescelosaurus_assiniboiensis ))(Hypsilophodon_foxii (Gasparinisaura_cincosaltensis Parksosaurus_warreni ))))(Zephyrosaurus_schaffi (Koreanosaurus_boseongensis Orodromeus_makelai ))))))))))(Agilisaurus_louderbacki Hexinlusaurus_multidens )))(Scutellosaurus_lawleri (Emausaurus_ernstii (Scelidosaurus_harrisonii (Ankylosauria (Isaberrysaura_mollensis Stegosauria ))))))))))*
(Herrerasaurus_ischigualastensis (Chilesaurus_diegosuarezi (Laquintasaura_venezuelae (Lesothosaurus_diagnosticus ((Eocursor_parvus (((((Fruitadens_haagarorum (Lycorhinus_angustidens (Abrictosaurus_consors Heterodontosaurus_tucki )))(Tianyulong_confuciusi (Echinodon_becklesii (Wannanosaurus_yansiensis (Goyocephale_lattimorei (Prenocephale_prenes (Homalocephale_calathocercos (Pachycephalosaurus_wyomingensis Stegoceras_validum ))))))))((Liaoceratops_yanzigouensis (Archaeoceratops_oshimai Ajkaceratops_whole_Rostral ))(Stenopelix_valdensis (Yinlong_downsi (Chaoyangsaurus_youngi (Psittacosaurus_mongoliensis Psittacosaurus_major ))))))(Changmiania (Nanosaurus_agilis (Jeholosaurus_shangyuanensis (Changchunsaurus_parvus (Haya_griva (Yandusaurus_hongheensis (((Hypsilophodon_foxii ((((((Talenkauen_santacrucensis (Mahuidacursor_lipanglef (Macrogryphosaurus_gondwanicus (Anabisetia_saldiviai (Kangnasaurus_coetzeei Morrosaurus_antarcticus )))))((Hesperonyx_martinhotomasorum (Camptosaurus_aphanoecetes (SHN015 (Draconyx_loureiroi_ (Camptosaurus_dispar Iguanodon_bernissartensis )))))(Eousdryosaurus_nanohallucis (Dysalotosaurus_lettowvorbecki (Dryosaurus Valdosaurus_canaliculatus )))))(Muttaburrasaurus_langdoni (Transylvanosaurus_platycephalus ((Fostoria_dhimbangunmal Vegagete_ornithopod )(Rhabdodon_priscus (Rhabdodon_sp1 ((Mochlodon_suessi Mochlodon_vorosi )(Zalmoxes_robustus Zalmoxes_shqiperorum ))))))))(Tenontosaurus_dossi Tenontosaurus_tilletti ))(Thescelosaurus_neglectus Thescelosaurus_assiniboiensis ))(Convolosaurus_marri (Koreanosaurus_boseongensis Yueosaurus_tiantaiensis ))))(Kulindadromeus_zabaikalicus (Gasparinisaura_cincosaltensis Parksosaurus_warreni )))(Orodromeus_makelai Zephyrosaurus_schaffi )))))))))(Agilisaurus_louderbacki Hexinlusaurus_multidens )))(Scutellosaurus_lawleri (Emausaurus_ernstii (Scelidosaurus_harrisonii (Ankylosauria (Isaberrysaura_mollensis Stegosauria ))))))))))*
(Herrerasaurus_ischigualastensis (Chilesaurus_diegosuarezi (Laquintasaura_venezuelae (Lesothosaurus_diagnosticus ((Eocursor_parvus (((((Fruitadens_haagarorum (Lycorhinus_angustidens (Abrictosaurus_consors Heterodontosaurus_tucki )))(Tianyulong_confuciusi (Echinodon_becklesii (Wannanosaurus_yansiensis (Goyocephale_lattimorei (Homalocephale_calathocercos (Prenocephale_prenes (Pachycephalosaurus_wyomingensis Stegoceras_validum ))))))))((Liaoceratops_yanzigouensis (Archaeoceratops_oshimai Ajkaceratops_whole_Rostral ))(Stenopelix_valdensis (Yinlong_downsi (Chaoyangsaurus_youngi (Psittacosaurus_mongoliensis Psittacosaurus_major ))))))(Changmiania (Nanosaurus_agilis (Jeholosaurus_shangyuanensis (Changchunsaurus_parvus (Haya_griva (Yandusaurus_hongheensis ((Kulindadromeus_zabaikalicus (((((((Talenkauen_santacrucensis (Macrogryphosaurus_gondwanicus (Mahuidacursor_lipanglef (Anabisetia_saldiviai (Kangnasaurus_coetzeei Morrosaurus_antarcticus )))))((Hesperonyx_martinhotomasorum (Camptosaurus_aphanoecetes (SHN015 (Draconyx_loureiroi_ (Camptosaurus_dispar Iguanodon_bernissartensis )))))(Eousdryosaurus_nanohallucis (Dysalotosaurus_lettowvorbecki (Dryosaurus Valdosaurus_canaliculatus )))))(Muttaburrasaurus_langdoni (Fostoria_dhimbangunmal (Transylvanosaurus_platycephalus (Vegagete_ornithopod (Rhabdodon_sp1 (Rhabdodon_priscus ((Mochlodon_suessi Mochlodon_vorosi )(Zalmoxes_robustus Zalmoxes_shqiperorum )))))))))(Tenontosaurus_dossi Tenontosaurus_tilletti ))(Convolosaurus_marri Yueosaurus_tiantaiensis ))(Thescelosaurus_neglectus Thescelosaurus_assiniboiensis ))(Hypsilophodon_foxii (Gasparinisaura_cincosaltensis Parksosaurus_warreni ))))(Zephyrosaurus_schaffi (Koreanosaurus_boseongensis Orodromeus_makelai ))))))))))(Agilisaurus_louderbacki Hexinlusaurus_multidens )))(Scutellosaurus_lawleri (Emausaurus_ernstii (Scelidosaurus_harrisonii (Ankylosauria (Isaberrysaura_mollensis Stegosauria ))))))))))*
(Herrerasaurus_ischigualastensis (Chilesaurus_diegosuarezi (Laquintasaura_venezuelae (Lesothosaurus_diagnosticus ((Eocursor_parvus (((((Fruitadens_haagarorum (Lycorhinus_angustidens (Abrictosaurus_consors Heterodontosaurus_tucki )))(Tianyulong_confuciusi (Echinodon_becklesii (Wannanosaurus_yansiensis (Goyocephale_lattimorei (Homalocephale_calathocercos (Prenocephale_prenes (Pachycephalosaurus_wyomingensis Stegoceras_validum ))))))))((Archaeoceratops_oshimai (Liaoceratops_yanzigouensis Ajkaceratops_whole_Rostral ))(Stenopelix_valdensis (Yinlong_downsi (Chaoyangsaurus_youngi (Psittacosaurus_mongoliensis Psittacosaurus_major ))))))(Changmiania (Nanosaurus_agilis (Jeholosaurus_shangyuanensis (Changchunsaurus_parvus (Haya_griva (Yandusaurus_hongheensis ((Kulindadromeus_zabaikalicus (((((((Talenkauen_santacrucensis ((Anabisetia_saldiviai Macrogryphosaurus_gondwanicus )(Mahuidacursor_lipanglef (Kangnasaurus_coetzeei Morrosaurus_antarcticus ))))((Hesperonyx_martinhotomasorum (Camptosaurus_aphanoecetes (SHN015 (Draconyx_loureiroi_ (Camptosaurus_dispar Iguanodon_bernissartensis )))))(Eousdryosaurus_nanohallucis (Dryosaurus (Dysalotosaurus_lettowvorbecki Valdosaurus_canaliculatus )))))(Muttaburrasaurus_langdoni (Fostoria_dhimbangunmal (Vegagete_ornithopod (Rhabdodon_sp1 (Rhabdodon_priscus ((Mochlodon_suessi Mochlodon_vorosi )(Zalmoxes_shqiperorum (Zalmoxes_robustus Transylvanosaurus_platycephalus )))))))))(Tenontosaurus_dossi Tenontosaurus_tilletti ))(Convolosaurus_marri Yueosaurus_tiantaiensis ))(Thescelosaurus_neglectus Thescelosaurus_assiniboiensis ))(Hypsilophodon_foxii (Gasparinisaura_cincosaltensis Parksosaurus_warreni ))))(Zephyrosaurus_schaffi (Koreanosaurus_boseongensis Orodromeus_makelai ))))))))))(Agilisaurus_louderbacki Hexinlusaurus_multidens )))(Scutellosaurus_lawleri (Emausaurus_ernstii (Scelidosaurus_harrisonii (Ankylosauria (Isaberrysaura_mollensis Stegosauria ))))))))))*
(Herrerasaurus_ischigualastensis (Chilesaurus_diegosuarezi (Laquintasaura_venezuelae (Lesothosaurus_diagnosticus ((Eocursor_parvus (((((Fruitadens_haagarorum (Lycorhinus_angustidens (Abrictosaurus_consors Heterodontosaurus_tucki )))(Tianyulong_confuciusi (Echinodon_becklesii (Wannanosaurus_yansiensis (Goyocephale_lattimorei (Homalocephale_calathocercos (Prenocephale_prenes (Pachycephalosaurus_wyomingensis Stegoceras_validum ))))))))((Archaeoceratops_oshimai (Liaoceratops_yanzigouensis Ajkaceratops_whole_Rostral ))(Stenopelix_valdensis (Yinlong_downsi (Chaoyangsaurus_youngi (Psittacosaurus_mongoliensis Psittacosaurus_major ))))))(Changmiania (Nanosaurus_agilis (Jeholosaurus_shangyuanensis (Changchunsaurus_parvus (Haya_griva (Yandusaurus_hongheensis (((Hypsilophodon_foxii ((((((Talenkauen_santacrucensis ((Anabisetia_saldiviai Macrogryphosaurus_gondwanicus )(Mahuidacursor_lipanglef (Kangnasaurus_coetzeei Morrosaurus_antarcticus ))))((Hesperonyx_martinhotomasorum (Camptosaurus_aphanoecetes (SHN015 (Draconyx_loureiroi_ (Camptosaurus_dispar Iguanodon_bernissartensis )))))(Eousdryosaurus_nanohallucis (Dryosaurus (Dysalotosaurus_lettowvorbecki Valdosaurus_canaliculatus )))))(Muttaburrasaurus_langdoni (Fostoria_dhimbangunmal (Vegagete_ornithopod (Rhabdodon_sp1 (Rhabdodon_priscus ((Mochlodon_suessi Mochlodon_vorosi )(Zalmoxes_shqiperorum (Zalmoxes_robustus Transylvanosaurus_platycephalus )))))))))(Tenontosaurus_dossi Tenontosaurus_tilletti ))(Thescelosaurus_neglectus Thescelosaurus_assiniboiensis ))(Convolosaurus_marri (Koreanosaurus_boseongensis Yueosaurus_tiantaiensis ))))(Kulindadromeus_zabaikalicus (Gasparinisaura_cincosaltensis Parksosaurus_warreni )))(Orodromeus_makelai Zephyrosaurus_schaffi )))))))))(Agilisaurus_louderbacki Hexinlusaurus_multidens )))(Scutellosaurus_lawleri (Emausaurus_ernstii (Scelidosaurus_harrisonii (Ankylosauria (Isaberrysaura_mollensis Stegosauria ))))))))))*
(Herrerasaurus_ischigualastensis (Chilesaurus_diegosuarezi (Laquintasaura_venezuelae (Lesothosaurus_diagnosticus ((Eocursor_parvus (((((Fruitadens_haagarorum (Lycorhinus_angustidens (Abrictosaurus_consors Heterodontosaurus_tucki )))(Tianyulong_confuciusi (Echinodon_becklesii (Wannanosaurus_yansiensis (Goyocephale_lattimorei (Prenocephale_prenes (Homalocephale_calathocercos (Pachycephalosaurus_wyomingensis Stegoceras_validum ))))))))((Liaoceratops_yanzigouensis (Archaeoceratops_oshimai Ajkaceratops_whole_Rostral ))(Stenopelix_valdensis (Yinlong_downsi (Chaoyangsaurus_youngi (Psittacosaurus_mongoliensis Psittacosaurus_major ))))))(Changmiania (Nanosaurus_agilis (Jeholosaurus_shangyuanensis (Changchunsaurus_parvus (Haya_griva (Yandusaurus_hongheensis (((Hypsilophodon_foxii ((((((Talenkauen_santacrucensis (Anabisetia_saldiviai (Kangnasaurus_coetzeei (Morrosaurus_antarcticus (Macrogryphosaurus_gondwanicus Mahuidacursor_lipanglef )))))((Hesperonyx_martinhotomasorum (Camptosaurus_aphanoecetes (SHN015 (Draconyx_loureiroi_ (Camptosaurus_dispar Iguanodon_bernissartensis )))))(Eousdryosaurus_nanohallucis (Dysalotosaurus_lettowvorbecki (Dryosaurus Valdosaurus_canaliculatus )))))(Muttaburrasaurus_langdoni ((Fostoria_dhimbangunmal Vegagete_ornithopod )(((Mochlodon_suessi Mochlodon_vorosi )(Zalmoxes_robustus (Zalmoxes_shqiperorum Transylvanosaurus_platycephalus )))(Rhabdodon_priscus Rhabdodon_sp1 )))))(Tenontosaurus_dossi Tenontosaurus_tilletti ))(Thescelosaurus_neglectus Thescelosaurus_assiniboiensis ))(Convolosaurus_marri (Koreanosaurus_boseongensis Yueosaurus_tiantaiensis ))))(Kulindadromeus_zabaikalicus (Gasparinisaura_cincosaltensis Parksosaurus_warreni )))(Orodromeus_makelai Zephyrosaurus_schaffi )))))))))(Agilisaurus_louderbacki Hexinlusaurus_multidens )))(Scutellosaurus_lawleri (Emausaurus_ernstii (Scelidosaurus_harrisonii (Ankylosauria (Isaberrysaura_mollensis Stegosauria ))))))))))*
(Herrerasaurus_ischigualastensis (Chilesaurus_diegosuarezi (Laquintasaura_venezuelae (Lesothosaurus_diagnosticus ((Eocursor_parvus (((((Fruitadens_haagarorum (Lycorhinus_angustidens (Abrictosaurus_consors Heterodontosaurus_tucki )))(Tianyulong_confuciusi (Echinodon_becklesii (Wannanosaurus_yansiensis (Goyocephale_lattimorei (Prenocephale_prenes (Homalocephale_calathocercos (Pachycephalosaurus_wyomingensis Stegoceras_validum ))))))))((Liaoceratops_yanzigouensis (Archaeoceratops_oshimai Ajkaceratops_whole_Rostral ))(Stenopelix_valdensis (Yinlong_downsi (Chaoyangsaurus_youngi (Psittacosaurus_mongoliensis Psittacosaurus_major ))))))(Changmiania (Nanosaurus_agilis (Jeholosaurus_shangyuanensis (Changchunsaurus_parvus (Haya_griva (Yandusaurus_hongheensis (((Hypsilophodon_foxii ((((((Talenkauen_santacrucensis (Anabisetia_saldiviai (Kangnasaurus_coetzeei (Morrosaurus_antarcticus (Macrogryphosaurus_gondwanicus Mahuidacursor_lipanglef )))))((Hesperonyx_martinhotomasorum (Camptosaurus_aphanoecetes (SHN015 (Draconyx_loureiroi_ (Camptosaurus_dispar Iguanodon_bernissartensis )))))(Eousdryosaurus_nanohallucis (Dysalotosaurus_lettowvorbecki (Dryosaurus Valdosaurus_canaliculatus )))))(Muttaburrasaurus_langdoni (Fostoria_dhimbangunmal (Vegagete_ornithopod (((Mochlodon_suessi Mochlodon_vorosi )(Zalmoxes_robustus (Zalmoxes_shqiperorum Transylvanosaurus_platycephalus )))(Rhabdodon_priscus Rhabdodon_sp1 ))))))(Tenontosaurus_dossi Tenontosaurus_tilletti ))(Thescelosaurus_neglectus Thescelosaurus_assiniboiensis ))(Convolosaurus_marri (Koreanosaurus_boseongensis Yueosaurus_tiantaiensis ))))(Kulindadromeus_zabaikalicus (Gasparinisaura_cincosaltensis Parksosaurus_warreni )))(Orodromeus_makelai Zephyrosaurus_schaffi )))))))))(Agilisaurus_louderbacki Hexinlusaurus_multidens )))(Scutellosaurus_lawleri (Emausaurus_ernstii (Scelidosaurus_harrisonii (Ankylosauria (Isaberrysaura_mollensis Stegosauria ))))))))))*
(Herrerasaurus_ischigualastensis (Chilesaurus_diegosuarezi (Laquintasaura_venezuelae (Lesothosaurus_diagnosticus ((Eocursor_parvus (((((Fruitadens_haagarorum (Lycorhinus_angustidens (Abrictosaurus_consors Heterodontosaurus_tucki )))(Tianyulong_confuciusi (Echinodon_becklesii (Wannanosaurus_yansiensis (Goyocephale_lattimorei (Homalocephale_calathocercos (Prenocephale_prenes (Pachycephalosaurus_wyomingensis Stegoceras_validum ))))))))((Archaeoceratops_oshimai (Liaoceratops_yanzigouensis Ajkaceratops_whole_Rostral ))(Stenopelix_valdensis (Yinlong_downsi (Chaoyangsaurus_youngi (Psittacosaurus_mongoliensis Psittacosaurus_major ))))))(Changmiania (Nanosaurus_agilis (Jeholosaurus_shangyuanensis (Changchunsaurus_parvus (Haya_griva (Yandusaurus_hongheensis (((Hypsilophodon_foxii ((((((Talenkauen_santacrucensis ((Anabisetia_saldiviai Macrogryphosaurus_gondwanicus )(Mahuidacursor_lipanglef (Kangnasaurus_coetzeei Morrosaurus_antarcticus ))))((Hesperonyx_martinhotomasorum (Camptosaurus_aphanoecetes (SHN015 (Draconyx_loureiroi_ (Camptosaurus_dispar Iguanodon_bernissartensis )))))(Eousdryosaurus_nanohallucis (Dryosaurus (Dysalotosaurus_lettowvorbecki Valdosaurus_canaliculatus )))))(Muttaburrasaurus_langdoni ((Fostoria_dhimbangunmal Vegagete_ornithopod )(Rhabdodon_sp1 (Rhabdodon_priscus ((Mochlodon_suessi Mochlodon_vorosi )(Zalmoxes_shqiperorum (Zalmoxes_robustus Transylvanosaurus_platycephalus ))))))))(Tenontosaurus_dossi Tenontosaurus_tilletti ))(Thescelosaurus_neglectus Thescelosaurus_assiniboiensis ))(Convolosaurus_marri (Koreanosaurus_boseongensis Yueosaurus_tiantaiensis ))))(Kulindadromeus_zabaikalicus (Gasparinisaura_cincosaltensis Parksosaurus_warreni )))(Orodromeus_makelai Zephyrosaurus_schaffi )))))))))(Agilisaurus_louderbacki Hexinlusaurus_multidens )))(Scutellosaurus_lawleri (Emausaurus_ernstii (Scelidosaurus_harrisonii (Ankylosauria (Isaberrysaura_mollensis Stegosauria ))))))))))*
(Herrerasaurus_ischigualastensis (Chilesaurus_diegosuarezi (Laquintasaura_venezuelae (Lesothosaurus_diagnosticus ((Eocursor_parvus (((((Fruitadens_haagarorum (Lycorhinus_angustidens (Abrictosaurus_consors Heterodontosaurus_tucki )))(Tianyulong_confuciusi (Echinodon_becklesii (Wannanosaurus_yansiensis (Goyocephale_lattimorei (Prenocephale_prenes (Homalocephale_calathocercos (Pachycephalosaurus_wyomingensis Stegoceras_validum ))))))))((Liaoceratops_yanzigouensis (Archaeoceratops_oshimai Ajkaceratops_whole_Rostral ))(Stenopelix_valdensis (Yinlong_downsi (Chaoyangsaurus_youngi (Psittacosaurus_mongoliensis Psittacosaurus_major ))))))(Changmiania (Nanosaurus_agilis (Jeholosaurus_shangyuanensis (Changchunsaurus_parvus (Haya_griva (Yandusaurus_hongheensis ((Kulindadromeus_zabaikalicus (((((((Talenkauen_santacrucensis (Anabisetia_saldiviai (Kangnasaurus_coetzeei (Morrosaurus_antarcticus (Macrogryphosaurus_gondwanicus Mahuidacursor_lipanglef )))))((Hesperonyx_martinhotomasorum (Camptosaurus_aphanoecetes (SHN015 (Draconyx_loureiroi_ (Camptosaurus_dispar Iguanodon_bernissartensis )))))(Eousdryosaurus_nanohallucis (Dysalotosaurus_lettowvorbecki (Dryosaurus Valdosaurus_canaliculatus )))))(Muttaburrasaurus_langdoni (Fostoria_dhimbangunmal (Vegagete_ornithopod (Rhabdodon_sp1 (Rhabdodon_priscus ((Mochlodon_suessi Mochlodon_vorosi )(Zalmoxes_robustus (Zalmoxes_shqiperorum Transylvanosaurus_platycephalus )))))))))(Tenontosaurus_dossi Tenontosaurus_tilletti ))(Convolosaurus_marri Yueosaurus_tiantaiensis ))(Thescelosaurus_neglectus Thescelosaurus_assiniboiensis ))(Hypsilophodon_foxii (Gasparinisaura_cincosaltensis Parksosaurus_warreni ))))(Zephyrosaurus_schaffi (Koreanosaurus_boseongensis Orodromeus_makelai ))))))))))(Agilisaurus_louderbacki Hexinlusaurus_multidens )))(Scutellosaurus_lawleri (Emausaurus_ernstii (Scelidosaurus_harrisonii (Ankylosauria (Isaberrysaura_mollensis Stegosauria ))))))))))*
(Herrerasaurus_ischigualastensis (Chilesaurus_diegosuarezi (Laquintasaura_venezuelae (Lesothosaurus_diagnosticus ((Eocursor_parvus (((((Fruitadens_haagarorum (Lycorhinus_angustidens (Abrictosaurus_consors Heterodontosaurus_tucki )))(Tianyulong_confuciusi (Echinodon_becklesii (Wannanosaurus_yansiensis (Goyocephale_lattimorei (Homalocephale_calathocercos (Prenocephale_prenes (Pachycephalosaurus_wyomingensis Stegoceras_validum ))))))))((Ajkaceratops_whole_Rostral (Archaeoceratops_oshimai Liaoceratops_yanzigouensis ))(Stenopelix_valdensis (Yinlong_downsi (Chaoyangsaurus_youngi (Psittacosaurus_mongoliensis Psittacosaurus_major ))))))(Changmiania (Nanosaurus_agilis (Jeholosaurus_shangyuanensis (Changchunsaurus_parvus (Haya_griva (Yandusaurus_hongheensis (((Hypsilophodon_foxii ((((((Talenkauen_santacrucensis (Mahuidacursor_lipanglef (Macrogryphosaurus_gondwanicus (Anabisetia_saldiviai (Kangnasaurus_coetzeei Morrosaurus_antarcticus )))))((Hesperonyx_martinhotomasorum (Camptosaurus_aphanoecetes (SHN015 (Draconyx_loureiroi_ (Camptosaurus_dispar Iguanodon_bernissartensis )))))(Eousdryosaurus_nanohallucis (Dryosaurus (Dysalotosaurus_lettowvorbecki Valdosaurus_canaliculatus )))))(Muttaburrasaurus_langdoni ((Transylvanosaurus_platycephalus (Fostoria_dhimbangunmal Vegagete_ornithopod ))(Rhabdodon_priscus (Rhabdodon_sp1 ((Mochlodon_suessi Mochlodon_vorosi )(Zalmoxes_robustus Zalmoxes_shqiperorum )))))))(Tenontosaurus_dossi Tenontosaurus_tilletti ))(Thescelosaurus_neglectus Thescelosaurus_assiniboiensis ))(Convolosaurus_marri (Koreanosaurus_boseongensis Yueosaurus_tiantaiensis ))))(Kulindadromeus_zabaikalicus (Gasparinisaura_cincosaltensis Parksosaurus_warreni )))(Orodromeus_makelai Zephyrosaurus_schaffi )))))))))(Agilisaurus_louderbacki Hexinlusaurus_multidens )))(Scutellosaurus_lawleri (Emausaurus_ernstii (Scelidosaurus_harrisonii (Ankylosauria (Isaberrysaura_mollensis Stegosauria ))))))))))*
(Herrerasaurus_ischigualastensis (Chilesaurus_diegosuarezi (Laquintasaura_venezuelae (Lesothosaurus_diagnosticus ((Eocursor_parvus (((((Fruitadens_haagarorum (Lycorhinus_angustidens (Abrictosaurus_consors Heterodontosaurus_tucki )))(Tianyulong_confuciusi (Echinodon_becklesii (Wannanosaurus_yansiensis (Goyocephale_lattimorei (Prenocephale_prenes (Homalocephale_calathocercos (Pachycephalosaurus_wyomingensis Stegoceras_validum ))))))))((Ajkaceratops_whole_Rostral (Archaeoceratops_oshimai Liaoceratops_yanzigouensis ))(Stenopelix_valdensis (Yinlong_downsi (Chaoyangsaurus_youngi (Psittacosaurus_mongoliensis Psittacosaurus_major ))))))(Changmiania (Nanosaurus_agilis (Jeholosaurus_shangyuanensis (Changchunsaurus_parvus (Haya_griva (Yandusaurus_hongheensis ((Kulindadromeus_zabaikalicus (((((((Talenkauen_santacrucensis (Mahuidacursor_lipanglef (Macrogryphosaurus_gondwanicus (Anabisetia_saldiviai (Kangnasaurus_coetzeei Morrosaurus_antarcticus )))))((Hesperonyx_martinhotomasorum (Camptosaurus_aphanoecetes (SHN015 (Draconyx_loureiroi_ (Camptosaurus_dispar Iguanodon_bernissartensis )))))(Eousdryosaurus_nanohallucis (Dryosaurus (Dysalotosaurus_lettowvorbecki Valdosaurus_canaliculatus )))))(Muttaburrasaurus_langdoni ((Transylvanosaurus_platycephalus (Fostoria_dhimbangunmal Vegagete_ornithopod ))(Rhabdodon_priscus (Rhabdodon_sp1 ((Mochlodon_suessi Mochlodon_vorosi )(Zalmoxes_robustus Zalmoxes_shqiperorum )))))))(Tenontosaurus_dossi Tenontosaurus_tilletti ))(Convolosaurus_marri Yueosaurus_tiantaiensis ))(Thescelosaurus_neglectus Thescelosaurus_assiniboiensis ))(Hypsilophodon_foxii (Gasparinisaura_cincosaltensis Parksosaurus_warreni ))))(Zephyrosaurus_schaffi (Koreanosaurus_boseongensis Orodromeus_makelai ))))))))))(Agilisaurus_louderbacki Hexinlusaurus_multidens )))(Scutellosaurus_lawleri (Emausaurus_ernstii (Scelidosaurus_harrisonii (Ankylosauria (Isaberrysaura_mollensis Stegosauria ))))))))))*
(Herrerasaurus_ischigualastensis (Chilesaurus_diegosuarezi (Laquintasaura_venezuelae (Lesothosaurus_diagnosticus ((Eocursor_parvus (((((Fruitadens_haagarorum (Lycorhinus_angustidens (Abrictosaurus_consors Heterodontosaurus_tucki )))(Tianyulong_confuciusi (Echinodon_becklesii (Wannanosaurus_yansiensis (Goyocephale_lattimorei (Homalocephale_calathocercos (Prenocephale_prenes (Pachycephalosaurus_wyomingensis Stegoceras_validum ))))))))((Ajkaceratops_whole_Rostral (Archaeoceratops_oshimai Liaoceratops_yanzigouensis ))(Stenopelix_valdensis (Yinlong_downsi (Chaoyangsaurus_youngi (Psittacosaurus_mongoliensis Psittacosaurus_major ))))))(Changmiania (Nanosaurus_agilis (Jeholosaurus_shangyuanensis (Changchunsaurus_parvus (Haya_griva (Yandusaurus_hongheensis ((Kulindadromeus_zabaikalicus (((((((Talenkauen_santacrucensis ((Macrogryphosaurus_gondwanicus (Anabisetia_saldiviai Mahuidacursor_lipanglef ))(Kangnasaurus_coetzeei Morrosaurus_antarcticus )))((Hesperonyx_martinhotomasorum (Camptosaurus_aphanoecetes (SHN015 (Draconyx_loureiroi_ (Camptosaurus_dispar Iguanodon_bernissartensis )))))(Eousdryosaurus_nanohallucis (Valdosaurus_canaliculatus (Dryosaurus Dysalotosaurus_lettowvorbecki )))))(Muttaburrasaurus_langdoni ((Fostoria_dhimbangunmal Vegagete_ornithopod )(Rhabdodon_sp1 (Rhabdodon_priscus ((Mochlodon_suessi (Mochlodon_vorosi Transylvanosaurus_platycephalus ))(Zalmoxes_robustus Zalmoxes_shqiperorum )))))))(Tenontosaurus_dossi Tenontosaurus_tilletti ))(Convolosaurus_marri Yueosaurus_tiantaiensis ))(Thescelosaurus_neglectus Thescelosaurus_assiniboiensis ))(Hypsilophodon_foxii (Gasparinisaura_cincosaltensis Parksosaurus_warreni ))))(Zephyrosaurus_schaffi (Koreanosaurus_boseongensis Orodromeus_makelai ))))))))))(Agilisaurus_louderbacki Hexinlusaurus_multidens )))(Scutellosaurus_lawleri (Emausaurus_ernstii (Scelidosaurus_harrisonii (Ankylosauria (Isaberrysaura_mollensis Stegosauria ))))))))))*
(Herrerasaurus_ischigualastensis (Chilesaurus_diegosuarezi (Laquintasaura_venezuelae (Lesothosaurus_diagnosticus ((Eocursor_parvus (((((Fruitadens_haagarorum (Lycorhinus_angustidens (Abrictosaurus_consors Heterodontosaurus_tucki )))(Tianyulong_confuciusi (Echinodon_becklesii (Wannanosaurus_yansiensis (Goyocephale_lattimorei (Prenocephale_prenes (Homalocephale_calathocercos (Pachycephalosaurus_wyomingensis Stegoceras_validum ))))))))((Liaoceratops_yanzigouensis (Archaeoceratops_oshimai Ajkaceratops_whole_Rostral ))(Stenopelix_valdensis (Yinlong_downsi (Chaoyangsaurus_youngi (Psittacosaurus_mongoliensis Psittacosaurus_major ))))))(Changmiania (Nanosaurus_agilis (Jeholosaurus_shangyuanensis (Changchunsaurus_parvus (Haya_griva (Yandusaurus_hongheensis ((Kulindadromeus_zabaikalicus (((((((Macrogryphosaurus_gondwanicus (Talenkauen_santacrucensis (Anabisetia_saldiviai (Morrosaurus_antarcticus (Kangnasaurus_coetzeei Mahuidacursor_lipanglef )))))((Hesperonyx_martinhotomasorum (Camptosaurus_aphanoecetes (SHN015 (Draconyx_loureiroi_ (Camptosaurus_dispar Iguanodon_bernissartensis )))))(Eousdryosaurus_nanohallucis (Dysalotosaurus_lettowvorbecki (Dryosaurus Valdosaurus_canaliculatus )))))(Muttaburrasaurus_langdoni (Transylvanosaurus_platycephalus ((Fostoria_dhimbangunmal Vegagete_ornithopod )(Rhabdodon_priscus (Rhabdodon_sp1 ((Mochlodon_suessi Mochlodon_vorosi )(Zalmoxes_robustus Zalmoxes_shqiperorum ))))))))(Tenontosaurus_dossi Tenontosaurus_tilletti ))(Convolosaurus_marri Yueosaurus_tiantaiensis ))(Thescelosaurus_neglectus Thescelosaurus_assiniboiensis ))(Hypsilophodon_foxii (Gasparinisaura_cincosaltensis Parksosaurus_warreni ))))(Zephyrosaurus_schaffi (Koreanosaurus_boseongensis Orodromeus_makelai ))))))))))(Agilisaurus_louderbacki Hexinlusaurus_multidens )))(Scutellosaurus_lawleri (Emausaurus_ernstii (Scelidosaurus_harrisonii (Ankylosauria (Isaberrysaura_mollensis Stegosauria ))))))))))*
(Herrerasaurus_ischigualastensis (Chilesaurus_diegosuarezi (Laquintasaura_venezuelae (Lesothosaurus_diagnosticus ((Eocursor_parvus (((((Fruitadens_haagarorum (Lycorhinus_angustidens (Abrictosaurus_consors Heterodontosaurus_tucki )))(Tianyulong_confuciusi (Echinodon_becklesii (Wannanosaurus_yansiensis (Goyocephale_lattimorei (Homalocephale_calathocercos (Prenocephale_prenes (Pachycephalosaurus_wyomingensis Stegoceras_validum ))))))))((Ajkaceratops_whole_Rostral (Archaeoceratops_oshimai Liaoceratops_yanzigouensis ))(Stenopelix_valdensis (Yinlong_downsi (Chaoyangsaurus_youngi (Psittacosaurus_mongoliensis Psittacosaurus_major ))))))(Changmiania (Nanosaurus_agilis (Jeholosaurus_shangyuanensis (Changchunsaurus_parvus (Haya_griva (Yandusaurus_hongheensis ((Kulindadromeus_zabaikalicus (((((((Macrogryphosaurus_gondwanicus (Talenkauen_santacrucensis (Anabisetia_saldiviai (Mahuidacursor_lipanglef (Kangnasaurus_coetzeei Morrosaurus_antarcticus )))))((Hesperonyx_martinhotomasorum (Camptosaurus_aphanoecetes (SHN015 (Draconyx_loureiroi_ (Camptosaurus_dispar Iguanodon_bernissartensis )))))(Eousdryosaurus_nanohallucis (Dysalotosaurus_lettowvorbecki (Dryosaurus Valdosaurus_canaliculatus )))))(Muttaburrasaurus_langdoni ((Fostoria_dhimbangunmal (Vegagete_ornithopod Transylvanosaurus_platycephalus ))(((Mochlodon_suessi Mochlodon_vorosi )(Zalmoxes_robustus Zalmoxes_shqiperorum ))(Rhabdodon_priscus Rhabdodon_sp1 )))))(Tenontosaurus_dossi Tenontosaurus_tilletti ))(Convolosaurus_marri Yueosaurus_tiantaiensis ))(Thescelosaurus_neglectus Thescelosaurus_assiniboiensis ))(Hypsilophodon_foxii (Gasparinisaura_cincosaltensis Parksosaurus_warreni ))))(Zephyrosaurus_schaffi (Koreanosaurus_boseongensis Orodromeus_makelai ))))))))))(Agilisaurus_louderbacki Hexinlusaurus_multidens )))(Scutellosaurus_lawleri (Emausaurus_ernstii (Scelidosaurus_harrisonii (Ankylosauria (Isaberrysaura_mollensis Stegosauria ))))))))))*
(Herrerasaurus_ischigualastensis (Chilesaurus_diegosuarezi (Laquintasaura_venezuelae (Lesothosaurus_diagnosticus ((Eocursor_parvus (((((Fruitadens_haagarorum (Lycorhinus_angustidens (Abrictosaurus_consors Heterodontosaurus_tucki )))(Tianyulong_confuciusi (Echinodon_becklesii (Wannanosaurus_yansiensis (Goyocephale_lattimorei (Prenocephale_prenes (Homalocephale_calathocercos (Pachycephalosaurus_wyomingensis Stegoceras_validum ))))))))((Archaeoceratops_oshimai (Liaoceratops_yanzigouensis Ajkaceratops_whole_Rostral ))(Stenopelix_valdensis (Yinlong_downsi (Chaoyangsaurus_youngi (Psittacosaurus_mongoliensis Psittacosaurus_major ))))))(Changmiania (Nanosaurus_agilis (Jeholosaurus_shangyuanensis (Changchunsaurus_parvus (Haya_griva (Yandusaurus_hongheensis ((Kulindadromeus_zabaikalicus (((((((Talenkauen_santacrucensis (Anabisetia_saldiviai (Macrogryphosaurus_gondwanicus (Morrosaurus_antarcticus (Kangnasaurus_coetzeei Mahuidacursor_lipanglef )))))((Hesperonyx_martinhotomasorum (Camptosaurus_aphanoecetes (SHN015 (Draconyx_loureiroi_ (Camptosaurus_dispar Iguanodon_bernissartensis )))))(Eousdryosaurus_nanohallucis (Dryosaurus (Dysalotosaurus_lettowvorbecki Valdosaurus_canaliculatus )))))(Muttaburrasaurus_langdoni ((Fostoria_dhimbangunmal Vegagete_ornithopod )(((Mochlodon_suessi Mochlodon_vorosi )(Zalmoxes_robustus (Zalmoxes_shqiperorum Transylvanosaurus_platycephalus )))(Rhabdodon_priscus Rhabdodon_sp1 )))))(Tenontosaurus_dossi Tenontosaurus_tilletti ))(Convolosaurus_marri Yueosaurus_tiantaiensis ))(Thescelosaurus_neglectus Thescelosaurus_assiniboiensis ))(Hypsilophodon_foxii (Gasparinisaura_cincosaltensis Parksosaurus_warreni ))))(Zephyrosaurus_schaffi (Koreanosaurus_boseongensis Orodromeus_makelai ))))))))))(Agilisaurus_louderbacki Hexinlusaurus_multidens )))(Scutellosaurus_lawleri (Emausaurus_ernstii (Scelidosaurus_harrisonii (Ankylosauria (Isaberrysaura_mollensis Stegosauria ))))))))))*
(Herrerasaurus_ischigualastensis (Chilesaurus_diegosuarezi (Laquintasaura_venezuelae (Lesothosaurus_diagnosticus ((Eocursor_parvus (((((Fruitadens_haagarorum (Lycorhinus_angustidens (Abrictosaurus_consors Heterodontosaurus_tucki )))(Tianyulong_confuciusi (Echinodon_becklesii (Wannanosaurus_yansiensis (Goyocephale_lattimorei (Homalocephale_calathocercos (Prenocephale_prenes (Pachycephalosaurus_wyomingensis Stegoceras_validum ))))))))((Archaeoceratops_oshimai (Liaoceratops_yanzigouensis Ajkaceratops_whole_Rostral ))(Stenopelix_valdensis (Yinlong_downsi (Chaoyangsaurus_youngi (Psittacosaurus_mongoliensis Psittacosaurus_major ))))))(Changmiania (Nanosaurus_agilis (Jeholosaurus_shangyuanensis (Changchunsaurus_parvus (Haya_griva (Yandusaurus_hongheensis ((Kulindadromeus_zabaikalicus (((((((Talenkauen_santacrucensis (Anabisetia_saldiviai ((Kangnasaurus_coetzeei Macrogryphosaurus_gondwanicus )(Mahuidacursor_lipanglef Morrosaurus_antarcticus ))))((Hesperonyx_martinhotomasorum (Camptosaurus_aphanoecetes (SHN015 (Draconyx_loureiroi_ (Camptosaurus_dispar Iguanodon_bernissartensis )))))(Eousdryosaurus_nanohallucis (Valdosaurus_canaliculatus (Dryosaurus Dysalotosaurus_lettowvorbecki )))))(Muttaburrasaurus_langdoni (Fostoria_dhimbangunmal (Transylvanosaurus_platycephalus (Vegagete_ornithopod (Rhabdodon_sp1 (Rhabdodon_priscus ((Mochlodon_suessi Mochlodon_vorosi )(Zalmoxes_robustus Zalmoxes_shqiperorum )))))))))(Tenontosaurus_dossi Tenontosaurus_tilletti ))(Convolosaurus_marri Yueosaurus_tiantaiensis ))(Thescelosaurus_neglectus Thescelosaurus_assiniboiensis ))(Hypsilophodon_foxii (Gasparinisaura_cincosaltensis Parksosaurus_warreni ))))(Zephyrosaurus_schaffi (Koreanosaurus_boseongensis Orodromeus_makelai ))))))))))(Agilisaurus_louderbacki Hexinlusaurus_multidens )))(Scutellosaurus_lawleri (Emausaurus_ernstii (Scelidosaurus_harrisonii (Ankylosauria (Isaberrysaura_mollensis Stegosauria ))))))))))*
(Herrerasaurus_ischigualastensis (Chilesaurus_diegosuarezi (Laquintasaura_venezuelae (Lesothosaurus_diagnosticus ((Eocursor_parvus (((((Fruitadens_haagarorum (Lycorhinus_angustidens (Abrictosaurus_consors Heterodontosaurus_tucki )))(Tianyulong_confuciusi (Echinodon_becklesii (Wannanosaurus_yansiensis (Goyocephale_lattimorei (Homalocephale_calathocercos (Prenocephale_prenes (Pachycephalosaurus_wyomingensis Stegoceras_validum ))))))))((Liaoceratops_yanzigouensis (Archaeoceratops_oshimai Ajkaceratops_whole_Rostral ))(Stenopelix_valdensis (Yinlong_downsi (Chaoyangsaurus_youngi (Psittacosaurus_mongoliensis Psittacosaurus_major ))))))(Changmiania (Nanosaurus_agilis (Jeholosaurus_shangyuanensis (Changchunsaurus_parvus (Haya_griva (Yandusaurus_hongheensis ((Kulindadromeus_zabaikalicus (((((((Macrogryphosaurus_gondwanicus (Talenkauen_santacrucensis (Mahuidacursor_lipanglef (Anabisetia_saldiviai (Kangnasaurus_coetzeei Morrosaurus_antarcticus )))))((Hesperonyx_martinhotomasorum (Camptosaurus_aphanoecetes (SHN015 (Draconyx_loureiroi_ (Camptosaurus_dispar Iguanodon_bernissartensis )))))(Eousdryosaurus_nanohallucis (Dysalotosaurus_lettowvorbecki (Dryosaurus Valdosaurus_canaliculatus )))))(Muttaburrasaurus_langdoni (Fostoria_dhimbangunmal (Vegagete_ornithopod (Transylvanosaurus_platycephalus (Rhabdodon_sp1 (Rhabdodon_priscus ((Mochlodon_suessi Mochlodon_vorosi )(Zalmoxes_robustus Zalmoxes_shqiperorum )))))))))(Tenontosaurus_dossi Tenontosaurus_tilletti ))(Convolosaurus_marri Yueosaurus_tiantaiensis ))(Thescelosaurus_neglectus Thescelosaurus_assiniboiensis ))(Hypsilophodon_foxii (Gasparinisaura_cincosaltensis Parksosaurus_warreni ))))(Zephyrosaurus_schaffi (Koreanosaurus_boseongensis Orodromeus_makelai ))))))))))(Agilisaurus_louderbacki Hexinlusaurus_multidens )))(Scutellosaurus_lawleri (Emausaurus_ernstii (Scelidosaurus_harrisonii (Ankylosauria (Isaberrysaura_mollensis Stegosauria ))))))))))*
(Herrerasaurus_ischigualastensis (Chilesaurus_diegosuarezi (Laquintasaura_venezuelae (Lesothosaurus_diagnosticus ((Eocursor_parvus (((((Fruitadens_haagarorum (Lycorhinus_angustidens (Abrictosaurus_consors Heterodontosaurus_tucki )))(Tianyulong_confuciusi (Echinodon_becklesii (Wannanosaurus_yansiensis (Goyocephale_lattimorei (Homalocephale_calathocercos (Prenocephale_prenes (Pachycephalosaurus_wyomingensis Stegoceras_validum ))))))))((Ajkaceratops_whole_Rostral (Archaeoceratops_oshimai Liaoceratops_yanzigouensis ))(Stenopelix_valdensis (Yinlong_downsi (Chaoyangsaurus_youngi (Psittacosaurus_mongoliensis Psittacosaurus_major ))))))(Changmiania (Nanosaurus_agilis (Jeholosaurus_shangyuanensis (Changchunsaurus_parvus (Haya_griva (Yandusaurus_hongheensis ((Kulindadromeus_zabaikalicus (((((((Macrogryphosaurus_gondwanicus (Talenkauen_santacrucensis (Anabisetia_saldiviai (Mahuidacursor_lipanglef (Kangnasaurus_coetzeei Morrosaurus_antarcticus )))))((Hesperonyx_martinhotomasorum (Camptosaurus_aphanoecetes (SHN015 (Draconyx_loureiroi_ (Camptosaurus_dispar Iguanodon_bernissartensis )))))(Eousdryosaurus_nanohallucis (Dysalotosaurus_lettowvorbecki (Dryosaurus Valdosaurus_canaliculatus )))))(Muttaburrasaurus_langdoni (Fostoria_dhimbangunmal (Vegagete_ornithopod (Transylvanosaurus_platycephalus (((Mochlodon_suessi Mochlodon_vorosi )(Zalmoxes_robustus Zalmoxes_shqiperorum ))(Rhabdodon_priscus Rhabdodon_sp1 )))))))(Tenontosaurus_dossi Tenontosaurus_tilletti ))(Convolosaurus_marri Yueosaurus_tiantaiensis ))(Thescelosaurus_neglectus Thescelosaurus_assiniboiensis ))(Hypsilophodon_foxii (Gasparinisaura_cincosaltensis Parksosaurus_warreni ))))(Zephyrosaurus_schaffi (Koreanosaurus_boseongensis Orodromeus_makelai ))))))))))(Agilisaurus_louderbacki Hexinlusaurus_multidens )))(Scutellosaurus_lawleri (Emausaurus_ernstii (Scelidosaurus_harrisonii (Ankylosauria (Isaberrysaura_mollensis Stegosauria ))))))))))*
(Herrerasaurus_ischigualastensis (Chilesaurus_diegosuarezi (Laquintasaura_venezuelae (Lesothosaurus_diagnosticus ((Eocursor_parvus (((((Fruitadens_haagarorum (Lycorhinus_angustidens (Abrictosaurus_consors Heterodontosaurus_tucki )))(Tianyulong_confuciusi (Echinodon_becklesii (Wannanosaurus_yansiensis (Goyocephale_lattimorei (Homalocephale_calathocercos (Prenocephale_prenes (Pachycephalosaurus_wyomingensis Stegoceras_validum ))))))))((Archaeoceratops_oshimai (Liaoceratops_yanzigouensis Ajkaceratops_whole_Rostral ))(Stenopelix_valdensis (Yinlong_downsi (Chaoyangsaurus_youngi (Psittacosaurus_mongoliensis Psittacosaurus_major ))))))(Changmiania (Nanosaurus_agilis (Jeholosaurus_shangyuanensis (Changchunsaurus_parvus (Haya_griva (Yandusaurus_hongheensis ((Kulindadromeus_zabaikalicus ((((((((Anabisetia_saldiviai (Mahuidacursor_lipanglef (Kangnasaurus_coetzeei Morrosaurus_antarcticus )))(Macrogryphosaurus_gondwanicus Talenkauen_santacrucensis ))((Hesperonyx_martinhotomasorum (Camptosaurus_aphanoecetes (SHN015 (Draconyx_loureiroi_ (Camptosaurus_dispar Iguanodon_bernissartensis )))))(Eousdryosaurus_nanohallucis (Dysalotosaurus_lettowvorbecki (Dryosaurus Valdosaurus_canaliculatus )))))(Muttaburrasaurus_langdoni ((Fostoria_dhimbangunmal Vegagete_ornithopod )(Rhabdodon_priscus (Transylvanosaurus_platycephalus (Rhabdodon_sp1 ((Mochlodon_suessi Mochlodon_vorosi )(Zalmoxes_robustus Zalmoxes_shqiperorum ))))))))(Tenontosaurus_dossi Tenontosaurus_tilletti ))(Convolosaurus_marri Yueosaurus_tiantaiensis ))(Thescelosaurus_neglectus Thescelosaurus_assiniboiensis ))(Hypsilophodon_foxii (Gasparinisaura_cincosaltensis Parksosaurus_warreni ))))(Zephyrosaurus_schaffi (Koreanosaurus_boseongensis Orodromeus_makelai ))))))))))(Agilisaurus_louderbacki Hexinlusaurus_multidens )))(Scutellosaurus_lawleri (Emausaurus_ernstii (Scelidosaurus_harrisonii (Ankylosauria (Isaberrysaura_mollensis Stegosauria ))))))))))*
(Herrerasaurus_ischigualastensis (Chilesaurus_diegosuarezi (Laquintasaura_venezuelae (Lesothosaurus_diagnosticus ((Eocursor_parvus (((((Fruitadens_haagarorum (Lycorhinus_angustidens (Abrictosaurus_consors Heterodontosaurus_tucki )))(Tianyulong_confuciusi (Echinodon_becklesii (Wannanosaurus_yansiensis (Goyocephale_lattimorei (Homalocephale_calathocercos (Prenocephale_prenes (Pachycephalosaurus_wyomingensis Stegoceras_validum ))))))))((Ajkaceratops_whole_Rostral (Archaeoceratops_oshimai Liaoceratops_yanzigouensis ))(Stenopelix_valdensis (Yinlong_downsi (Chaoyangsaurus_youngi (Psittacosaurus_mongoliensis Psittacosaurus_major ))))))(Changmiania (Nanosaurus_agilis (Jeholosaurus_shangyuanensis (Changchunsaurus_parvus (Haya_griva (Yandusaurus_hongheensis ((Kulindadromeus_zabaikalicus (((((((Macrogryphosaurus_gondwanicus (Talenkauen_santacrucensis (Anabisetia_saldiviai (Mahuidacursor_lipanglef (Kangnasaurus_coetzeei Morrosaurus_antarcticus )))))((Hesperonyx_martinhotomasorum (Camptosaurus_aphanoecetes (SHN015 (Draconyx_loureiroi_ (Camptosaurus_dispar Iguanodon_bernissartensis )))))(Eousdryosaurus_nanohallucis (Dysalotosaurus_lettowvorbecki (Dryosaurus Valdosaurus_canaliculatus )))))(Muttaburrasaurus_langdoni ((Fostoria_dhimbangunmal Vegagete_ornithopod )(Transylvanosaurus_platycephalus (((Mochlodon_suessi Mochlodon_vorosi )(Zalmoxes_robustus Zalmoxes_shqiperorum ))(Rhabdodon_priscus Rhabdodon_sp1 ))))))(Tenontosaurus_dossi Tenontosaurus_tilletti ))(Convolosaurus_marri Yueosaurus_tiantaiensis ))(Thescelosaurus_neglectus Thescelosaurus_assiniboiensis ))(Hypsilophodon_foxii (Gasparinisaura_cincosaltensis Parksosaurus_warreni ))))(Zephyrosaurus_schaffi (Koreanosaurus_boseongensis Orodromeus_makelai ))))))))))(Agilisaurus_louderbacki Hexinlusaurus_multidens )))(Scutellosaurus_lawleri (Emausaurus_ernstii (Scelidosaurus_harrisonii (Ankylosauria (Isaberrysaura_mollensis Stegosauria ))))))))))*
(Herrerasaurus_ischigualastensis (Chilesaurus_diegosuarezi (Laquintasaura_venezuelae (Lesothosaurus_diagnosticus ((Eocursor_parvus (((((Fruitadens_haagarorum (Lycorhinus_angustidens (Abrictosaurus_consors Heterodontosaurus_tucki )))(Tianyulong_confuciusi (Echinodon_becklesii (Wannanosaurus_yansiensis (Goyocephale_lattimorei (Prenocephale_prenes (Homalocephale_calathocercos (Pachycephalosaurus_wyomingensis Stegoceras_validum ))))))))((Ajkaceratops_whole_Rostral (Archaeoceratops_oshimai Liaoceratops_yanzigouensis ))(Stenopelix_valdensis (Yinlong_downsi (Chaoyangsaurus_youngi (Psittacosaurus_mongoliensis Psittacosaurus_major ))))))(Changmiania (Nanosaurus_agilis (Jeholosaurus_shangyuanensis (Changchunsaurus_parvus (Haya_griva (Yandusaurus_hongheensis (((Hypsilophodon_foxii (((((((Mahuidacursor_lipanglef (Anabisetia_saldiviai (Kangnasaurus_coetzeei Morrosaurus_antarcticus )))(Macrogryphosaurus_gondwanicus Talenkauen_santacrucensis ))((Hesperonyx_martinhotomasorum (Camptosaurus_aphanoecetes (SHN015 (Draconyx_loureiroi_ (Camptosaurus_dispar Iguanodon_bernissartensis )))))(Eousdryosaurus_nanohallucis (Valdosaurus_canaliculatus (Dryosaurus Dysalotosaurus_lettowvorbecki )))))(Muttaburrasaurus_langdoni (Fostoria_dhimbangunmal (Vegagete_ornithopod (((Mochlodon_suessi Mochlodon_vorosi )(Transylvanosaurus_platycephalus (Zalmoxes_robustus Zalmoxes_shqiperorum )))(Rhabdodon_priscus Rhabdodon_sp1 ))))))(Tenontosaurus_dossi Tenontosaurus_tilletti ))(Thescelosaurus_neglectus Thescelosaurus_assiniboiensis ))(Convolosaurus_marri Yueosaurus_tiantaiensis )))(Kulindadromeus_zabaikalicus (Gasparinisaura_cincosaltensis Parksosaurus_warreni )))(Zephyrosaurus_schaffi (Koreanosaurus_boseongensis Orodromeus_makelai ))))))))))(Agilisaurus_louderbacki Hexinlusaurus_multidens )))(Scutellosaurus_lawleri (Emausaurus_ernstii (Scelidosaurus_harrisonii (Ankylosauria (Isaberrysaura_mollensis Stegosauria ))))))))))*
(Herrerasaurus_ischigualastensis (Chilesaurus_diegosuarezi (Laquintasaura_venezuelae (Lesothosaurus_diagnosticus ((Eocursor_parvus (((((Fruitadens_haagarorum (Lycorhinus_angustidens (Abrictosaurus_consors Heterodontosaurus_tucki )))(Tianyulong_confuciusi (Echinodon_becklesii (Wannanosaurus_yansiensis (Goyocephale_lattimorei (Prenocephale_prenes (Homalocephale_calathocercos (Pachycephalosaurus_wyomingensis Stegoceras_validum ))))))))((Ajkaceratops_whole_Rostral (Archaeoceratops_oshimai Liaoceratops_yanzigouensis ))(Stenopelix_valdensis (Yinlong_downsi (Chaoyangsaurus_youngi (Psittacosaurus_mongoliensis Psittacosaurus_major ))))))(Changmiania (Nanosaurus_agilis (Jeholosaurus_shangyuanensis (Changchunsaurus_parvus (Haya_griva (Yandusaurus_hongheensis (((Hypsilophodon_foxii ((((((Talenkauen_santacrucensis ((Anabisetia_saldiviai Mahuidacursor_lipanglef )(Macrogryphosaurus_gondwanicus (Kangnasaurus_coetzeei Morrosaurus_antarcticus ))))((Hesperonyx_martinhotomasorum (Camptosaurus_aphanoecetes (SHN015 (Draconyx_loureiroi_ (Camptosaurus_dispar Iguanodon_bernissartensis )))))(Eousdryosaurus_nanohallucis (Valdosaurus_canaliculatus (Dryosaurus Dysalotosaurus_lettowvorbecki )))))(Muttaburrasaurus_langdoni (Fostoria_dhimbangunmal (Vegagete_ornithopod (((Mochlodon_suessi Mochlodon_vorosi )(Zalmoxes_robustus Zalmoxes_shqiperorum ))(Transylvanosaurus_platycephalus (Rhabdodon_priscus Rhabdodon_sp1 )))))))(Tenontosaurus_dossi Tenontosaurus_tilletti ))(Thescelosaurus_neglectus Thescelosaurus_assiniboiensis ))(Convolosaurus_marri (Koreanosaurus_boseongensis Yueosaurus_tiantaiensis ))))(Kulindadromeus_zabaikalicus (Gasparinisaura_cincosaltensis Parksosaurus_warreni )))(Orodromeus_makelai Zephyrosaurus_schaffi )))))))))(Agilisaurus_louderbacki Hexinlusaurus_multidens )))(Scutellosaurus_lawleri (Emausaurus_ernstii (Scelidosaurus_harrisonii (Ankylosauria (Isaberrysaura_mollensis Stegosauria ))))))))))*
(Herrerasaurus_ischigualastensis (Chilesaurus_diegosuarezi (Laquintasaura_venezuelae (Lesothosaurus_diagnosticus ((Eocursor_parvus (((((Fruitadens_haagarorum (Lycorhinus_angustidens (Abrictosaurus_consors Heterodontosaurus_tucki )))(Tianyulong_confuciusi (Echinodon_becklesii (Wannanosaurus_yansiensis (Goyocephale_lattimorei (Prenocephale_prenes (Homalocephale_calathocercos (Pachycephalosaurus_wyomingensis Stegoceras_validum ))))))))((Liaoceratops_yanzigouensis (Archaeoceratops_oshimai Ajkaceratops_whole_Rostral ))(Stenopelix_valdensis (Yinlong_downsi (Chaoyangsaurus_youngi (Psittacosaurus_mongoliensis Psittacosaurus_major ))))))(Changmiania (Nanosaurus_agilis (Jeholosaurus_shangyuanensis (Changchunsaurus_parvus (Haya_griva (Yandusaurus_hongheensis (((Hypsilophodon_foxii ((((((Macrogryphosaurus_gondwanicus (Talenkauen_santacrucensis (Mahuidacursor_lipanglef (Anabisetia_saldiviai (Kangnasaurus_coetzeei Morrosaurus_antarcticus )))))((Hesperonyx_martinhotomasorum (Camptosaurus_aphanoecetes (SHN015 (Draconyx_loureiroi_ (Camptosaurus_dispar Iguanodon_bernissartensis )))))(Eousdryosaurus_nanohallucis (Dysalotosaurus_lettowvorbecki (Dryosaurus Valdosaurus_canaliculatus )))))(Muttaburrasaurus_langdoni (Transylvanosaurus_platycephalus (Fostoria_dhimbangunmal (Vegagete_ornithopod (Rhabdodon_sp1 (Rhabdodon_priscus ((Mochlodon_suessi Mochlodon_vorosi )(Zalmoxes_robustus Zalmoxes_shqiperorum )))))))))(Tenontosaurus_dossi Tenontosaurus_tilletti ))(Thescelosaurus_neglectus Thescelosaurus_assiniboiensis ))(Convolosaurus_marri Yueosaurus_tiantaiensis )))(Kulindadromeus_zabaikalicus (Gasparinisaura_cincosaltensis Parksosaurus_warreni )))(Zephyrosaurus_schaffi (Koreanosaurus_boseongensis Orodromeus_makelai ))))))))))(Agilisaurus_louderbacki Hexinlusaurus_multidens )))(Scutellosaurus_lawleri (Emausaurus_ernstii (Scelidosaurus_harrisonii (Ankylosauria (Isaberrysaura_mollensis Stegosauria ))))))))))*
(Herrerasaurus_ischigualastensis (Chilesaurus_diegosuarezi (Laquintasaura_venezuelae (Lesothosaurus_diagnosticus ((Eocursor_parvus (((((Fruitadens_haagarorum (Lycorhinus_angustidens (Abrictosaurus_consors Heterodontosaurus_tucki )))(Tianyulong_confuciusi (Echinodon_becklesii (Wannanosaurus_yansiensis (Goyocephale_lattimorei (Prenocephale_prenes (Homalocephale_calathocercos (Pachycephalosaurus_wyomingensis Stegoceras_validum ))))))))((Liaoceratops_yanzigouensis (Archaeoceratops_oshimai Ajkaceratops_whole_Rostral ))(Stenopelix_valdensis (Yinlong_downsi (Chaoyangsaurus_youngi (Psittacosaurus_mongoliensis Psittacosaurus_major ))))))(Changmiania (Nanosaurus_agilis (Jeholosaurus_shangyuanensis (Changchunsaurus_parvus (Haya_griva (Yandusaurus_hongheensis ((Kulindadromeus_zabaikalicus (((((((Talenkauen_santacrucensis (Macrogryphosaurus_gondwanicus (Mahuidacursor_lipanglef (Anabisetia_saldiviai (Kangnasaurus_coetzeei Morrosaurus_antarcticus )))))((Hesperonyx_martinhotomasorum (Camptosaurus_aphanoecetes (SHN015 (Draconyx_loureiroi_ (Camptosaurus_dispar Iguanodon_bernissartensis )))))(Eousdryosaurus_nanohallucis (Valdosaurus_canaliculatus (Dryosaurus Dysalotosaurus_lettowvorbecki )))))(Muttaburrasaurus_langdoni (Fostoria_dhimbangunmal (Transylvanosaurus_platycephalus (Vegagete_ornithopod (Rhabdodon_priscus (Rhabdodon_sp1 ((Mochlodon_suessi Mochlodon_vorosi )(Zalmoxes_robustus Zalmoxes_shqiperorum )))))))))(Tenontosaurus_dossi Tenontosaurus_tilletti ))(Convolosaurus_marri Yueosaurus_tiantaiensis ))(Thescelosaurus_neglectus Thescelosaurus_assiniboiensis ))(Hypsilophodon_foxii (Gasparinisaura_cincosaltensis Parksosaurus_warreni ))))(Zephyrosaurus_schaffi (Koreanosaurus_boseongensis Orodromeus_makelai ))))))))))(Agilisaurus_louderbacki Hexinlusaurus_multidens )))(Scutellosaurus_lawleri (Emausaurus_ernstii (Scelidosaurus_harrisonii (Ankylosauria (Isaberrysaura_mollensis Stegosauria ))))))))))*
(Herrerasaurus_ischigualastensis (Chilesaurus_diegosuarezi (Laquintasaura_venezuelae (Lesothosaurus_diagnosticus ((Eocursor_parvus (((((Fruitadens_haagarorum (Lycorhinus_angustidens (Abrictosaurus_consors Heterodontosaurus_tucki )))(Tianyulong_confuciusi (Echinodon_becklesii (Wannanosaurus_yansiensis (Goyocephale_lattimorei (Homalocephale_calathocercos (Prenocephale_prenes (Pachycephalosaurus_wyomingensis Stegoceras_validum ))))))))((Archaeoceratops_oshimai (Liaoceratops_yanzigouensis Ajkaceratops_whole_Rostral ))(Stenopelix_valdensis (Yinlong_downsi (Chaoyangsaurus_youngi (Psittacosaurus_mongoliensis Psittacosaurus_major ))))))(Changmiania (Nanosaurus_agilis (Jeholosaurus_shangyuanensis (Changchunsaurus_parvus (Haya_griva (Yandusaurus_hongheensis ((Kulindadromeus_zabaikalicus (((((((Talenkauen_santacrucensis ((Anabisetia_saldiviai (Kangnasaurus_coetzeei Morrosaurus_antarcticus ))(Macrogryphosaurus_gondwanicus Mahuidacursor_lipanglef )))((Hesperonyx_martinhotomasorum (Camptosaurus_aphanoecetes (SHN015 (Draconyx_loureiroi_ (Camptosaurus_dispar Iguanodon_bernissartensis )))))(Eousdryosaurus_nanohallucis (Valdosaurus_canaliculatus (Dryosaurus Dysalotosaurus_lettowvorbecki )))))(Muttaburrasaurus_langdoni ((Vegagete_ornithopod (Fostoria_dhimbangunmal Transylvanosaurus_platycephalus ))(Rhabdodon_sp1 (Rhabdodon_priscus ((Mochlodon_suessi Mochlodon_vorosi )(Zalmoxes_robustus Zalmoxes_shqiperorum )))))))(Tenontosaurus_dossi Tenontosaurus_tilletti ))(Convolosaurus_marri Yueosaurus_tiantaiensis ))(Thescelosaurus_neglectus Thescelosaurus_assiniboiensis ))(Hypsilophodon_foxii (Gasparinisaura_cincosaltensis Parksosaurus_warreni ))))(Zephyrosaurus_schaffi (Koreanosaurus_boseongensis Orodromeus_makelai ))))))))))(Agilisaurus_louderbacki Hexinlusaurus_multidens )))(Scutellosaurus_lawleri (Emausaurus_ernstii (Scelidosaurus_harrisonii (Ankylosauria (Isaberrysaura_mollensis Stegosauria ))))))))))*
(Herrerasaurus_ischigualastensis (Chilesaurus_diegosuarezi (Laquintasaura_venezuelae (Lesothosaurus_diagnosticus ((Eocursor_parvus (((((Fruitadens_haagarorum (Lycorhinus_angustidens (Abrictosaurus_consors Heterodontosaurus_tucki )))(Tianyulong_confuciusi (Echinodon_becklesii (Wannanosaurus_yansiensis (Goyocephale_lattimorei (Homalocephale_calathocercos (Prenocephale_prenes (Pachycephalosaurus_wyomingensis Stegoceras_validum ))))))))((Liaoceratops_yanzigouensis (Archaeoceratops_oshimai Ajkaceratops_whole_Rostral ))(Stenopelix_valdensis (Yinlong_downsi (Chaoyangsaurus_youngi (Psittacosaurus_mongoliensis Psittacosaurus_major ))))))(Changmiania (Nanosaurus_agilis (Jeholosaurus_shangyuanensis (Changchunsaurus_parvus (Haya_griva (Yandusaurus_hongheensis ((Kulindadromeus_zabaikalicus (((((((Talenkauen_santacrucensis (Anabisetia_saldiviai (Kangnasaurus_coetzeei (Mahuidacursor_lipanglef (Macrogryphosaurus_gondwanicus Morrosaurus_antarcticus )))))((Hesperonyx_martinhotomasorum (Camptosaurus_aphanoecetes (SHN015 (Draconyx_loureiroi_ (Camptosaurus_dispar Iguanodon_bernissartensis )))))(Eousdryosaurus_nanohallucis (Dryosaurus (Dysalotosaurus_lettowvorbecki Valdosaurus_canaliculatus )))))(Muttaburrasaurus_langdoni ((Fostoria_dhimbangunmal Transylvanosaurus_platycephalus )(Vegagete_ornithopod (Rhabdodon_sp1 (Rhabdodon_priscus ((Mochlodon_suessi Mochlodon_vorosi )(Zalmoxes_robustus Zalmoxes_shqiperorum ))))))))(Tenontosaurus_dossi Tenontosaurus_tilletti ))(Convolosaurus_marri Yueosaurus_tiantaiensis ))(Thescelosaurus_neglectus Thescelosaurus_assiniboiensis ))(Hypsilophodon_foxii (Gasparinisaura_cincosaltensis Parksosaurus_warreni ))))(Zephyrosaurus_schaffi (Koreanosaurus_boseongensis Orodromeus_makelai ))))))))))(Agilisaurus_louderbacki Hexinlusaurus_multidens )))(Scutellosaurus_lawleri (Emausaurus_ernstii (Scelidosaurus_harrisonii (Ankylosauria (Isaberrysaura_mollensis Stegosauria ))))))))))*
(Herrerasaurus_ischigualastensis (Chilesaurus_diegosuarezi (Laquintasaura_venezuelae (Lesothosaurus_diagnosticus ((Eocursor_parvus (((((Fruitadens_haagarorum (Lycorhinus_angustidens (Abrictosaurus_consors Heterodontosaurus_tucki )))(Tianyulong_confuciusi (Echinodon_becklesii (Wannanosaurus_yansiensis (Goyocephale_lattimorei (Prenocephale_prenes (Homalocephale_calathocercos (Pachycephalosaurus_wyomingensis Stegoceras_validum ))))))))((Ajkaceratops_whole_Rostral (Archaeoceratops_oshimai Liaoceratops_yanzigouensis ))(Stenopelix_valdensis (Yinlong_downsi (Chaoyangsaurus_youngi (Psittacosaurus_mongoliensis Psittacosaurus_major ))))))(Changmiania (Nanosaurus_agilis (Jeholosaurus_shangyuanensis (Changchunsaurus_parvus (Haya_griva (Yandusaurus_hongheensis (((Hypsilophodon_foxii ((((((Talenkauen_santacrucensis ((Anabisetia_saldiviai Mahuidacursor_lipanglef )(Macrogryphosaurus_gondwanicus (Kangnasaurus_coetzeei Morrosaurus_antarcticus ))))((Hesperonyx_martinhotomasorum (Camptosaurus_aphanoecetes (SHN015 (Draconyx_loureiroi_ (Camptosaurus_dispar Iguanodon_bernissartensis )))))(Eousdryosaurus_nanohallucis (Valdosaurus_canaliculatus (Dryosaurus Dysalotosaurus_lettowvorbecki )))))(Muttaburrasaurus_langdoni (Fostoria_dhimbangunmal (Vegagete_ornithopod (((Mochlodon_suessi Mochlodon_vorosi )(Zalmoxes_robustus Zalmoxes_shqiperorum ))(Transylvanosaurus_platycephalus (Rhabdodon_priscus Rhabdodon_sp1 )))))))(Tenontosaurus_dossi Tenontosaurus_tilletti ))(Thescelosaurus_neglectus Thescelosaurus_assiniboiensis ))(Convolosaurus_marri Yueosaurus_tiantaiensis )))(Kulindadromeus_zabaikalicus (Gasparinisaura_cincosaltensis Parksosaurus_warreni )))(Zephyrosaurus_schaffi (Koreanosaurus_boseongensis Orodromeus_makelai ))))))))))(Agilisaurus_louderbacki Hexinlusaurus_multidens )))(Scutellosaurus_lawleri (Emausaurus_ernstii (Scelidosaurus_harrisonii (Ankylosauria (Isaberrysaura_mollensis Stegosauria ))))))))))*
(Herrerasaurus_ischigualastensis (Chilesaurus_diegosuarezi (Laquintasaura_venezuelae (Lesothosaurus_diagnosticus ((Eocursor_parvus (((((Fruitadens_haagarorum (Lycorhinus_angustidens (Abrictosaurus_consors Heterodontosaurus_tucki )))(Tianyulong_confuciusi (Echinodon_becklesii (Wannanosaurus_yansiensis (Goyocephale_lattimorei (Prenocephale_prenes (Homalocephale_calathocercos (Pachycephalosaurus_wyomingensis Stegoceras_validum ))))))))((Liaoceratops_yanzigouensis (Archaeoceratops_oshimai Ajkaceratops_whole_Rostral ))(Stenopelix_valdensis (Yinlong_downsi (Chaoyangsaurus_youngi (Psittacosaurus_mongoliensis Psittacosaurus_major ))))))(Changmiania (Nanosaurus_agilis (Jeholosaurus_shangyuanensis (Changchunsaurus_parvus (Haya_griva (Yandusaurus_hongheensis ((Kulindadromeus_zabaikalicus (((((((Talenkauen_santacrucensis ((Anabisetia_saldiviai (Macrogryphosaurus_gondwanicus Mahuidacursor_lipanglef ))(Kangnasaurus_coetzeei Morrosaurus_antarcticus )))((Hesperonyx_martinhotomasorum (Camptosaurus_aphanoecetes (SHN015 (Draconyx_loureiroi_ (Camptosaurus_dispar Iguanodon_bernissartensis )))))(Eousdryosaurus_nanohallucis (Valdosaurus_canaliculatus (Dryosaurus Dysalotosaurus_lettowvorbecki )))))(Muttaburrasaurus_langdoni ((Fostoria_dhimbangunmal (Vegagete_ornithopod Transylvanosaurus_platycephalus ))(Rhabdodon_priscus (Rhabdodon_sp1 ((Mochlodon_suessi Mochlodon_vorosi )(Zalmoxes_robustus Zalmoxes_shqiperorum )))))))(Tenontosaurus_dossi Tenontosaurus_tilletti ))(Convolosaurus_marri Yueosaurus_tiantaiensis ))(Thescelosaurus_neglectus Thescelosaurus_assiniboiensis ))(Hypsilophodon_foxii (Gasparinisaura_cincosaltensis Parksosaurus_warreni ))))(Zephyrosaurus_schaffi (Koreanosaurus_boseongensis Orodromeus_makelai ))))))))))(Agilisaurus_louderbacki Hexinlusaurus_multidens )))(Scutellosaurus_lawleri (Emausaurus_ernstii (Scelidosaurus_harrisonii (Ankylosauria (Isaberrysaura_mollensis Stegosauria ))))))))))*
(Herrerasaurus_ischigualastensis (Chilesaurus_diegosuarezi (Laquintasaura_venezuelae (Lesothosaurus_diagnosticus ((Eocursor_parvus (((((Fruitadens_haagarorum (Lycorhinus_angustidens (Abrictosaurus_consors Heterodontosaurus_tucki )))(Tianyulong_confuciusi (Echinodon_becklesii (Wannanosaurus_yansiensis (Goyocephale_lattimorei (Prenocephale_prenes (Homalocephale_calathocercos (Pachycephalosaurus_wyomingensis Stegoceras_validum ))))))))((Ajkaceratops_whole_Rostral (Archaeoceratops_oshimai Liaoceratops_yanzigouensis ))(Stenopelix_valdensis (Yinlong_downsi (Chaoyangsaurus_youngi (Psittacosaurus_mongoliensis Psittacosaurus_major ))))))(Changmiania (Nanosaurus_agilis (Jeholosaurus_shangyuanensis (Changchunsaurus_parvus (Haya_griva (Yandusaurus_hongheensis ((Kulindadromeus_zabaikalicus (((((((Talenkauen_santacrucensis ((Anabisetia_saldiviai Mahuidacursor_lipanglef )(Macrogryphosaurus_gondwanicus (Kangnasaurus_coetzeei Morrosaurus_antarcticus ))))((Hesperonyx_martinhotomasorum (Camptosaurus_aphanoecetes (SHN015 (Draconyx_loureiroi_ (Camptosaurus_dispar Iguanodon_bernissartensis )))))(Eousdryosaurus_nanohallucis (Valdosaurus_canaliculatus (Dryosaurus Dysalotosaurus_lettowvorbecki )))))(Muttaburrasaurus_langdoni (Fostoria_dhimbangunmal (Vegagete_ornithopod (((Mochlodon_suessi Mochlodon_vorosi )(Zalmoxes_robustus Zalmoxes_shqiperorum ))(Transylvanosaurus_platycephalus (Rhabdodon_priscus Rhabdodon_sp1 )))))))(Tenontosaurus_dossi Tenontosaurus_tilletti ))(Convolosaurus_marri Yueosaurus_tiantaiensis ))(Thescelosaurus_neglectus Thescelosaurus_assiniboiensis ))(Hypsilophodon_foxii (Gasparinisaura_cincosaltensis Parksosaurus_warreni ))))(Zephyrosaurus_schaffi (Koreanosaurus_boseongensis Orodromeus_makelai ))))))))))(Agilisaurus_louderbacki Hexinlusaurus_multidens )))(Scutellosaurus_lawleri (Emausaurus_ernstii (Scelidosaurus_harrisonii (Ankylosauria (Isaberrysaura_mollensis Stegosauria ))))))))))*
(Herrerasaurus_ischigualastensis (Chilesaurus_diegosuarezi (Laquintasaura_venezuelae (Lesothosaurus_diagnosticus ((Eocursor_parvus (((((Fruitadens_haagarorum (Lycorhinus_angustidens (Abrictosaurus_consors Heterodontosaurus_tucki )))(Tianyulong_confuciusi (Echinodon_becklesii (Wannanosaurus_yansiensis (Goyocephale_lattimorei (Homalocephale_calathocercos (Prenocephale_prenes (Pachycephalosaurus_wyomingensis Stegoceras_validum ))))))))((Liaoceratops_yanzigouensis (Archaeoceratops_oshimai Ajkaceratops_whole_Rostral ))(Stenopelix_valdensis (Yinlong_downsi (Chaoyangsaurus_youngi (Psittacosaurus_mongoliensis Psittacosaurus_major ))))))(Changmiania (Nanosaurus_agilis (Jeholosaurus_shangyuanensis (Changchunsaurus_parvus (Haya_griva (Yandusaurus_hongheensis (((Hypsilophodon_foxii ((((((Talenkauen_santacrucensis (Anabisetia_saldiviai (Kangnasaurus_coetzeei (Mahuidacursor_lipanglef (Macrogryphosaurus_gondwanicus Morrosaurus_antarcticus )))))((Hesperonyx_martinhotomasorum (Camptosaurus_aphanoecetes (SHN015 (Draconyx_loureiroi_ (Camptosaurus_dispar Iguanodon_bernissartensis )))))(Eousdryosaurus_nanohallucis (Dryosaurus (Dysalotosaurus_lettowvorbecki Valdosaurus_canaliculatus )))))(Muttaburrasaurus_langdoni ((Fostoria_dhimbangunmal Transylvanosaurus_platycephalus )(Vegagete_ornithopod (Rhabdodon_sp1 (Rhabdodon_priscus ((Mochlodon_suessi Mochlodon_vorosi )(Zalmoxes_robustus Zalmoxes_shqiperorum ))))))))(Tenontosaurus_dossi Tenontosaurus_tilletti ))(Thescelosaurus_neglectus Thescelosaurus_assiniboiensis ))(Convolosaurus_marri (Koreanosaurus_boseongensis Yueosaurus_tiantaiensis ))))(Kulindadromeus_zabaikalicus (Gasparinisaura_cincosaltensis Parksosaurus_warreni )))(Orodromeus_makelai Zephyrosaurus_schaffi )))))))))(Agilisaurus_louderbacki Hexinlusaurus_multidens )))(Scutellosaurus_lawleri (Emausaurus_ernstii (Scelidosaurus_harrisonii (Ankylosauria (Isaberrysaura_mollensis Stegosauria ))))))))))*
(Herrerasaurus_ischigualastensis (Chilesaurus_diegosuarezi (Laquintasaura_venezuelae (Lesothosaurus_diagnosticus ((Eocursor_parvus (((((Fruitadens_haagarorum (Lycorhinus_angustidens (Abrictosaurus_consors Heterodontosaurus_tucki )))(Tianyulong_confuciusi (Echinodon_becklesii (Wannanosaurus_yansiensis (Goyocephale_lattimorei (Homalocephale_calathocercos (Prenocephale_prenes (Pachycephalosaurus_wyomingensis Stegoceras_validum ))))))))((Liaoceratops_yanzigouensis (Archaeoceratops_oshimai Ajkaceratops_whole_Rostral ))(Stenopelix_valdensis (Yinlong_downsi (Chaoyangsaurus_youngi (Psittacosaurus_mongoliensis Psittacosaurus_major ))))))(Changmiania (Nanosaurus_agilis (Jeholosaurus_shangyuanensis (Changchunsaurus_parvus (Haya_griva (Yandusaurus_hongheensis ((Kulindadromeus_zabaikalicus (((((((Macrogryphosaurus_gondwanicus (Talenkauen_santacrucensis (Anabisetia_saldiviai (Morrosaurus_antarcticus (Kangnasaurus_coetzeei Mahuidacursor_lipanglef )))))((Hesperonyx_martinhotomasorum (Camptosaurus_aphanoecetes (SHN015 (Draconyx_loureiroi_ (Camptosaurus_dispar Iguanodon_bernissartensis )))))(Eousdryosaurus_nanohallucis (Dysalotosaurus_lettowvorbecki (Dryosaurus Valdosaurus_canaliculatus )))))(Muttaburrasaurus_langdoni ((Vegagete_ornithopod (Fostoria_dhimbangunmal Transylvanosaurus_platycephalus ))(Rhabdodon_priscus (Rhabdodon_sp1 ((Mochlodon_suessi Mochlodon_vorosi )(Zalmoxes_robustus Zalmoxes_shqiperorum )))))))(Tenontosaurus_dossi Tenontosaurus_tilletti ))(Convolosaurus_marri Yueosaurus_tiantaiensis ))(Thescelosaurus_neglectus Thescelosaurus_assiniboiensis ))(Hypsilophodon_foxii (Gasparinisaura_cincosaltensis Parksosaurus_warreni ))))(Zephyrosaurus_schaffi (Koreanosaurus_boseongensis Orodromeus_makelai ))))))))))(Agilisaurus_louderbacki Hexinlusaurus_multidens )))(Scutellosaurus_lawleri (Emausaurus_ernstii (Scelidosaurus_harrisonii (Ankylosauria (Isaberrysaura_mollensis Stegosauria ))))))))))*
(Herrerasaurus_ischigualastensis (Chilesaurus_diegosuarezi (Laquintasaura_venezuelae (Lesothosaurus_diagnosticus ((Eocursor_parvus (((((Fruitadens_haagarorum (Lycorhinus_angustidens (Abrictosaurus_consors Heterodontosaurus_tucki )))(Tianyulong_confuciusi (Echinodon_becklesii (Wannanosaurus_yansiensis (Goyocephale_lattimorei (Prenocephale_prenes (Homalocephale_calathocercos (Pachycephalosaurus_wyomingensis Stegoceras_validum ))))))))((Archaeoceratops_oshimai (Liaoceratops_yanzigouensis Ajkaceratops_whole_Rostral ))(Stenopelix_valdensis (Yinlong_downsi (Chaoyangsaurus_youngi (Psittacosaurus_mongoliensis Psittacosaurus_major ))))))(Changmiania (Nanosaurus_agilis (Jeholosaurus_shangyuanensis (Changchunsaurus_parvus (Haya_griva (Yandusaurus_hongheensis ((Kulindadromeus_zabaikalicus (((((((Talenkauen_santacrucensis (Anabisetia_saldiviai (Macrogryphosaurus_gondwanicus (Mahuidacursor_lipanglef (Kangnasaurus_coetzeei Morrosaurus_antarcticus )))))((Hesperonyx_martinhotomasorum (Camptosaurus_aphanoecetes (SHN015 (Draconyx_loureiroi_ (Camptosaurus_dispar Iguanodon_bernissartensis )))))(Eousdryosaurus_nanohallucis (Valdosaurus_canaliculatus (Dryosaurus Dysalotosaurus_lettowvorbecki )))))(Muttaburrasaurus_langdoni (Fostoria_dhimbangunmal ((Rhabdodon_sp1 (Rhabdodon_priscus ((Mochlodon_suessi Mochlodon_vorosi )(Zalmoxes_robustus Zalmoxes_shqiperorum ))))(Vegagete_ornithopod Transylvanosaurus_platycephalus )))))(Tenontosaurus_dossi Tenontosaurus_tilletti ))(Convolosaurus_marri Yueosaurus_tiantaiensis ))(Thescelosaurus_neglectus Thescelosaurus_assiniboiensis ))(Hypsilophodon_foxii (Gasparinisaura_cincosaltensis Parksosaurus_warreni ))))(Zephyrosaurus_schaffi (Koreanosaurus_boseongensis Orodromeus_makelai ))))))))))(Agilisaurus_louderbacki Hexinlusaurus_multidens )))(Scutellosaurus_lawleri (Emausaurus_ernstii (Scelidosaurus_harrisonii (Ankylosauria (Isaberrysaura_mollensis Stegosauria ))))))))))*
(Herrerasaurus_ischigualastensis (Chilesaurus_diegosuarezi (Laquintasaura_venezuelae (Lesothosaurus_diagnosticus ((Eocursor_parvus (((((Fruitadens_haagarorum (Lycorhinus_angustidens (Abrictosaurus_consors Heterodontosaurus_tucki )))(Tianyulong_confuciusi (Echinodon_becklesii (Wannanosaurus_yansiensis (Goyocephale_lattimorei (Prenocephale_prenes (Homalocephale_calathocercos (Pachycephalosaurus_wyomingensis Stegoceras_validum ))))))))((Archaeoceratops_oshimai (Liaoceratops_yanzigouensis Ajkaceratops_whole_Rostral ))(Stenopelix_valdensis (Yinlong_downsi (Chaoyangsaurus_youngi (Psittacosaurus_mongoliensis Psittacosaurus_major ))))))(Changmiania (Nanosaurus_agilis (Jeholosaurus_shangyuanensis (Changchunsaurus_parvus (Haya_griva (Yandusaurus_hongheensis ((Kulindadromeus_zabaikalicus (((((((Macrogryphosaurus_gondwanicus (Talenkauen_santacrucensis (Anabisetia_saldiviai (Mahuidacursor_lipanglef (Kangnasaurus_coetzeei Morrosaurus_antarcticus )))))((Hesperonyx_martinhotomasorum (Camptosaurus_aphanoecetes (SHN015 (Draconyx_loureiroi_ (Camptosaurus_dispar Iguanodon_bernissartensis )))))(Eousdryosaurus_nanohallucis (Valdosaurus_canaliculatus (Dryosaurus Dysalotosaurus_lettowvorbecki )))))(Muttaburrasaurus_langdoni ((Transylvanosaurus_platycephalus (Fostoria_dhimbangunmal Vegagete_ornithopod ))(Rhabdodon_sp1 (Rhabdodon_priscus ((Mochlodon_suessi Mochlodon_vorosi )(Zalmoxes_robustus Zalmoxes_shqiperorum )))))))(Tenontosaurus_dossi Tenontosaurus_tilletti ))(Convolosaurus_marri Yueosaurus_tiantaiensis ))(Thescelosaurus_neglectus Thescelosaurus_assiniboiensis ))(Hypsilophodon_foxii (Gasparinisaura_cincosaltensis Parksosaurus_warreni ))))(Zephyrosaurus_schaffi (Koreanosaurus_boseongensis Orodromeus_makelai ))))))))))(Agilisaurus_louderbacki Hexinlusaurus_multidens )))(Scutellosaurus_lawleri (Emausaurus_ernstii (Scelidosaurus_harrisonii (Ankylosauria (Isaberrysaura_mollensis Stegosauria ))))))))))*
(Herrerasaurus_ischigualastensis (Chilesaurus_diegosuarezi (Laquintasaura_venezuelae (Lesothosaurus_diagnosticus ((Eocursor_parvus (((((Fruitadens_haagarorum (Lycorhinus_angustidens (Abrictosaurus_consors Heterodontosaurus_tucki )))(Tianyulong_confuciusi (Echinodon_becklesii (Wannanosaurus_yansiensis (Goyocephale_lattimorei (Prenocephale_prenes (Homalocephale_calathocercos (Pachycephalosaurus_wyomingensis Stegoceras_validum ))))))))((Archaeoceratops_oshimai (Liaoceratops_yanzigouensis Ajkaceratops_whole_Rostral ))(Stenopelix_valdensis (Yinlong_downsi (Chaoyangsaurus_youngi (Psittacosaurus_mongoliensis Psittacosaurus_major ))))))(Changmiania (Nanosaurus_agilis (Jeholosaurus_shangyuanensis (Changchunsaurus_parvus (Haya_griva (Yandusaurus_hongheensis ((Kulindadromeus_zabaikalicus (((((((Talenkauen_santacrucensis (Macrogryphosaurus_gondwanicus (Anabisetia_saldiviai (Mahuidacursor_lipanglef (Kangnasaurus_coetzeei Morrosaurus_antarcticus )))))((Hesperonyx_martinhotomasorum (Camptosaurus_aphanoecetes (SHN015 (Draconyx_loureiroi_ (Camptosaurus_dispar Iguanodon_bernissartensis )))))(Eousdryosaurus_nanohallucis (Valdosaurus_canaliculatus (Dryosaurus Dysalotosaurus_lettowvorbecki )))))(Muttaburrasaurus_langdoni ((Transylvanosaurus_platycephalus (Fostoria_dhimbangunmal Vegagete_ornithopod ))(Rhabdodon_sp1 (Rhabdodon_priscus ((Mochlodon_suessi Mochlodon_vorosi )(Zalmoxes_robustus Zalmoxes_shqiperorum )))))))(Tenontosaurus_dossi Tenontosaurus_tilletti ))(Convolosaurus_marri Yueosaurus_tiantaiensis ))(Thescelosaurus_neglectus Thescelosaurus_assiniboiensis ))(Hypsilophodon_foxii (Gasparinisaura_cincosaltensis Parksosaurus_warreni ))))(Zephyrosaurus_schaffi (Koreanosaurus_boseongensis Orodromeus_makelai ))))))))))(Agilisaurus_louderbacki Hexinlusaurus_multidens )))(Scutellosaurus_lawleri (Emausaurus_ernstii (Scelidosaurus_harrisonii (Ankylosauria (Isaberrysaura_mollensis Stegosauria ))))))))))*
(Herrerasaurus_ischigualastensis (Chilesaurus_diegosuarezi (Laquintasaura_venezuelae (Lesothosaurus_diagnosticus ((Eocursor_parvus (((((Fruitadens_haagarorum (Lycorhinus_angustidens (Abrictosaurus_consors Heterodontosaurus_tucki )))(Tianyulong_confuciusi (Echinodon_becklesii (Wannanosaurus_yansiensis (Goyocephale_lattimorei (Prenocephale_prenes (Homalocephale_calathocercos (Pachycephalosaurus_wyomingensis Stegoceras_validum ))))))))((Archaeoceratops_oshimai (Liaoceratops_yanzigouensis Ajkaceratops_whole_Rostral ))(Stenopelix_valdensis (Yinlong_downsi (Chaoyangsaurus_youngi (Psittacosaurus_mongoliensis Psittacosaurus_major ))))))(Changmiania (Nanosaurus_agilis (Jeholosaurus_shangyuanensis (Changchunsaurus_parvus (Haya_griva (Yandusaurus_hongheensis ((Kulindadromeus_zabaikalicus (((((((Talenkauen_santacrucensis (Anabisetia_saldiviai (Macrogryphosaurus_gondwanicus (Mahuidacursor_lipanglef (Kangnasaurus_coetzeei Morrosaurus_antarcticus )))))((Hesperonyx_martinhotomasorum (Camptosaurus_aphanoecetes (SHN015 (Draconyx_loureiroi_ (Camptosaurus_dispar Iguanodon_bernissartensis )))))(Eousdryosaurus_nanohallucis (Valdosaurus_canaliculatus (Dryosaurus Dysalotosaurus_lettowvorbecki )))))(Muttaburrasaurus_langdoni (Transylvanosaurus_platycephalus ((Fostoria_dhimbangunmal Vegagete_ornithopod )(Rhabdodon_sp1 (Rhabdodon_priscus ((Mochlodon_suessi Mochlodon_vorosi )(Zalmoxes_robustus Zalmoxes_shqiperorum ))))))))(Tenontosaurus_dossi Tenontosaurus_tilletti ))(Convolosaurus_marri Yueosaurus_tiantaiensis ))(Thescelosaurus_neglectus Thescelosaurus_assiniboiensis ))(Hypsilophodon_foxii (Gasparinisaura_cincosaltensis Parksosaurus_warreni ))))(Zephyrosaurus_schaffi (Koreanosaurus_boseongensis Orodromeus_makelai ))))))))))(Agilisaurus_louderbacki Hexinlusaurus_multidens )))(Scutellosaurus_lawleri (Emausaurus_ernstii (Scelidosaurus_harrisonii (Ankylosauria (Isaberrysaura_mollensis Stegosauria ))))))))))*
(Herrerasaurus_ischigualastensis (Chilesaurus_diegosuarezi (Laquintasaura_venezuelae (Lesothosaurus_diagnosticus ((Eocursor_parvus (((((Fruitadens_haagarorum (Lycorhinus_angustidens (Abrictosaurus_consors Heterodontosaurus_tucki )))(Tianyulong_confuciusi (Echinodon_becklesii (Wannanosaurus_yansiensis (Goyocephale_lattimorei (Prenocephale_prenes (Homalocephale_calathocercos (Pachycephalosaurus_wyomingensis Stegoceras_validum ))))))))((Archaeoceratops_oshimai (Liaoceratops_yanzigouensis Ajkaceratops_whole_Rostral ))(Stenopelix_valdensis (Yinlong_downsi (Chaoyangsaurus_youngi (Psittacosaurus_mongoliensis Psittacosaurus_major ))))))(Changmiania (Nanosaurus_agilis (Jeholosaurus_shangyuanensis (Changchunsaurus_parvus (Haya_griva (Yandusaurus_hongheensis ((Kulindadromeus_zabaikalicus (((((((Talenkauen_santacrucensis (Anabisetia_saldiviai (Macrogryphosaurus_gondwanicus (Mahuidacursor_lipanglef (Kangnasaurus_coetzeei Morrosaurus_antarcticus )))))((Hesperonyx_martinhotomasorum (Camptosaurus_aphanoecetes (SHN015 (Draconyx_loureiroi_ (Camptosaurus_dispar Iguanodon_bernissartensis )))))(Eousdryosaurus_nanohallucis (Valdosaurus_canaliculatus (Dryosaurus Dysalotosaurus_lettowvorbecki )))))(Muttaburrasaurus_langdoni ((Fostoria_dhimbangunmal Vegagete_ornithopod )(Rhabdodon_sp1 (Transylvanosaurus_platycephalus (Rhabdodon_priscus ((Mochlodon_suessi Mochlodon_vorosi )(Zalmoxes_robustus Zalmoxes_shqiperorum ))))))))(Tenontosaurus_dossi Tenontosaurus_tilletti ))(Convolosaurus_marri Yueosaurus_tiantaiensis ))(Thescelosaurus_neglectus Thescelosaurus_assiniboiensis ))(Hypsilophodon_foxii (Gasparinisaura_cincosaltensis Parksosaurus_warreni ))))(Zephyrosaurus_schaffi (Koreanosaurus_boseongensis Orodromeus_makelai ))))))))))(Agilisaurus_louderbacki Hexinlusaurus_multidens )))(Scutellosaurus_lawleri (Emausaurus_ernstii (Scelidosaurus_harrisonii (Ankylosauria (Isaberrysaura_mollensis Stegosauria ))))))))))*
(Herrerasaurus_ischigualastensis (Chilesaurus_diegosuarezi (Laquintasaura_venezuelae (Lesothosaurus_diagnosticus ((Eocursor_parvus (((((Fruitadens_haagarorum (Lycorhinus_angustidens (Abrictosaurus_consors Heterodontosaurus_tucki )))(Tianyulong_confuciusi (Echinodon_becklesii (Wannanosaurus_yansiensis (Goyocephale_lattimorei (Prenocephale_prenes (Homalocephale_calathocercos (Pachycephalosaurus_wyomingensis Stegoceras_validum ))))))))((Archaeoceratops_oshimai (Liaoceratops_yanzigouensis Ajkaceratops_whole_Rostral ))(Stenopelix_valdensis (Yinlong_downsi (Chaoyangsaurus_youngi (Psittacosaurus_mongoliensis Psittacosaurus_major ))))))(Changmiania (Nanosaurus_agilis (Jeholosaurus_shangyuanensis (Changchunsaurus_parvus (Haya_griva (Yandusaurus_hongheensis ((Kulindadromeus_zabaikalicus (((((((Talenkauen_santacrucensis (Anabisetia_saldiviai (Macrogryphosaurus_gondwanicus (Mahuidacursor_lipanglef (Kangnasaurus_coetzeei Morrosaurus_antarcticus )))))((Hesperonyx_martinhotomasorum (Camptosaurus_aphanoecetes (SHN015 (Draconyx_loureiroi_ (Camptosaurus_dispar Iguanodon_bernissartensis )))))(Eousdryosaurus_nanohallucis (Valdosaurus_canaliculatus (Dryosaurus Dysalotosaurus_lettowvorbecki )))))(Muttaburrasaurus_langdoni ((Fostoria_dhimbangunmal Vegagete_ornithopod )(Rhabdodon_sp1 (Rhabdodon_priscus (Transylvanosaurus_platycephalus ((Mochlodon_suessi Mochlodon_vorosi )(Zalmoxes_robustus Zalmoxes_shqiperorum ))))))))(Tenontosaurus_dossi Tenontosaurus_tilletti ))(Convolosaurus_marri Yueosaurus_tiantaiensis ))(Thescelosaurus_neglectus Thescelosaurus_assiniboiensis ))(Hypsilophodon_foxii (Gasparinisaura_cincosaltensis Parksosaurus_warreni ))))(Zephyrosaurus_schaffi (Koreanosaurus_boseongensis Orodromeus_makelai ))))))))))(Agilisaurus_louderbacki Hexinlusaurus_multidens )))(Scutellosaurus_lawleri (Emausaurus_ernstii (Scelidosaurus_harrisonii (Ankylosauria (Isaberrysaura_mollensis Stegosauria ))))))))))*
(Herrerasaurus_ischigualastensis (Chilesaurus_diegosuarezi (Laquintasaura_venezuelae (Lesothosaurus_diagnosticus ((Eocursor_parvus (((((Fruitadens_haagarorum (Lycorhinus_angustidens (Abrictosaurus_consors Heterodontosaurus_tucki )))(Tianyulong_confuciusi (Echinodon_becklesii (Wannanosaurus_yansiensis (Goyocephale_lattimorei (Prenocephale_prenes (Homalocephale_calathocercos (Pachycephalosaurus_wyomingensis Stegoceras_validum ))))))))((Archaeoceratops_oshimai (Liaoceratops_yanzigouensis Ajkaceratops_whole_Rostral ))(Stenopelix_valdensis (Yinlong_downsi (Chaoyangsaurus_youngi (Psittacosaurus_mongoliensis Psittacosaurus_major ))))))(Changmiania (Nanosaurus_agilis (Jeholosaurus_shangyuanensis (Changchunsaurus_parvus (Haya_griva (Yandusaurus_hongheensis ((Kulindadromeus_zabaikalicus (((((((Talenkauen_santacrucensis (Anabisetia_saldiviai (Macrogryphosaurus_gondwanicus (Mahuidacursor_lipanglef (Kangnasaurus_coetzeei Morrosaurus_antarcticus )))))((Hesperonyx_martinhotomasorum (Camptosaurus_aphanoecetes (SHN015 (Draconyx_loureiroi_ (Camptosaurus_dispar Iguanodon_bernissartensis )))))(Eousdryosaurus_nanohallucis (Valdosaurus_canaliculatus (Dryosaurus Dysalotosaurus_lettowvorbecki )))))(Muttaburrasaurus_langdoni ((Fostoria_dhimbangunmal Vegagete_ornithopod )(Rhabdodon_sp1 (Rhabdodon_priscus ((Transylvanosaurus_platycephalus (Mochlodon_suessi Mochlodon_vorosi ))(Zalmoxes_robustus Zalmoxes_shqiperorum )))))))(Tenontosaurus_dossi Tenontosaurus_tilletti ))(Convolosaurus_marri Yueosaurus_tiantaiensis ))(Thescelosaurus_neglectus Thescelosaurus_assiniboiensis ))(Hypsilophodon_foxii (Gasparinisaura_cincosaltensis Parksosaurus_warreni ))))(Zephyrosaurus_schaffi (Koreanosaurus_boseongensis Orodromeus_makelai ))))))))))(Agilisaurus_louderbacki Hexinlusaurus_multidens )))(Scutellosaurus_lawleri (Emausaurus_ernstii (Scelidosaurus_harrisonii (Ankylosauria (Isaberrysaura_mollensis Stegosauria ))))))))))*
(Herrerasaurus_ischigualastensis (Chilesaurus_diegosuarezi (Laquintasaura_venezuelae (Lesothosaurus_diagnosticus ((Eocursor_parvus (((((Fruitadens_haagarorum (Lycorhinus_angustidens (Abrictosaurus_consors Heterodontosaurus_tucki )))(Tianyulong_confuciusi (Echinodon_becklesii (Wannanosaurus_yansiensis (Goyocephale_lattimorei (Prenocephale_prenes (Homalocephale_calathocercos (Pachycephalosaurus_wyomingensis Stegoceras_validum ))))))))((Archaeoceratops_oshimai (Liaoceratops_yanzigouensis Ajkaceratops_whole_Rostral ))(Stenopelix_valdensis (Yinlong_downsi (Chaoyangsaurus_youngi (Psittacosaurus_mongoliensis Psittacosaurus_major ))))))(Changmiania (Nanosaurus_agilis (Jeholosaurus_shangyuanensis (Changchunsaurus_parvus (Haya_griva (Yandusaurus_hongheensis ((Kulindadromeus_zabaikalicus (((((((Talenkauen_santacrucensis (Anabisetia_saldiviai (Macrogryphosaurus_gondwanicus (Mahuidacursor_lipanglef (Kangnasaurus_coetzeei Morrosaurus_antarcticus )))))((Hesperonyx_martinhotomasorum (Camptosaurus_aphanoecetes (SHN015 (Draconyx_loureiroi_ (Camptosaurus_dispar Iguanodon_bernissartensis )))))(Eousdryosaurus_nanohallucis (Valdosaurus_canaliculatus (Dryosaurus Dysalotosaurus_lettowvorbecki )))))(Muttaburrasaurus_langdoni ((Fostoria_dhimbangunmal Vegagete_ornithopod )(Rhabdodon_sp1 (Rhabdodon_priscus ((Mochlodon_suessi Mochlodon_vorosi )(Transylvanosaurus_platycephalus (Zalmoxes_robustus Zalmoxes_shqiperorum ))))))))(Tenontosaurus_dossi Tenontosaurus_tilletti ))(Convolosaurus_marri Yueosaurus_tiantaiensis ))(Thescelosaurus_neglectus Thescelosaurus_assiniboiensis ))(Hypsilophodon_foxii (Gasparinisaura_cincosaltensis Parksosaurus_warreni ))))(Zephyrosaurus_schaffi (Koreanosaurus_boseongensis Orodromeus_makelai ))))))))))(Agilisaurus_louderbacki Hexinlusaurus_multidens )))(Scutellosaurus_lawleri (Emausaurus_ernstii (Scelidosaurus_harrisonii (Ankylosauria (Isaberrysaura_mollensis Stegosauria ))))))))))*
(Herrerasaurus_ischigualastensis (Chilesaurus_diegosuarezi (Laquintasaura_venezuelae (Lesothosaurus_diagnosticus ((Eocursor_parvus (((((Fruitadens_haagarorum (Lycorhinus_angustidens (Abrictosaurus_consors Heterodontosaurus_tucki )))(Tianyulong_confuciusi (Echinodon_becklesii (Wannanosaurus_yansiensis (Goyocephale_lattimorei (Prenocephale_prenes (Homalocephale_calathocercos (Pachycephalosaurus_wyomingensis Stegoceras_validum ))))))))((Archaeoceratops_oshimai (Liaoceratops_yanzigouensis Ajkaceratops_whole_Rostral ))(Stenopelix_valdensis (Yinlong_downsi (Chaoyangsaurus_youngi (Psittacosaurus_mongoliensis Psittacosaurus_major ))))))(Changmiania (Nanosaurus_agilis (Jeholosaurus_shangyuanensis (Changchunsaurus_parvus (Haya_griva (Yandusaurus_hongheensis ((Kulindadromeus_zabaikalicus (((((((Talenkauen_santacrucensis ((Anabisetia_saldiviai Macrogryphosaurus_gondwanicus )(Kangnasaurus_coetzeei (Mahuidacursor_lipanglef Morrosaurus_antarcticus ))))((Hesperonyx_martinhotomasorum (Camptosaurus_aphanoecetes (SHN015 (Draconyx_loureiroi_ (Camptosaurus_dispar Iguanodon_bernissartensis )))))(Eousdryosaurus_nanohallucis (Valdosaurus_canaliculatus (Dryosaurus Dysalotosaurus_lettowvorbecki )))))(Muttaburrasaurus_langdoni ((Transylvanosaurus_platycephalus (Fostoria_dhimbangunmal Vegagete_ornithopod ))(Rhabdodon_sp1 (Rhabdodon_priscus ((Mochlodon_suessi Mochlodon_vorosi )(Zalmoxes_robustus Zalmoxes_shqiperorum )))))))(Tenontosaurus_dossi Tenontosaurus_tilletti ))(Convolosaurus_marri Yueosaurus_tiantaiensis ))(Thescelosaurus_neglectus Thescelosaurus_assiniboiensis ))(Hypsilophodon_foxii (Gasparinisaura_cincosaltensis Parksosaurus_warreni ))))(Zephyrosaurus_schaffi (Koreanosaurus_boseongensis Orodromeus_makelai ))))))))))(Agilisaurus_louderbacki Hexinlusaurus_multidens )))(Scutellosaurus_lawleri (Emausaurus_ernstii (Scelidosaurus_harrisonii (Ankylosauria (Isaberrysaura_mollensis Stegosauria ))))))))))*
(Herrerasaurus_ischigualastensis (Chilesaurus_diegosuarezi (Laquintasaura_venezuelae (Lesothosaurus_diagnosticus ((Eocursor_parvus (((((Fruitadens_haagarorum (Lycorhinus_angustidens (Abrictosaurus_consors Heterodontosaurus_tucki )))(Tianyulong_confuciusi (Echinodon_becklesii (Wannanosaurus_yansiensis (Goyocephale_lattimorei (Prenocephale_prenes (Homalocephale_calathocercos (Pachycephalosaurus_wyomingensis Stegoceras_validum ))))))))((Archaeoceratops_oshimai (Liaoceratops_yanzigouensis Ajkaceratops_whole_Rostral ))(Stenopelix_valdensis (Yinlong_downsi (Chaoyangsaurus_youngi (Psittacosaurus_mongoliensis Psittacosaurus_major ))))))(Changmiania (Nanosaurus_agilis (Jeholosaurus_shangyuanensis (Changchunsaurus_parvus (Haya_griva (Yandusaurus_hongheensis ((Kulindadromeus_zabaikalicus (((((((Talenkauen_santacrucensis (Anabisetia_saldiviai (Macrogryphosaurus_gondwanicus (Mahuidacursor_lipanglef (Kangnasaurus_coetzeei Morrosaurus_antarcticus )))))((Hesperonyx_martinhotomasorum (Camptosaurus_aphanoecetes (SHN015 (Draconyx_loureiroi_ (Camptosaurus_dispar Iguanodon_bernissartensis )))))(Eousdryosaurus_nanohallucis (Valdosaurus_canaliculatus (Dryosaurus Dysalotosaurus_lettowvorbecki )))))(Muttaburrasaurus_langdoni ((Fostoria_dhimbangunmal Vegagete_ornithopod )(Transylvanosaurus_platycephalus (Rhabdodon_sp1 (Rhabdodon_priscus ((Mochlodon_suessi Mochlodon_vorosi )(Zalmoxes_robustus Zalmoxes_shqiperorum ))))))))(Tenontosaurus_dossi Tenontosaurus_tilletti ))(Convolosaurus_marri Yueosaurus_tiantaiensis ))(Thescelosaurus_neglectus Thescelosaurus_assiniboiensis ))(Hypsilophodon_foxii (Gasparinisaura_cincosaltensis Parksosaurus_warreni ))))(Zephyrosaurus_schaffi (Koreanosaurus_boseongensis Orodromeus_makelai ))))))))))(Agilisaurus_louderbacki Hexinlusaurus_multidens )))(Scutellosaurus_lawleri (Emausaurus_ernstii (Scelidosaurus_harrisonii (Ankylosauria (Isaberrysaura_mollensis Stegosauria ))))))))))*
(Herrerasaurus_ischigualastensis (Chilesaurus_diegosuarezi (Laquintasaura_venezuelae (Lesothosaurus_diagnosticus ((Eocursor_parvus (((((Fruitadens_haagarorum (Lycorhinus_angustidens (Abrictosaurus_consors Heterodontosaurus_tucki )))(Tianyulong_confuciusi (Echinodon_becklesii (Wannanosaurus_yansiensis (Goyocephale_lattimorei (Prenocephale_prenes (Homalocephale_calathocercos (Pachycephalosaurus_wyomingensis Stegoceras_validum ))))))))((Archaeoceratops_oshimai (Liaoceratops_yanzigouensis Ajkaceratops_whole_Rostral ))(Stenopelix_valdensis (Yinlong_downsi (Chaoyangsaurus_youngi (Psittacosaurus_mongoliensis Psittacosaurus_major ))))))(Changmiania (Nanosaurus_agilis (Jeholosaurus_shangyuanensis (Changchunsaurus_parvus (Haya_griva (Yandusaurus_hongheensis ((Kulindadromeus_zabaikalicus (((((((Talenkauen_santacrucensis (Anabisetia_saldiviai (Kangnasaurus_coetzeei (Morrosaurus_antarcticus (Macrogryphosaurus_gondwanicus Mahuidacursor_lipanglef )))))((Hesperonyx_martinhotomasorum (Camptosaurus_aphanoecetes (SHN015 (Draconyx_loureiroi_ (Camptosaurus_dispar Iguanodon_bernissartensis )))))(Eousdryosaurus_nanohallucis (Dysalotosaurus_lettowvorbecki (Dryosaurus Valdosaurus_canaliculatus )))))(Muttaburrasaurus_langdoni (Fostoria_dhimbangunmal (Transylvanosaurus_platycephalus (Vegagete_ornithopod (Rhabdodon_priscus (Rhabdodon_sp1 ((Mochlodon_suessi Mochlodon_vorosi )(Zalmoxes_robustus Zalmoxes_shqiperorum )))))))))(Tenontosaurus_dossi Tenontosaurus_tilletti ))(Convolosaurus_marri Yueosaurus_tiantaiensis ))(Thescelosaurus_neglectus Thescelosaurus_assiniboiensis ))(Hypsilophodon_foxii (Gasparinisaura_cincosaltensis Parksosaurus_warreni ))))(Zephyrosaurus_schaffi (Koreanosaurus_boseongensis Orodromeus_makelai ))))))))))(Agilisaurus_louderbacki Hexinlusaurus_multidens )))(Scutellosaurus_lawleri (Emausaurus_ernstii (Scelidosaurus_harrisonii (Ankylosauria (Isaberrysaura_mollensis Stegosauria ))))))))))*
(Herrerasaurus_ischigualastensis (Chilesaurus_diegosuarezi (Laquintasaura_venezuelae (Lesothosaurus_diagnosticus ((Eocursor_parvus (((((Fruitadens_haagarorum (Lycorhinus_angustidens (Abrictosaurus_consors Heterodontosaurus_tucki )))(Tianyulong_confuciusi (Echinodon_becklesii (Wannanosaurus_yansiensis (Goyocephale_lattimorei (Prenocephale_prenes (Homalocephale_calathocercos (Pachycephalosaurus_wyomingensis Stegoceras_validum ))))))))((Archaeoceratops_oshimai (Liaoceratops_yanzigouensis Ajkaceratops_whole_Rostral ))(Stenopelix_valdensis (Yinlong_downsi (Chaoyangsaurus_youngi (Psittacosaurus_mongoliensis Psittacosaurus_major ))))))(Changmiania (Nanosaurus_agilis (Jeholosaurus_shangyuanensis (Changchunsaurus_parvus (Haya_griva (Yandusaurus_hongheensis ((Kulindadromeus_zabaikalicus (((((((Talenkauen_santacrucensis (Macrogryphosaurus_gondwanicus (Anabisetia_saldiviai (Kangnasaurus_coetzeei (Mahuidacursor_lipanglef Morrosaurus_antarcticus )))))((Hesperonyx_martinhotomasorum (Camptosaurus_aphanoecetes (SHN015 (Draconyx_loureiroi_ (Camptosaurus_dispar Iguanodon_bernissartensis )))))(Eousdryosaurus_nanohallucis (Dysalotosaurus_lettowvorbecki (Dryosaurus Valdosaurus_canaliculatus )))))(Muttaburrasaurus_langdoni (Transylvanosaurus_platycephalus (Fostoria_dhimbangunmal (Vegagete_ornithopod (Rhabdodon_priscus (Rhabdodon_sp1 ((Mochlodon_suessi Mochlodon_vorosi )(Zalmoxes_robustus Zalmoxes_shqiperorum )))))))))(Tenontosaurus_dossi Tenontosaurus_tilletti ))(Convolosaurus_marri Yueosaurus_tiantaiensis ))(Thescelosaurus_neglectus Thescelosaurus_assiniboiensis ))(Hypsilophodon_foxii (Gasparinisaura_cincosaltensis Parksosaurus_warreni ))))(Zephyrosaurus_schaffi (Koreanosaurus_boseongensis Orodromeus_makelai ))))))))))(Agilisaurus_louderbacki Hexinlusaurus_multidens )))(Scutellosaurus_lawleri (Emausaurus_ernstii (Scelidosaurus_harrisonii (Ankylosauria (Isaberrysaura_mollensis Stegosauria ))))))))))*
(Herrerasaurus_ischigualastensis (Chilesaurus_diegosuarezi (Laquintasaura_venezuelae (Lesothosaurus_diagnosticus ((Eocursor_parvus (((((Fruitadens_haagarorum (Lycorhinus_angustidens (Abrictosaurus_consors Heterodontosaurus_tucki )))(Tianyulong_confuciusi (Echinodon_becklesii (Wannanosaurus_yansiensis (Goyocephale_lattimorei (Prenocephale_prenes (Homalocephale_calathocercos (Pachycephalosaurus_wyomingensis Stegoceras_validum ))))))))((Archaeoceratops_oshimai (Liaoceratops_yanzigouensis Ajkaceratops_whole_Rostral ))(Stenopelix_valdensis (Yinlong_downsi (Chaoyangsaurus_youngi (Psittacosaurus_mongoliensis Psittacosaurus_major ))))))(Changmiania (Nanosaurus_agilis (Jeholosaurus_shangyuanensis (Changchunsaurus_parvus (Haya_griva (Yandusaurus_hongheensis ((Kulindadromeus_zabaikalicus (((((((Talenkauen_santacrucensis ((Anabisetia_saldiviai Macrogryphosaurus_gondwanicus )(Kangnasaurus_coetzeei (Mahuidacursor_lipanglef Morrosaurus_antarcticus ))))((Hesperonyx_martinhotomasorum (Camptosaurus_aphanoecetes (SHN015 (Draconyx_loureiroi_ (Camptosaurus_dispar Iguanodon_bernissartensis )))))(Eousdryosaurus_nanohallucis (Dysalotosaurus_lettowvorbecki (Dryosaurus Valdosaurus_canaliculatus )))))(Muttaburrasaurus_langdoni (Transylvanosaurus_platycephalus (Fostoria_dhimbangunmal (Vegagete_ornithopod (Rhabdodon_priscus (Rhabdodon_sp1 ((Mochlodon_suessi Mochlodon_vorosi )(Zalmoxes_robustus Zalmoxes_shqiperorum )))))))))(Tenontosaurus_dossi Tenontosaurus_tilletti ))(Convolosaurus_marri Yueosaurus_tiantaiensis ))(Thescelosaurus_neglectus Thescelosaurus_assiniboiensis ))(Hypsilophodon_foxii (Gasparinisaura_cincosaltensis Parksosaurus_warreni ))))(Zephyrosaurus_schaffi (Koreanosaurus_boseongensis Orodromeus_makelai ))))))))))(Agilisaurus_louderbacki Hexinlusaurus_multidens )))(Scutellosaurus_lawleri (Emausaurus_ernstii (Scelidosaurus_harrisonii (Ankylosauria (Isaberrysaura_mollensis Stegosauria ))))))))))*
(Herrerasaurus_ischigualastensis (Chilesaurus_diegosuarezi (Laquintasaura_venezuelae (Lesothosaurus_diagnosticus ((Eocursor_parvus (((((Fruitadens_haagarorum (Lycorhinus_angustidens (Abrictosaurus_consors Heterodontosaurus_tucki )))(Tianyulong_confuciusi (Echinodon_becklesii (Wannanosaurus_yansiensis (Goyocephale_lattimorei (Prenocephale_prenes (Homalocephale_calathocercos (Pachycephalosaurus_wyomingensis Stegoceras_validum ))))))))((Archaeoceratops_oshimai (Liaoceratops_yanzigouensis Ajkaceratops_whole_Rostral ))(Stenopelix_valdensis (Yinlong_downsi (Chaoyangsaurus_youngi (Psittacosaurus_mongoliensis Psittacosaurus_major ))))))(Changmiania (Nanosaurus_agilis (Jeholosaurus_shangyuanensis (Changchunsaurus_parvus (Haya_griva (Yandusaurus_hongheensis ((Kulindadromeus_zabaikalicus (((((((Talenkauen_santacrucensis (Anabisetia_saldiviai (Kangnasaurus_coetzeei (Morrosaurus_antarcticus (Macrogryphosaurus_gondwanicus Mahuidacursor_lipanglef )))))((Hesperonyx_martinhotomasorum (Camptosaurus_aphanoecetes (SHN015 (Draconyx_loureiroi_ (Camptosaurus_dispar Iguanodon_bernissartensis )))))(Eousdryosaurus_nanohallucis (Dysalotosaurus_lettowvorbecki (Dryosaurus Valdosaurus_canaliculatus )))))(Muttaburrasaurus_langdoni (Fostoria_dhimbangunmal (Vegagete_ornithopod (Transylvanosaurus_platycephalus (Rhabdodon_priscus (Rhabdodon_sp1 ((Mochlodon_suessi Mochlodon_vorosi )(Zalmoxes_robustus Zalmoxes_shqiperorum )))))))))(Tenontosaurus_dossi Tenontosaurus_tilletti ))(Convolosaurus_marri Yueosaurus_tiantaiensis ))(Thescelosaurus_neglectus Thescelosaurus_assiniboiensis ))(Hypsilophodon_foxii (Gasparinisaura_cincosaltensis Parksosaurus_warreni ))))(Zephyrosaurus_schaffi (Koreanosaurus_boseongensis Orodromeus_makelai ))))))))))(Agilisaurus_louderbacki Hexinlusaurus_multidens )))(Scutellosaurus_lawleri (Emausaurus_ernstii (Scelidosaurus_harrisonii (Ankylosauria (Isaberrysaura_mollensis Stegosauria ))))))))))*
(Herrerasaurus_ischigualastensis (Chilesaurus_diegosuarezi (Laquintasaura_venezuelae (Lesothosaurus_diagnosticus ((Eocursor_parvus (((((Fruitadens_haagarorum (Lycorhinus_angustidens (Abrictosaurus_consors Heterodontosaurus_tucki )))(Tianyulong_confuciusi (Echinodon_becklesii (Wannanosaurus_yansiensis (Goyocephale_lattimorei (Prenocephale_prenes (Homalocephale_calathocercos (Pachycephalosaurus_wyomingensis Stegoceras_validum ))))))))((Archaeoceratops_oshimai (Liaoceratops_yanzigouensis Ajkaceratops_whole_Rostral ))(Stenopelix_valdensis (Yinlong_downsi (Chaoyangsaurus_youngi (Psittacosaurus_mongoliensis Psittacosaurus_major ))))))(Changmiania (Nanosaurus_agilis (Jeholosaurus_shangyuanensis (Changchunsaurus_parvus (Haya_griva (Yandusaurus_hongheensis ((Kulindadromeus_zabaikalicus (((((((Talenkauen_santacrucensis (Anabisetia_saldiviai (Kangnasaurus_coetzeei (Morrosaurus_antarcticus (Macrogryphosaurus_gondwanicus Mahuidacursor_lipanglef )))))((Hesperonyx_martinhotomasorum (Camptosaurus_aphanoecetes (SHN015 (Draconyx_loureiroi_ (Camptosaurus_dispar Iguanodon_bernissartensis )))))(Eousdryosaurus_nanohallucis (Dysalotosaurus_lettowvorbecki (Dryosaurus Valdosaurus_canaliculatus )))))(Muttaburrasaurus_langdoni (Fostoria_dhimbangunmal (Vegagete_ornithopod ((Rhabdodon_sp1 ((Mochlodon_suessi Mochlodon_vorosi )(Zalmoxes_robustus Zalmoxes_shqiperorum )))(Rhabdodon_priscus Transylvanosaurus_platycephalus ))))))(Tenontosaurus_dossi Tenontosaurus_tilletti ))(Convolosaurus_marri Yueosaurus_tiantaiensis ))(Thescelosaurus_neglectus Thescelosaurus_assiniboiensis ))(Hypsilophodon_foxii (Gasparinisaura_cincosaltensis Parksosaurus_warreni ))))(Zephyrosaurus_schaffi (Koreanosaurus_boseongensis Orodromeus_makelai ))))))))))(Agilisaurus_louderbacki Hexinlusaurus_multidens )))(Scutellosaurus_lawleri (Emausaurus_ernstii (Scelidosaurus_harrisonii (Ankylosauria (Isaberrysaura_mollensis Stegosauria ))))))))))*
(Herrerasaurus_ischigualastensis (Chilesaurus_diegosuarezi (Laquintasaura_venezuelae (Lesothosaurus_diagnosticus ((Eocursor_parvus (((((Fruitadens_haagarorum (Lycorhinus_angustidens (Abrictosaurus_consors Heterodontosaurus_tucki )))(Tianyulong_confuciusi (Echinodon_becklesii (Wannanosaurus_yansiensis (Goyocephale_lattimorei (Prenocephale_prenes (Homalocephale_calathocercos (Pachycephalosaurus_wyomingensis Stegoceras_validum ))))))))((Archaeoceratops_oshimai (Liaoceratops_yanzigouensis Ajkaceratops_whole_Rostral ))(Stenopelix_valdensis (Yinlong_downsi (Chaoyangsaurus_youngi (Psittacosaurus_mongoliensis Psittacosaurus_major ))))))(Changmiania (Nanosaurus_agilis (Jeholosaurus_shangyuanensis (Changchunsaurus_parvus (Haya_griva (Yandusaurus_hongheensis ((Kulindadromeus_zabaikalicus (((((((Talenkauen_santacrucensis (Anabisetia_saldiviai (Kangnasaurus_coetzeei (Morrosaurus_antarcticus (Macrogryphosaurus_gondwanicus Mahuidacursor_lipanglef )))))((Hesperonyx_martinhotomasorum (Camptosaurus_aphanoecetes (SHN015 (Draconyx_loureiroi_ (Camptosaurus_dispar Iguanodon_bernissartensis )))))(Eousdryosaurus_nanohallucis (Dysalotosaurus_lettowvorbecki (Dryosaurus Valdosaurus_canaliculatus )))))(Muttaburrasaurus_langdoni (Fostoria_dhimbangunmal (Vegagete_ornithopod (Rhabdodon_priscus (Rhabdodon_sp1 (Transylvanosaurus_platycephalus ((Mochlodon_suessi Mochlodon_vorosi )(Zalmoxes_robustus Zalmoxes_shqiperorum )))))))))(Tenontosaurus_dossi Tenontosaurus_tilletti ))(Convolosaurus_marri Yueosaurus_tiantaiensis ))(Thescelosaurus_neglectus Thescelosaurus_assiniboiensis ))(Hypsilophodon_foxii (Gasparinisaura_cincosaltensis Parksosaurus_warreni ))))(Zephyrosaurus_schaffi (Koreanosaurus_boseongensis Orodromeus_makelai ))))))))))(Agilisaurus_louderbacki Hexinlusaurus_multidens )))(Scutellosaurus_lawleri (Emausaurus_ernstii (Scelidosaurus_harrisonii (Ankylosauria (Isaberrysaura_mollensis Stegosauria ))))))))))*
(Herrerasaurus_ischigualastensis (Chilesaurus_diegosuarezi (Laquintasaura_venezuelae (Lesothosaurus_diagnosticus ((Eocursor_parvus (((((Fruitadens_haagarorum (Lycorhinus_angustidens (Abrictosaurus_consors Heterodontosaurus_tucki )))(Tianyulong_confuciusi (Echinodon_becklesii (Wannanosaurus_yansiensis (Goyocephale_lattimorei (Prenocephale_prenes (Homalocephale_calathocercos (Pachycephalosaurus_wyomingensis Stegoceras_validum ))))))))((Archaeoceratops_oshimai (Liaoceratops_yanzigouensis Ajkaceratops_whole_Rostral ))(Stenopelix_valdensis (Yinlong_downsi (Chaoyangsaurus_youngi (Psittacosaurus_mongoliensis Psittacosaurus_major ))))))(Changmiania (Nanosaurus_agilis (Jeholosaurus_shangyuanensis (Changchunsaurus_parvus (Haya_griva (Yandusaurus_hongheensis ((Kulindadromeus_zabaikalicus (((((((Talenkauen_santacrucensis (Anabisetia_saldiviai (Kangnasaurus_coetzeei (Morrosaurus_antarcticus (Macrogryphosaurus_gondwanicus Mahuidacursor_lipanglef )))))((Hesperonyx_martinhotomasorum (Camptosaurus_aphanoecetes (SHN015 (Draconyx_loureiroi_ (Camptosaurus_dispar Iguanodon_bernissartensis )))))(Eousdryosaurus_nanohallucis (Dysalotosaurus_lettowvorbecki (Dryosaurus Valdosaurus_canaliculatus )))))(Muttaburrasaurus_langdoni (Fostoria_dhimbangunmal (Vegagete_ornithopod (Rhabdodon_priscus (Rhabdodon_sp1 ((Transylvanosaurus_platycephalus (Mochlodon_suessi Mochlodon_vorosi ))(Zalmoxes_robustus Zalmoxes_shqiperorum ))))))))(Tenontosaurus_dossi Tenontosaurus_tilletti ))(Convolosaurus_marri Yueosaurus_tiantaiensis ))(Thescelosaurus_neglectus Thescelosaurus_assiniboiensis ))(Hypsilophodon_foxii (Gasparinisaura_cincosaltensis Parksosaurus_warreni ))))(Zephyrosaurus_schaffi (Koreanosaurus_boseongensis Orodromeus_makelai ))))))))))(Agilisaurus_louderbacki Hexinlusaurus_multidens )))(Scutellosaurus_lawleri (Emausaurus_ernstii (Scelidosaurus_harrisonii (Ankylosauria (Isaberrysaura_mollensis Stegosauria ))))))))))*
(Herrerasaurus_ischigualastensis (Chilesaurus_diegosuarezi (Laquintasaura_venezuelae (Lesothosaurus_diagnosticus ((Eocursor_parvus (((((Fruitadens_haagarorum (Lycorhinus_angustidens (Abrictosaurus_consors Heterodontosaurus_tucki )))(Tianyulong_confuciusi (Echinodon_becklesii (Wannanosaurus_yansiensis (Goyocephale_lattimorei (Prenocephale_prenes (Homalocephale_calathocercos (Pachycephalosaurus_wyomingensis Stegoceras_validum ))))))))((Archaeoceratops_oshimai (Liaoceratops_yanzigouensis Ajkaceratops_whole_Rostral ))(Stenopelix_valdensis (Yinlong_downsi (Chaoyangsaurus_youngi (Psittacosaurus_mongoliensis Psittacosaurus_major ))))))(Changmiania (Nanosaurus_agilis (Jeholosaurus_shangyuanensis (Changchunsaurus_parvus (Haya_griva (Yandusaurus_hongheensis ((Kulindadromeus_zabaikalicus (((((((Talenkauen_santacrucensis (Anabisetia_saldiviai (Kangnasaurus_coetzeei (Morrosaurus_antarcticus (Macrogryphosaurus_gondwanicus Mahuidacursor_lipanglef )))))((Hesperonyx_martinhotomasorum (Camptosaurus_aphanoecetes (SHN015 (Draconyx_loureiroi_ (Camptosaurus_dispar Iguanodon_bernissartensis )))))(Eousdryosaurus_nanohallucis (Dysalotosaurus_lettowvorbecki (Dryosaurus Valdosaurus_canaliculatus )))))(Muttaburrasaurus_langdoni (Fostoria_dhimbangunmal (Vegagete_ornithopod (Rhabdodon_priscus (Rhabdodon_sp1 ((Mochlodon_suessi Mochlodon_vorosi )(Transylvanosaurus_platycephalus (Zalmoxes_robustus Zalmoxes_shqiperorum )))))))))(Tenontosaurus_dossi Tenontosaurus_tilletti ))(Convolosaurus_marri Yueosaurus_tiantaiensis ))(Thescelosaurus_neglectus Thescelosaurus_assiniboiensis ))(Hypsilophodon_foxii (Gasparinisaura_cincosaltensis Parksosaurus_warreni ))))(Zephyrosaurus_schaffi (Koreanosaurus_boseongensis Orodromeus_makelai ))))))))))(Agilisaurus_louderbacki Hexinlusaurus_multidens )))(Scutellosaurus_lawleri (Emausaurus_ernstii (Scelidosaurus_harrisonii (Ankylosauria (Isaberrysaura_mollensis Stegosauria ))))))))))*
(Herrerasaurus_ischigualastensis (Chilesaurus_diegosuarezi (Laquintasaura_venezuelae (Lesothosaurus_diagnosticus ((Eocursor_parvus (((((Fruitadens_haagarorum (Lycorhinus_angustidens (Abrictosaurus_consors Heterodontosaurus_tucki )))(Tianyulong_confuciusi (Echinodon_becklesii (Wannanosaurus_yansiensis (Goyocephale_lattimorei (Prenocephale_prenes (Homalocephale_calathocercos (Pachycephalosaurus_wyomingensis Stegoceras_validum ))))))))((Archaeoceratops_oshimai (Liaoceratops_yanzigouensis Ajkaceratops_whole_Rostral ))(Stenopelix_valdensis (Yinlong_downsi (Chaoyangsaurus_youngi (Psittacosaurus_mongoliensis Psittacosaurus_major ))))))(Changmiania (Nanosaurus_agilis (Jeholosaurus_shangyuanensis (Changchunsaurus_parvus (Haya_griva (Yandusaurus_hongheensis ((Kulindadromeus_zabaikalicus (((((((Talenkauen_santacrucensis (Anabisetia_saldiviai (Kangnasaurus_coetzeei (Morrosaurus_antarcticus (Macrogryphosaurus_gondwanicus Mahuidacursor_lipanglef )))))((Hesperonyx_martinhotomasorum (Camptosaurus_aphanoecetes (SHN015 (Draconyx_loureiroi_ (Camptosaurus_dispar Iguanodon_bernissartensis )))))(Eousdryosaurus_nanohallucis (Dysalotosaurus_lettowvorbecki (Dryosaurus Valdosaurus_canaliculatus )))))(Muttaburrasaurus_langdoni (Fostoria_dhimbangunmal (Vegagete_ornithopod (Rhabdodon_priscus (Rhabdodon_sp1 ((Mochlodon_vorosi (Mochlodon_suessi Transylvanosaurus_platycephalus ))(Zalmoxes_robustus Zalmoxes_shqiperorum ))))))))(Tenontosaurus_dossi Tenontosaurus_tilletti ))(Convolosaurus_marri Yueosaurus_tiantaiensis ))(Thescelosaurus_neglectus Thescelosaurus_assiniboiensis ))(Hypsilophodon_foxii (Gasparinisaura_cincosaltensis Parksosaurus_warreni ))))(Zephyrosaurus_schaffi (Koreanosaurus_boseongensis Orodromeus_makelai ))))))))))(Agilisaurus_louderbacki Hexinlusaurus_multidens )))(Scutellosaurus_lawleri (Emausaurus_ernstii (Scelidosaurus_harrisonii (Ankylosauria (Isaberrysaura_mollensis Stegosauria ))))))))))*
(Herrerasaurus_ischigualastensis (Chilesaurus_diegosuarezi (Laquintasaura_venezuelae (Lesothosaurus_diagnosticus ((Eocursor_parvus (((((Fruitadens_haagarorum (Lycorhinus_angustidens (Abrictosaurus_consors Heterodontosaurus_tucki )))(Tianyulong_confuciusi (Echinodon_becklesii (Wannanosaurus_yansiensis (Goyocephale_lattimorei (Prenocephale_prenes (Homalocephale_calathocercos (Pachycephalosaurus_wyomingensis Stegoceras_validum ))))))))((Archaeoceratops_oshimai (Liaoceratops_yanzigouensis Ajkaceratops_whole_Rostral ))(Stenopelix_valdensis (Yinlong_downsi (Chaoyangsaurus_youngi (Psittacosaurus_mongoliensis Psittacosaurus_major ))))))(Changmiania (Nanosaurus_agilis (Jeholosaurus_shangyuanensis (Changchunsaurus_parvus (Haya_griva (Yandusaurus_hongheensis ((Kulindadromeus_zabaikalicus (((((((Talenkauen_santacrucensis ((Anabisetia_saldiviai (Kangnasaurus_coetzeei Morrosaurus_antarcticus ))(Macrogryphosaurus_gondwanicus Mahuidacursor_lipanglef )))((Hesperonyx_martinhotomasorum (Camptosaurus_aphanoecetes (SHN015 (Draconyx_loureiroi_ (Camptosaurus_dispar Iguanodon_bernissartensis )))))(Eousdryosaurus_nanohallucis (Dysalotosaurus_lettowvorbecki (Dryosaurus Valdosaurus_canaliculatus )))))(Muttaburrasaurus_langdoni (Transylvanosaurus_platycephalus (Fostoria_dhimbangunmal (Vegagete_ornithopod (Rhabdodon_priscus (Rhabdodon_sp1 ((Mochlodon_suessi Mochlodon_vorosi )(Zalmoxes_robustus Zalmoxes_shqiperorum )))))))))(Tenontosaurus_dossi Tenontosaurus_tilletti ))(Convolosaurus_marri Yueosaurus_tiantaiensis ))(Thescelosaurus_neglectus Thescelosaurus_assiniboiensis ))(Hypsilophodon_foxii (Gasparinisaura_cincosaltensis Parksosaurus_warreni ))))(Zephyrosaurus_schaffi (Koreanosaurus_boseongensis Orodromeus_makelai ))))))))))(Agilisaurus_louderbacki Hexinlusaurus_multidens )))(Scutellosaurus_lawleri (Emausaurus_ernstii (Scelidosaurus_harrisonii (Ankylosauria (Isaberrysaura_mollensis Stegosauria ))))))))))*
(Herrerasaurus_ischigualastensis (Chilesaurus_diegosuarezi (Laquintasaura_venezuelae (Lesothosaurus_diagnosticus ((Eocursor_parvus (((((Fruitadens_haagarorum (Lycorhinus_angustidens (Abrictosaurus_consors Heterodontosaurus_tucki )))(Tianyulong_confuciusi (Echinodon_becklesii (Wannanosaurus_yansiensis (Goyocephale_lattimorei (Prenocephale_prenes (Homalocephale_calathocercos (Pachycephalosaurus_wyomingensis Stegoceras_validum ))))))))((Liaoceratops_yanzigouensis (Archaeoceratops_oshimai Ajkaceratops_whole_Rostral ))(Stenopelix_valdensis (Yinlong_downsi (Chaoyangsaurus_youngi (Psittacosaurus_mongoliensis Psittacosaurus_major ))))))(Changmiania (Nanosaurus_agilis (Jeholosaurus_shangyuanensis (Changchunsaurus_parvus (Haya_griva (Yandusaurus_hongheensis ((Kulindadromeus_zabaikalicus (((((((Macrogryphosaurus_gondwanicus (Talenkauen_santacrucensis (Anabisetia_saldiviai (Mahuidacursor_lipanglef (Kangnasaurus_coetzeei Morrosaurus_antarcticus )))))((Hesperonyx_martinhotomasorum (Camptosaurus_aphanoecetes (SHN015 (Draconyx_loureiroi_ (Camptosaurus_dispar Iguanodon_bernissartensis )))))(Eousdryosaurus_nanohallucis (Dysalotosaurus_lettowvorbecki (Dryosaurus Valdosaurus_canaliculatus )))))(Muttaburrasaurus_langdoni ((Fostoria_dhimbangunmal Vegagete_ornithopod )((Rhabdodon_sp1 ((Mochlodon_suessi Mochlodon_vorosi )(Zalmoxes_robustus Zalmoxes_shqiperorum )))(Rhabdodon_priscus Transylvanosaurus_platycephalus )))))(Tenontosaurus_dossi Tenontosaurus_tilletti ))(Convolosaurus_marri Yueosaurus_tiantaiensis ))(Thescelosaurus_neglectus Thescelosaurus_assiniboiensis ))(Hypsilophodon_foxii (Gasparinisaura_cincosaltensis Parksosaurus_warreni ))))(Zephyrosaurus_schaffi (Koreanosaurus_boseongensis Orodromeus_makelai ))))))))))(Agilisaurus_louderbacki Hexinlusaurus_multidens )))(Scutellosaurus_lawleri (Emausaurus_ernstii (Scelidosaurus_harrisonii (Ankylosauria (Isaberrysaura_mollensis Stegosauria ))))))))))*
(Herrerasaurus_ischigualastensis (Chilesaurus_diegosuarezi (Laquintasaura_venezuelae (Lesothosaurus_diagnosticus ((Eocursor_parvus (((((Fruitadens_haagarorum (Lycorhinus_angustidens (Abrictosaurus_consors Heterodontosaurus_tucki )))(Tianyulong_confuciusi (Echinodon_becklesii (Wannanosaurus_yansiensis (Goyocephale_lattimorei (Prenocephale_prenes (Homalocephale_calathocercos (Pachycephalosaurus_wyomingensis Stegoceras_validum ))))))))((Liaoceratops_yanzigouensis (Archaeoceratops_oshimai Ajkaceratops_whole_Rostral ))(Stenopelix_valdensis (Yinlong_downsi (Chaoyangsaurus_youngi (Psittacosaurus_mongoliensis Psittacosaurus_major ))))))(Changmiania (Nanosaurus_agilis (Jeholosaurus_shangyuanensis (Changchunsaurus_parvus (Haya_griva (Yandusaurus_hongheensis ((Kulindadromeus_zabaikalicus (((((((Talenkauen_santacrucensis ((Anabisetia_saldiviai (Kangnasaurus_coetzeei Morrosaurus_antarcticus ))(Macrogryphosaurus_gondwanicus Mahuidacursor_lipanglef )))((Hesperonyx_martinhotomasorum (Camptosaurus_aphanoecetes (SHN015 (Draconyx_loureiroi_ (Camptosaurus_dispar Iguanodon_bernissartensis )))))(Eousdryosaurus_nanohallucis (Dysalotosaurus_lettowvorbecki (Dryosaurus Valdosaurus_canaliculatus )))))(Muttaburrasaurus_langdoni ((Fostoria_dhimbangunmal Vegagete_ornithopod )((Rhabdodon_sp1 ((Mochlodon_suessi Mochlodon_vorosi )(Zalmoxes_robustus Zalmoxes_shqiperorum )))(Rhabdodon_priscus Transylvanosaurus_platycephalus )))))(Tenontosaurus_dossi Tenontosaurus_tilletti ))(Convolosaurus_marri Yueosaurus_tiantaiensis ))(Thescelosaurus_neglectus Thescelosaurus_assiniboiensis ))(Hypsilophodon_foxii (Gasparinisaura_cincosaltensis Parksosaurus_warreni ))))(Zephyrosaurus_schaffi (Koreanosaurus_boseongensis Orodromeus_makelai ))))))))))(Agilisaurus_louderbacki Hexinlusaurus_multidens )))(Scutellosaurus_lawleri (Emausaurus_ernstii (Scelidosaurus_harrisonii (Ankylosauria (Isaberrysaura_mollensis Stegosauria ))))))))))*
(Herrerasaurus_ischigualastensis (Chilesaurus_diegosuarezi (Laquintasaura_venezuelae (Lesothosaurus_diagnosticus ((Eocursor_parvus (((((Fruitadens_haagarorum (Lycorhinus_angustidens (Abrictosaurus_consors Heterodontosaurus_tucki )))(Tianyulong_confuciusi (Echinodon_becklesii (Wannanosaurus_yansiensis (Goyocephale_lattimorei (Prenocephale_prenes (Homalocephale_calathocercos (Pachycephalosaurus_wyomingensis Stegoceras_validum ))))))))((Liaoceratops_yanzigouensis (Archaeoceratops_oshimai Ajkaceratops_whole_Rostral ))(Stenopelix_valdensis (Yinlong_downsi (Chaoyangsaurus_youngi (Psittacosaurus_mongoliensis Psittacosaurus_major ))))))(Changmiania (Nanosaurus_agilis (Jeholosaurus_shangyuanensis (Changchunsaurus_parvus (Haya_griva (Yandusaurus_hongheensis ((Kulindadromeus_zabaikalicus (((((((Talenkauen_santacrucensis (Mahuidacursor_lipanglef (Anabisetia_saldiviai (Kangnasaurus_coetzeei (Macrogryphosaurus_gondwanicus Morrosaurus_antarcticus )))))((Hesperonyx_martinhotomasorum (Camptosaurus_aphanoecetes (SHN015 (Draconyx_loureiroi_ (Camptosaurus_dispar Iguanodon_bernissartensis )))))(Eousdryosaurus_nanohallucis (Dysalotosaurus_lettowvorbecki (Dryosaurus Valdosaurus_canaliculatus )))))(Muttaburrasaurus_langdoni ((Fostoria_dhimbangunmal Vegagete_ornithopod )((Rhabdodon_sp1 ((Mochlodon_suessi Mochlodon_vorosi )(Zalmoxes_robustus Zalmoxes_shqiperorum )))(Rhabdodon_priscus Transylvanosaurus_platycephalus )))))(Tenontosaurus_dossi Tenontosaurus_tilletti ))(Convolosaurus_marri Yueosaurus_tiantaiensis ))(Thescelosaurus_neglectus Thescelosaurus_assiniboiensis ))(Hypsilophodon_foxii (Gasparinisaura_cincosaltensis Parksosaurus_warreni ))))(Zephyrosaurus_schaffi (Koreanosaurus_boseongensis Orodromeus_makelai ))))))))))(Agilisaurus_louderbacki Hexinlusaurus_multidens )))(Scutellosaurus_lawleri (Emausaurus_ernstii (Scelidosaurus_harrisonii (Ankylosauria (Isaberrysaura_mollensis Stegosauria ))))))))))*
(Herrerasaurus_ischigualastensis (Chilesaurus_diegosuarezi (Laquintasaura_venezuelae (Lesothosaurus_diagnosticus ((Eocursor_parvus (((((Fruitadens_haagarorum (Lycorhinus_angustidens (Abrictosaurus_consors Heterodontosaurus_tucki )))(Tianyulong_confuciusi (Echinodon_becklesii (Wannanosaurus_yansiensis (Goyocephale_lattimorei (Prenocephale_prenes (Homalocephale_calathocercos (Pachycephalosaurus_wyomingensis Stegoceras_validum ))))))))((Liaoceratops_yanzigouensis (Archaeoceratops_oshimai Ajkaceratops_whole_Rostral ))(Stenopelix_valdensis (Yinlong_downsi (Chaoyangsaurus_youngi (Psittacosaurus_mongoliensis Psittacosaurus_major ))))))(Changmiania (Nanosaurus_agilis (Jeholosaurus_shangyuanensis (Changchunsaurus_parvus (Haya_griva (Yandusaurus_hongheensis ((Kulindadromeus_zabaikalicus (((((((Macrogryphosaurus_gondwanicus (Talenkauen_santacrucensis (Mahuidacursor_lipanglef (Anabisetia_saldiviai (Kangnasaurus_coetzeei Morrosaurus_antarcticus )))))((Hesperonyx_martinhotomasorum (Camptosaurus_aphanoecetes (SHN015 (Draconyx_loureiroi_ (Camptosaurus_dispar Iguanodon_bernissartensis )))))(Eousdryosaurus_nanohallucis (Dysalotosaurus_lettowvorbecki (Dryosaurus Valdosaurus_canaliculatus )))))(Muttaburrasaurus_langdoni (Transylvanosaurus_platycephalus ((Fostoria_dhimbangunmal Vegagete_ornithopod )(Rhabdodon_priscus (Rhabdodon_sp1 ((Mochlodon_suessi Mochlodon_vorosi )(Zalmoxes_robustus Zalmoxes_shqiperorum ))))))))(Tenontosaurus_dossi Tenontosaurus_tilletti ))(Convolosaurus_marri Yueosaurus_tiantaiensis ))(Thescelosaurus_neglectus Thescelosaurus_assiniboiensis ))(Hypsilophodon_foxii (Gasparinisaura_cincosaltensis Parksosaurus_warreni ))))(Zephyrosaurus_schaffi (Koreanosaurus_boseongensis Orodromeus_makelai ))))))))))(Agilisaurus_louderbacki Hexinlusaurus_multidens )))(Scutellosaurus_lawleri (Emausaurus_ernstii (Scelidosaurus_harrisonii (Ankylosauria (Isaberrysaura_mollensis Stegosauria ))))))))))*
(Herrerasaurus_ischigualastensis (Chilesaurus_diegosuarezi (Laquintasaura_venezuelae (Lesothosaurus_diagnosticus ((Eocursor_parvus (((((Fruitadens_haagarorum (Lycorhinus_angustidens (Abrictosaurus_consors Heterodontosaurus_tucki )))(Tianyulong_confuciusi (Echinodon_becklesii (Wannanosaurus_yansiensis (Goyocephale_lattimorei (Prenocephale_prenes (Homalocephale_calathocercos (Pachycephalosaurus_wyomingensis Stegoceras_validum ))))))))((Liaoceratops_yanzigouensis (Archaeoceratops_oshimai Ajkaceratops_whole_Rostral ))(Stenopelix_valdensis (Yinlong_downsi (Chaoyangsaurus_youngi (Psittacosaurus_mongoliensis Psittacosaurus_major ))))))(Changmiania (Nanosaurus_agilis (Jeholosaurus_shangyuanensis (Changchunsaurus_parvus (Haya_griva (Yandusaurus_hongheensis ((Kulindadromeus_zabaikalicus (((((((Macrogryphosaurus_gondwanicus (Talenkauen_santacrucensis (Mahuidacursor_lipanglef (Anabisetia_saldiviai (Kangnasaurus_coetzeei Morrosaurus_antarcticus )))))((Hesperonyx_martinhotomasorum (Camptosaurus_aphanoecetes (SHN015 (Draconyx_loureiroi_ (Camptosaurus_dispar Iguanodon_bernissartensis )))))(Eousdryosaurus_nanohallucis (Dysalotosaurus_lettowvorbecki (Dryosaurus Valdosaurus_canaliculatus )))))(Muttaburrasaurus_langdoni ((Fostoria_dhimbangunmal Vegagete_ornithopod )(Transylvanosaurus_platycephalus (Rhabdodon_priscus (Rhabdodon_sp1 ((Mochlodon_suessi Mochlodon_vorosi )(Zalmoxes_robustus Zalmoxes_shqiperorum ))))))))(Tenontosaurus_dossi Tenontosaurus_tilletti ))(Convolosaurus_marri Yueosaurus_tiantaiensis ))(Thescelosaurus_neglectus Thescelosaurus_assiniboiensis ))(Hypsilophodon_foxii (Gasparinisaura_cincosaltensis Parksosaurus_warreni ))))(Zephyrosaurus_schaffi (Koreanosaurus_boseongensis Orodromeus_makelai ))))))))))(Agilisaurus_louderbacki Hexinlusaurus_multidens )))(Scutellosaurus_lawleri (Emausaurus_ernstii (Scelidosaurus_harrisonii (Ankylosauria (Isaberrysaura_mollensis Stegosauria ))))))))))*
(Herrerasaurus_ischigualastensis (Chilesaurus_diegosuarezi (Laquintasaura_venezuelae (Lesothosaurus_diagnosticus ((Eocursor_parvus (((((Fruitadens_haagarorum (Lycorhinus_angustidens (Abrictosaurus_consors Heterodontosaurus_tucki )))(Tianyulong_confuciusi (Echinodon_becklesii (Wannanosaurus_yansiensis (Goyocephale_lattimorei (Prenocephale_prenes (Homalocephale_calathocercos (Pachycephalosaurus_wyomingensis Stegoceras_validum ))))))))((Liaoceratops_yanzigouensis (Archaeoceratops_oshimai Ajkaceratops_whole_Rostral ))(Stenopelix_valdensis (Yinlong_downsi (Chaoyangsaurus_youngi (Psittacosaurus_mongoliensis Psittacosaurus_major ))))))(Changmiania (Nanosaurus_agilis (Jeholosaurus_shangyuanensis (Changchunsaurus_parvus (Haya_griva (Yandusaurus_hongheensis ((Kulindadromeus_zabaikalicus (((((((Macrogryphosaurus_gondwanicus (Talenkauen_santacrucensis (Mahuidacursor_lipanglef (Anabisetia_saldiviai (Kangnasaurus_coetzeei Morrosaurus_antarcticus )))))((Hesperonyx_martinhotomasorum (Camptosaurus_aphanoecetes (SHN015 (Draconyx_loureiroi_ (Camptosaurus_dispar Iguanodon_bernissartensis )))))(Eousdryosaurus_nanohallucis (Dysalotosaurus_lettowvorbecki (Dryosaurus Valdosaurus_canaliculatus )))))(Muttaburrasaurus_langdoni ((Fostoria_dhimbangunmal Vegagete_ornithopod )(Rhabdodon_priscus (Rhabdodon_sp1 ((Transylvanosaurus_platycephalus (Mochlodon_suessi Mochlodon_vorosi ))(Zalmoxes_robustus Zalmoxes_shqiperorum )))))))(Tenontosaurus_dossi Tenontosaurus_tilletti ))(Convolosaurus_marri Yueosaurus_tiantaiensis ))(Thescelosaurus_neglectus Thescelosaurus_assiniboiensis ))(Hypsilophodon_foxii (Gasparinisaura_cincosaltensis Parksosaurus_warreni ))))(Zephyrosaurus_schaffi (Koreanosaurus_boseongensis Orodromeus_makelai ))))))))))(Agilisaurus_louderbacki Hexinlusaurus_multidens )))(Scutellosaurus_lawleri (Emausaurus_ernstii (Scelidosaurus_harrisonii (Ankylosauria (Isaberrysaura_mollensis Stegosauria ))))))))))*
(Herrerasaurus_ischigualastensis (Chilesaurus_diegosuarezi (Laquintasaura_venezuelae (Lesothosaurus_diagnosticus ((Eocursor_parvus (((((Fruitadens_haagarorum (Lycorhinus_angustidens (Abrictosaurus_consors Heterodontosaurus_tucki )))(Tianyulong_confuciusi (Echinodon_becklesii (Wannanosaurus_yansiensis (Goyocephale_lattimorei (Prenocephale_prenes (Homalocephale_calathocercos (Pachycephalosaurus_wyomingensis Stegoceras_validum ))))))))((Liaoceratops_yanzigouensis (Archaeoceratops_oshimai Ajkaceratops_whole_Rostral ))(Stenopelix_valdensis (Yinlong_downsi (Chaoyangsaurus_youngi (Psittacosaurus_mongoliensis Psittacosaurus_major ))))))(Changmiania (Nanosaurus_agilis (Jeholosaurus_shangyuanensis (Changchunsaurus_parvus (Haya_griva (Yandusaurus_hongheensis ((Kulindadromeus_zabaikalicus (((((((Macrogryphosaurus_gondwanicus (Talenkauen_santacrucensis (Mahuidacursor_lipanglef (Anabisetia_saldiviai (Kangnasaurus_coetzeei Morrosaurus_antarcticus )))))((Hesperonyx_martinhotomasorum (Camptosaurus_aphanoecetes (SHN015 (Draconyx_loureiroi_ (Camptosaurus_dispar Iguanodon_bernissartensis )))))(Eousdryosaurus_nanohallucis (Dysalotosaurus_lettowvorbecki (Dryosaurus Valdosaurus_canaliculatus )))))(Muttaburrasaurus_langdoni ((Fostoria_dhimbangunmal Vegagete_ornithopod )(Rhabdodon_priscus (Rhabdodon_sp1 ((Mochlodon_suessi Mochlodon_vorosi )(Transylvanosaurus_platycephalus (Zalmoxes_robustus Zalmoxes_shqiperorum ))))))))(Tenontosaurus_dossi Tenontosaurus_tilletti ))(Convolosaurus_marri Yueosaurus_tiantaiensis ))(Thescelosaurus_neglectus Thescelosaurus_assiniboiensis ))(Hypsilophodon_foxii (Gasparinisaura_cincosaltensis Parksosaurus_warreni ))))(Zephyrosaurus_schaffi (Koreanosaurus_boseongensis Orodromeus_makelai ))))))))))(Agilisaurus_louderbacki Hexinlusaurus_multidens )))(Scutellosaurus_lawleri (Emausaurus_ernstii (Scelidosaurus_harrisonii (Ankylosauria (Isaberrysaura_mollensis Stegosauria ))))))))))*
(Herrerasaurus_ischigualastensis (Chilesaurus_diegosuarezi (Laquintasaura_venezuelae (Lesothosaurus_diagnosticus ((Eocursor_parvus (((((Fruitadens_haagarorum (Lycorhinus_angustidens (Abrictosaurus_consors Heterodontosaurus_tucki )))(Tianyulong_confuciusi (Echinodon_becklesii (Wannanosaurus_yansiensis (Goyocephale_lattimorei (Prenocephale_prenes (Homalocephale_calathocercos (Pachycephalosaurus_wyomingensis Stegoceras_validum ))))))))((Liaoceratops_yanzigouensis (Archaeoceratops_oshimai Ajkaceratops_whole_Rostral ))(Stenopelix_valdensis (Yinlong_downsi (Chaoyangsaurus_youngi (Psittacosaurus_mongoliensis Psittacosaurus_major ))))))(Changmiania (Nanosaurus_agilis (Jeholosaurus_shangyuanensis (Changchunsaurus_parvus (Haya_griva (Yandusaurus_hongheensis ((Kulindadromeus_zabaikalicus (((((((Macrogryphosaurus_gondwanicus (Talenkauen_santacrucensis (Mahuidacursor_lipanglef (Anabisetia_saldiviai (Kangnasaurus_coetzeei Morrosaurus_antarcticus )))))((Hesperonyx_martinhotomasorum (Camptosaurus_aphanoecetes (SHN015 (Draconyx_loureiroi_ (Camptosaurus_dispar Iguanodon_bernissartensis )))))(Eousdryosaurus_nanohallucis (Dysalotosaurus_lettowvorbecki (Dryosaurus Valdosaurus_canaliculatus )))))(Muttaburrasaurus_langdoni ((Fostoria_dhimbangunmal Vegagete_ornithopod )(Rhabdodon_priscus (Rhabdodon_sp1 ((Mochlodon_vorosi (Mochlodon_suessi Transylvanosaurus_platycephalus ))(Zalmoxes_robustus Zalmoxes_shqiperorum )))))))(Tenontosaurus_dossi Tenontosaurus_tilletti ))(Convolosaurus_marri Yueosaurus_tiantaiensis ))(Thescelosaurus_neglectus Thescelosaurus_assiniboiensis ))(Hypsilophodon_foxii (Gasparinisaura_cincosaltensis Parksosaurus_warreni ))))(Zephyrosaurus_schaffi (Koreanosaurus_boseongensis Orodromeus_makelai ))))))))))(Agilisaurus_louderbacki Hexinlusaurus_multidens )))(Scutellosaurus_lawleri (Emausaurus_ernstii (Scelidosaurus_harrisonii (Ankylosauria (Isaberrysaura_mollensis Stegosauria ))))))))))*
(Herrerasaurus_ischigualastensis (Chilesaurus_diegosuarezi (Laquintasaura_venezuelae (Lesothosaurus_diagnosticus ((Eocursor_parvus (((((Fruitadens_haagarorum (Lycorhinus_angustidens (Abrictosaurus_consors Heterodontosaurus_tucki )))(Tianyulong_confuciusi (Echinodon_becklesii (Wannanosaurus_yansiensis (Goyocephale_lattimorei (Prenocephale_prenes (Homalocephale_calathocercos (Pachycephalosaurus_wyomingensis Stegoceras_validum ))))))))((Liaoceratops_yanzigouensis (Archaeoceratops_oshimai Ajkaceratops_whole_Rostral ))(Stenopelix_valdensis (Yinlong_downsi (Chaoyangsaurus_youngi (Psittacosaurus_mongoliensis Psittacosaurus_major ))))))(Changmiania (Nanosaurus_agilis (Jeholosaurus_shangyuanensis (Changchunsaurus_parvus (Haya_griva (Yandusaurus_hongheensis ((Kulindadromeus_zabaikalicus (((((((Macrogryphosaurus_gondwanicus (Talenkauen_santacrucensis (Mahuidacursor_lipanglef (Anabisetia_saldiviai (Kangnasaurus_coetzeei Morrosaurus_antarcticus )))))((Hesperonyx_martinhotomasorum (Camptosaurus_aphanoecetes (SHN015 (Draconyx_loureiroi_ (Camptosaurus_dispar Iguanodon_bernissartensis )))))(Eousdryosaurus_nanohallucis (Dysalotosaurus_lettowvorbecki (Dryosaurus Valdosaurus_canaliculatus )))))(Muttaburrasaurus_langdoni (Fostoria_dhimbangunmal (Vegagete_ornithopod (Transylvanosaurus_platycephalus (Rhabdodon_priscus (Rhabdodon_sp1 ((Mochlodon_suessi Mochlodon_vorosi )(Zalmoxes_robustus Zalmoxes_shqiperorum )))))))))(Tenontosaurus_dossi Tenontosaurus_tilletti ))(Convolosaurus_marri Yueosaurus_tiantaiensis ))(Thescelosaurus_neglectus Thescelosaurus_assiniboiensis ))(Hypsilophodon_foxii (Gasparinisaura_cincosaltensis Parksosaurus_warreni ))))(Zephyrosaurus_schaffi (Koreanosaurus_boseongensis Orodromeus_makelai ))))))))))(Agilisaurus_louderbacki Hexinlusaurus_multidens )))(Scutellosaurus_lawleri (Emausaurus_ernstii (Scelidosaurus_harrisonii (Ankylosauria (Isaberrysaura_mollensis Stegosauria ))))))))))*
(Herrerasaurus_ischigualastensis (Chilesaurus_diegosuarezi (Laquintasaura_venezuelae (Lesothosaurus_diagnosticus ((Eocursor_parvus (((((Fruitadens_haagarorum (Lycorhinus_angustidens (Abrictosaurus_consors Heterodontosaurus_tucki )))(Tianyulong_confuciusi (Echinodon_becklesii (Wannanosaurus_yansiensis (Goyocephale_lattimorei (Prenocephale_prenes (Homalocephale_calathocercos (Pachycephalosaurus_wyomingensis Stegoceras_validum ))))))))((Archaeoceratops_oshimai (Liaoceratops_yanzigouensis Ajkaceratops_whole_Rostral ))(Stenopelix_valdensis (Yinlong_downsi (Chaoyangsaurus_youngi (Psittacosaurus_mongoliensis Psittacosaurus_major ))))))(Changmiania (Nanosaurus_agilis (Jeholosaurus_shangyuanensis (Changchunsaurus_parvus (Haya_griva (Yandusaurus_hongheensis ((Kulindadromeus_zabaikalicus (((((((Macrogryphosaurus_gondwanicus (Talenkauen_santacrucensis (Anabisetia_saldiviai (Mahuidacursor_lipanglef (Kangnasaurus_coetzeei Morrosaurus_antarcticus )))))((Hesperonyx_martinhotomasorum (Camptosaurus_aphanoecetes (SHN015 (Draconyx_loureiroi_ (Camptosaurus_dispar Iguanodon_bernissartensis )))))(Eousdryosaurus_nanohallucis (Valdosaurus_canaliculatus (Dryosaurus Dysalotosaurus_lettowvorbecki )))))(Muttaburrasaurus_langdoni ((Fostoria_dhimbangunmal (Vegagete_ornithopod Transylvanosaurus_platycephalus ))(Rhabdodon_priscus (Rhabdodon_sp1 ((Mochlodon_suessi Mochlodon_vorosi )(Zalmoxes_robustus Zalmoxes_shqiperorum )))))))(Tenontosaurus_dossi Tenontosaurus_tilletti ))(Convolosaurus_marri Yueosaurus_tiantaiensis ))(Thescelosaurus_neglectus Thescelosaurus_assiniboiensis ))(Hypsilophodon_foxii (Gasparinisaura_cincosaltensis Parksosaurus_warreni ))))(Zephyrosaurus_schaffi (Koreanosaurus_boseongensis Orodromeus_makelai ))))))))))(Agilisaurus_louderbacki Hexinlusaurus_multidens )))(Scutellosaurus_lawleri (Emausaurus_ernstii (Scelidosaurus_harrisonii (Ankylosauria (Isaberrysaura_mollensis Stegosauria ))))))))))*
(Herrerasaurus_ischigualastensis (Chilesaurus_diegosuarezi (Laquintasaura_venezuelae (Lesothosaurus_diagnosticus ((Eocursor_parvus (((((Fruitadens_haagarorum (Lycorhinus_angustidens (Abrictosaurus_consors Heterodontosaurus_tucki )))(Tianyulong_confuciusi (Echinodon_becklesii (Wannanosaurus_yansiensis (Goyocephale_lattimorei (Prenocephale_prenes (Homalocephale_calathocercos (Pachycephalosaurus_wyomingensis Stegoceras_validum ))))))))((Archaeoceratops_oshimai (Liaoceratops_yanzigouensis Ajkaceratops_whole_Rostral ))(Stenopelix_valdensis (Yinlong_downsi (Chaoyangsaurus_youngi (Psittacosaurus_mongoliensis Psittacosaurus_major ))))))(Changmiania (Nanosaurus_agilis (Jeholosaurus_shangyuanensis (Changchunsaurus_parvus (Haya_griva (Yandusaurus_hongheensis ((Kulindadromeus_zabaikalicus (((((((Macrogryphosaurus_gondwanicus (Talenkauen_santacrucensis ((Anabisetia_saldiviai Mahuidacursor_lipanglef )(Kangnasaurus_coetzeei Morrosaurus_antarcticus ))))((Hesperonyx_martinhotomasorum (Camptosaurus_aphanoecetes (SHN015 (Draconyx_loureiroi_ (Camptosaurus_dispar Iguanodon_bernissartensis )))))(Eousdryosaurus_nanohallucis (Valdosaurus_canaliculatus (Dryosaurus Dysalotosaurus_lettowvorbecki )))))(Muttaburrasaurus_langdoni (Fostoria_dhimbangunmal ((Rhabdodon_priscus (Rhabdodon_sp1 ((Mochlodon_suessi Mochlodon_vorosi )(Zalmoxes_robustus Zalmoxes_shqiperorum ))))(Vegagete_ornithopod Transylvanosaurus_platycephalus )))))(Tenontosaurus_dossi Tenontosaurus_tilletti ))(Convolosaurus_marri Yueosaurus_tiantaiensis ))(Thescelosaurus_neglectus Thescelosaurus_assiniboiensis ))(Hypsilophodon_foxii (Gasparinisaura_cincosaltensis Parksosaurus_warreni ))))(Zephyrosaurus_schaffi (Koreanosaurus_boseongensis Orodromeus_makelai ))))))))))(Agilisaurus_louderbacki Hexinlusaurus_multidens )))(Scutellosaurus_lawleri (Emausaurus_ernstii (Scelidosaurus_harrisonii (Ankylosauria (Isaberrysaura_mollensis Stegosauria ))))))))))*
(Herrerasaurus_ischigualastensis (Chilesaurus_diegosuarezi (Laquintasaura_venezuelae (Lesothosaurus_diagnosticus ((Eocursor_parvus (((((Fruitadens_haagarorum (Lycorhinus_angustidens (Abrictosaurus_consors Heterodontosaurus_tucki )))(Tianyulong_confuciusi (Echinodon_becklesii (Wannanosaurus_yansiensis (Goyocephale_lattimorei (Homalocephale_calathocercos (Prenocephale_prenes (Pachycephalosaurus_wyomingensis Stegoceras_validum ))))))))((Archaeoceratops_oshimai (Liaoceratops_yanzigouensis Ajkaceratops_whole_Rostral ))(Stenopelix_valdensis (Yinlong_downsi (Chaoyangsaurus_youngi (Psittacosaurus_mongoliensis Psittacosaurus_major ))))))(Changmiania (Nanosaurus_agilis (Jeholosaurus_shangyuanensis (Changchunsaurus_parvus (Haya_griva (Yandusaurus_hongheensis ((Kulindadromeus_zabaikalicus (((((((Macrogryphosaurus_gondwanicus (Talenkauen_santacrucensis ((Anabisetia_saldiviai Mahuidacursor_lipanglef )(Kangnasaurus_coetzeei Morrosaurus_antarcticus ))))((Hesperonyx_martinhotomasorum (Camptosaurus_aphanoecetes (SHN015 (Draconyx_loureiroi_ (Camptosaurus_dispar Iguanodon_bernissartensis )))))(Eousdryosaurus_nanohallucis (Valdosaurus_canaliculatus (Dryosaurus Dysalotosaurus_lettowvorbecki )))))(Muttaburrasaurus_langdoni ((Fostoria_dhimbangunmal (Vegagete_ornithopod Transylvanosaurus_platycephalus ))(Rhabdodon_priscus (Rhabdodon_sp1 ((Mochlodon_suessi Mochlodon_vorosi )(Zalmoxes_robustus Zalmoxes_shqiperorum )))))))(Tenontosaurus_dossi Tenontosaurus_tilletti ))(Convolosaurus_marri Yueosaurus_tiantaiensis ))(Thescelosaurus_neglectus Thescelosaurus_assiniboiensis ))(Hypsilophodon_foxii (Gasparinisaura_cincosaltensis Parksosaurus_warreni ))))(Zephyrosaurus_schaffi (Koreanosaurus_boseongensis Orodromeus_makelai ))))))))))(Agilisaurus_louderbacki Hexinlusaurus_multidens )))(Scutellosaurus_lawleri (Emausaurus_ernstii (Scelidosaurus_harrisonii (Ankylosauria (Isaberrysaura_mollensis Stegosauria ))))))))))*
(Herrerasaurus_ischigualastensis (Chilesaurus_diegosuarezi (Laquintasaura_venezuelae (Lesothosaurus_diagnosticus ((Eocursor_parvus (((((Fruitadens_haagarorum (Lycorhinus_angustidens (Abrictosaurus_consors Heterodontosaurus_tucki )))(Tianyulong_confuciusi (Echinodon_becklesii (Wannanosaurus_yansiensis (Goyocephale_lattimorei (Prenocephale_prenes (Homalocephale_calathocercos (Pachycephalosaurus_wyomingensis Stegoceras_validum ))))))))((Archaeoceratops_oshimai (Liaoceratops_yanzigouensis Ajkaceratops_whole_Rostral ))(Stenopelix_valdensis (Yinlong_downsi (Chaoyangsaurus_youngi (Psittacosaurus_mongoliensis Psittacosaurus_major ))))))(Changmiania (Nanosaurus_agilis (Jeholosaurus_shangyuanensis (Changchunsaurus_parvus (Haya_griva (Yandusaurus_hongheensis ((Kulindadromeus_zabaikalicus (((((((Talenkauen_santacrucensis ((Anabisetia_saldiviai Mahuidacursor_lipanglef )(Macrogryphosaurus_gondwanicus (Kangnasaurus_coetzeei Morrosaurus_antarcticus ))))((Hesperonyx_martinhotomasorum (Camptosaurus_aphanoecetes (SHN015 (Draconyx_loureiroi_ (Camptosaurus_dispar Iguanodon_bernissartensis )))))(Eousdryosaurus_nanohallucis (Valdosaurus_canaliculatus (Dryosaurus Dysalotosaurus_lettowvorbecki )))))(Muttaburrasaurus_langdoni ((Fostoria_dhimbangunmal (Vegagete_ornithopod Transylvanosaurus_platycephalus ))(Rhabdodon_priscus (Rhabdodon_sp1 ((Mochlodon_suessi Mochlodon_vorosi )(Zalmoxes_robustus Zalmoxes_shqiperorum )))))))(Tenontosaurus_dossi Tenontosaurus_tilletti ))(Convolosaurus_marri Yueosaurus_tiantaiensis ))(Thescelosaurus_neglectus Thescelosaurus_assiniboiensis ))(Hypsilophodon_foxii (Gasparinisaura_cincosaltensis Parksosaurus_warreni ))))(Zephyrosaurus_schaffi (Koreanosaurus_boseongensis Orodromeus_makelai ))))))))))(Agilisaurus_louderbacki Hexinlusaurus_multidens )))(Scutellosaurus_lawleri (Emausaurus_ernstii (Scelidosaurus_harrisonii (Ankylosauria (Isaberrysaura_mollensis Stegosauria ))))))))))*
(Herrerasaurus_ischigualastensis (Chilesaurus_diegosuarezi (Laquintasaura_venezuelae (Lesothosaurus_diagnosticus ((Eocursor_parvus (((((Fruitadens_haagarorum (Lycorhinus_angustidens (Abrictosaurus_consors Heterodontosaurus_tucki )))(Tianyulong_confuciusi (Echinodon_becklesii (Wannanosaurus_yansiensis (Goyocephale_lattimorei (Prenocephale_prenes (Homalocephale_calathocercos (Pachycephalosaurus_wyomingensis Stegoceras_validum ))))))))((Archaeoceratops_oshimai (Liaoceratops_yanzigouensis Ajkaceratops_whole_Rostral ))(Stenopelix_valdensis (Yinlong_downsi (Chaoyangsaurus_youngi (Psittacosaurus_mongoliensis Psittacosaurus_major ))))))(Changmiania (Nanosaurus_agilis (Jeholosaurus_shangyuanensis (Changchunsaurus_parvus (Haya_griva (Yandusaurus_hongheensis ((Kulindadromeus_zabaikalicus (((((((Talenkauen_santacrucensis (Macrogryphosaurus_gondwanicus ((Anabisetia_saldiviai Mahuidacursor_lipanglef )(Kangnasaurus_coetzeei Morrosaurus_antarcticus ))))((Hesperonyx_martinhotomasorum (Camptosaurus_aphanoecetes (SHN015 (Draconyx_loureiroi_ (Camptosaurus_dispar Iguanodon_bernissartensis )))))(Eousdryosaurus_nanohallucis (Valdosaurus_canaliculatus (Dryosaurus Dysalotosaurus_lettowvorbecki )))))(Muttaburrasaurus_langdoni ((Fostoria_dhimbangunmal (Vegagete_ornithopod Transylvanosaurus_platycephalus ))(Rhabdodon_priscus (Rhabdodon_sp1 ((Mochlodon_suessi Mochlodon_vorosi )(Zalmoxes_robustus Zalmoxes_shqiperorum )))))))(Tenontosaurus_dossi Tenontosaurus_tilletti ))(Convolosaurus_marri Yueosaurus_tiantaiensis ))(Thescelosaurus_neglectus Thescelosaurus_assiniboiensis ))(Hypsilophodon_foxii (Gasparinisaura_cincosaltensis Parksosaurus_warreni ))))(Zephyrosaurus_schaffi (Koreanosaurus_boseongensis Orodromeus_makelai ))))))))))(Agilisaurus_louderbacki Hexinlusaurus_multidens )))(Scutellosaurus_lawleri (Emausaurus_ernstii (Scelidosaurus_harrisonii (Ankylosauria (Isaberrysaura_mollensis Stegosauria ))))))))))*
(Herrerasaurus_ischigualastensis (Chilesaurus_diegosuarezi (Laquintasaura_venezuelae (Lesothosaurus_diagnosticus ((Eocursor_parvus (((((Fruitadens_haagarorum (Lycorhinus_angustidens (Abrictosaurus_consors Heterodontosaurus_tucki )))(Tianyulong_confuciusi (Echinodon_becklesii (Wannanosaurus_yansiensis (Goyocephale_lattimorei (Prenocephale_prenes (Homalocephale_calathocercos (Pachycephalosaurus_wyomingensis Stegoceras_validum ))))))))((Archaeoceratops_oshimai (Liaoceratops_yanzigouensis Ajkaceratops_whole_Rostral ))(Stenopelix_valdensis (Yinlong_downsi (Chaoyangsaurus_youngi (Psittacosaurus_mongoliensis Psittacosaurus_major ))))))(Changmiania (Nanosaurus_agilis (Jeholosaurus_shangyuanensis (Changchunsaurus_parvus (Haya_griva (Yandusaurus_hongheensis ((Kulindadromeus_zabaikalicus (((((((Macrogryphosaurus_gondwanicus (Talenkauen_santacrucensis ((Anabisetia_saldiviai Mahuidacursor_lipanglef )(Kangnasaurus_coetzeei Morrosaurus_antarcticus ))))((Hesperonyx_martinhotomasorum (Camptosaurus_aphanoecetes (SHN015 (Draconyx_loureiroi_ (Camptosaurus_dispar Iguanodon_bernissartensis )))))(Eousdryosaurus_nanohallucis (Valdosaurus_canaliculatus (Dryosaurus Dysalotosaurus_lettowvorbecki )))))(Muttaburrasaurus_langdoni ((Fostoria_dhimbangunmal Vegagete_ornithopod )(Rhabdodon_priscus (Rhabdodon_sp1 (Transylvanosaurus_platycephalus ((Mochlodon_suessi Mochlodon_vorosi )(Zalmoxes_robustus Zalmoxes_shqiperorum ))))))))(Tenontosaurus_dossi Tenontosaurus_tilletti ))(Convolosaurus_marri Yueosaurus_tiantaiensis ))(Thescelosaurus_neglectus Thescelosaurus_assiniboiensis ))(Hypsilophodon_foxii (Gasparinisaura_cincosaltensis Parksosaurus_warreni ))))(Zephyrosaurus_schaffi (Koreanosaurus_boseongensis Orodromeus_makelai ))))))))))(Agilisaurus_louderbacki Hexinlusaurus_multidens )))(Scutellosaurus_lawleri (Emausaurus_ernstii (Scelidosaurus_harrisonii (Ankylosauria (Isaberrysaura_mollensis Stegosauria ))))))))))*
(Herrerasaurus_ischigualastensis (Chilesaurus_diegosuarezi (Laquintasaura_venezuelae (Lesothosaurus_diagnosticus ((Eocursor_parvus (((((Fruitadens_haagarorum (Lycorhinus_angustidens (Abrictosaurus_consors Heterodontosaurus_tucki )))(Tianyulong_confuciusi (Echinodon_becklesii (Wannanosaurus_yansiensis (Goyocephale_lattimorei (Homalocephale_calathocercos (Prenocephale_prenes (Pachycephalosaurus_wyomingensis Stegoceras_validum ))))))))((Liaoceratops_yanzigouensis (Archaeoceratops_oshimai Ajkaceratops_whole_Rostral ))(Stenopelix_valdensis (Yinlong_downsi (Chaoyangsaurus_youngi (Psittacosaurus_mongoliensis Psittacosaurus_major ))))))(Changmiania (Nanosaurus_agilis (Jeholosaurus_shangyuanensis (Changchunsaurus_parvus (Haya_griva (Yandusaurus_hongheensis ((Kulindadromeus_zabaikalicus (((((((Talenkauen_santacrucensis (Macrogryphosaurus_gondwanicus (Anabisetia_saldiviai (Morrosaurus_antarcticus (Kangnasaurus_coetzeei Mahuidacursor_lipanglef )))))((Hesperonyx_martinhotomasorum (Camptosaurus_aphanoecetes (SHN015 (Draconyx_loureiroi_ (Camptosaurus_dispar Iguanodon_bernissartensis )))))(Eousdryosaurus_nanohallucis (Valdosaurus_canaliculatus (Dryosaurus Dysalotosaurus_lettowvorbecki )))))(Muttaburrasaurus_langdoni (Fostoria_dhimbangunmal ((((Mochlodon_suessi Mochlodon_vorosi )(Zalmoxes_robustus Zalmoxes_shqiperorum ))(Rhabdodon_priscus Rhabdodon_sp1 ))(Vegagete_ornithopod Transylvanosaurus_platycephalus )))))(Tenontosaurus_dossi Tenontosaurus_tilletti ))(Convolosaurus_marri Yueosaurus_tiantaiensis ))(Thescelosaurus_neglectus Thescelosaurus_assiniboiensis ))(Hypsilophodon_foxii (Gasparinisaura_cincosaltensis Parksosaurus_warreni ))))(Zephyrosaurus_schaffi (Koreanosaurus_boseongensis Orodromeus_makelai ))))))))))(Agilisaurus_louderbacki Hexinlusaurus_multidens )))(Scutellosaurus_lawleri (Emausaurus_ernstii (Scelidosaurus_harrisonii (Ankylosauria (Isaberrysaura_mollensis Stegosauria ))))))))))*
(Herrerasaurus_ischigualastensis (Chilesaurus_diegosuarezi (Laquintasaura_venezuelae (Lesothosaurus_diagnosticus ((Eocursor_parvus (((((Fruitadens_haagarorum (Lycorhinus_angustidens (Abrictosaurus_consors Heterodontosaurus_tucki )))(Tianyulong_confuciusi (Echinodon_becklesii (Wannanosaurus_yansiensis (Goyocephale_lattimorei (Prenocephale_prenes (Homalocephale_calathocercos (Pachycephalosaurus_wyomingensis Stegoceras_validum ))))))))((Liaoceratops_yanzigouensis (Archaeoceratops_oshimai Ajkaceratops_whole_Rostral ))(Stenopelix_valdensis (Yinlong_downsi (Chaoyangsaurus_youngi (Psittacosaurus_mongoliensis Psittacosaurus_major ))))))(Changmiania (Nanosaurus_agilis (Jeholosaurus_shangyuanensis (Changchunsaurus_parvus (Haya_griva (Yandusaurus_hongheensis ((Kulindadromeus_zabaikalicus (((((((Talenkauen_santacrucensis (Macrogryphosaurus_gondwanicus (Anabisetia_saldiviai (Morrosaurus_antarcticus (Kangnasaurus_coetzeei Mahuidacursor_lipanglef )))))((Hesperonyx_martinhotomasorum (Camptosaurus_aphanoecetes (SHN015 (Draconyx_loureiroi_ (Camptosaurus_dispar Iguanodon_bernissartensis )))))(Eousdryosaurus_nanohallucis (Valdosaurus_canaliculatus (Dryosaurus Dysalotosaurus_lettowvorbecki )))))(Muttaburrasaurus_langdoni ((Vegagete_ornithopod (Fostoria_dhimbangunmal Transylvanosaurus_platycephalus ))(((Mochlodon_suessi Mochlodon_vorosi )(Zalmoxes_robustus Zalmoxes_shqiperorum ))(Rhabdodon_priscus Rhabdodon_sp1 )))))(Tenontosaurus_dossi Tenontosaurus_tilletti ))(Convolosaurus_marri Yueosaurus_tiantaiensis ))(Thescelosaurus_neglectus Thescelosaurus_assiniboiensis ))(Hypsilophodon_foxii (Gasparinisaura_cincosaltensis Parksosaurus_warreni ))))(Zephyrosaurus_schaffi (Koreanosaurus_boseongensis Orodromeus_makelai ))))))))))(Agilisaurus_louderbacki Hexinlusaurus_multidens )))(Scutellosaurus_lawleri (Emausaurus_ernstii (Scelidosaurus_harrisonii (Ankylosauria (Isaberrysaura_mollensis Stegosauria ))))))))))*
(Herrerasaurus_ischigualastensis (Chilesaurus_diegosuarezi (Laquintasaura_venezuelae (Lesothosaurus_diagnosticus ((Eocursor_parvus (((((Fruitadens_haagarorum (Lycorhinus_angustidens (Abrictosaurus_consors Heterodontosaurus_tucki )))(Tianyulong_confuciusi (Echinodon_becklesii (Wannanosaurus_yansiensis (Goyocephale_lattimorei (Homalocephale_calathocercos (Prenocephale_prenes (Pachycephalosaurus_wyomingensis Stegoceras_validum ))))))))((Liaoceratops_yanzigouensis (Archaeoceratops_oshimai Ajkaceratops_whole_Rostral ))(Stenopelix_valdensis (Yinlong_downsi (Chaoyangsaurus_youngi (Psittacosaurus_mongoliensis Psittacosaurus_major ))))))(Changmiania (Nanosaurus_agilis (Jeholosaurus_shangyuanensis (Changchunsaurus_parvus (Haya_griva (Yandusaurus_hongheensis ((Kulindadromeus_zabaikalicus (((((((Talenkauen_santacrucensis (Macrogryphosaurus_gondwanicus (Anabisetia_saldiviai (Mahuidacursor_lipanglef (Kangnasaurus_coetzeei Morrosaurus_antarcticus )))))((Hesperonyx_martinhotomasorum (Camptosaurus_aphanoecetes (SHN015 (Draconyx_loureiroi_ (Camptosaurus_dispar Iguanodon_bernissartensis )))))(Eousdryosaurus_nanohallucis (Valdosaurus_canaliculatus (Dryosaurus Dysalotosaurus_lettowvorbecki )))))(Muttaburrasaurus_langdoni ((Vegagete_ornithopod (Fostoria_dhimbangunmal Transylvanosaurus_platycephalus ))(((Mochlodon_suessi Mochlodon_vorosi )(Zalmoxes_robustus Zalmoxes_shqiperorum ))(Rhabdodon_priscus Rhabdodon_sp1 )))))(Tenontosaurus_dossi Tenontosaurus_tilletti ))(Convolosaurus_marri Yueosaurus_tiantaiensis ))(Thescelosaurus_neglectus Thescelosaurus_assiniboiensis ))(Hypsilophodon_foxii (Gasparinisaura_cincosaltensis Parksosaurus_warreni ))))(Zephyrosaurus_schaffi (Koreanosaurus_boseongensis Orodromeus_makelai ))))))))))(Agilisaurus_louderbacki Hexinlusaurus_multidens )))(Scutellosaurus_lawleri (Emausaurus_ernstii (Scelidosaurus_harrisonii (Ankylosauria (Isaberrysaura_mollensis Stegosauria ))))))))))*
(Herrerasaurus_ischigualastensis (Chilesaurus_diegosuarezi (Laquintasaura_venezuelae (Lesothosaurus_diagnosticus ((Eocursor_parvus (((((Fruitadens_haagarorum (Lycorhinus_angustidens (Abrictosaurus_consors Heterodontosaurus_tucki )))(Tianyulong_confuciusi (Echinodon_becklesii (Wannanosaurus_yansiensis (Goyocephale_lattimorei (Homalocephale_calathocercos (Prenocephale_prenes (Pachycephalosaurus_wyomingensis Stegoceras_validum ))))))))((Liaoceratops_yanzigouensis (Archaeoceratops_oshimai Ajkaceratops_whole_Rostral ))(Stenopelix_valdensis (Yinlong_downsi (Chaoyangsaurus_youngi (Psittacosaurus_mongoliensis Psittacosaurus_major ))))))(Changmiania (Nanosaurus_agilis (Jeholosaurus_shangyuanensis (Changchunsaurus_parvus (Haya_griva (Yandusaurus_hongheensis ((Kulindadromeus_zabaikalicus (((((((Talenkauen_santacrucensis (Macrogryphosaurus_gondwanicus (Anabisetia_saldiviai (Morrosaurus_antarcticus (Kangnasaurus_coetzeei Mahuidacursor_lipanglef )))))((Hesperonyx_martinhotomasorum (Camptosaurus_aphanoecetes (SHN015 (Draconyx_loureiroi_ (Camptosaurus_dispar Iguanodon_bernissartensis )))))(Eousdryosaurus_nanohallucis (Valdosaurus_canaliculatus (Dryosaurus Dysalotosaurus_lettowvorbecki )))))(Muttaburrasaurus_langdoni (Transylvanosaurus_platycephalus ((Fostoria_dhimbangunmal Vegagete_ornithopod )(((Mochlodon_suessi Mochlodon_vorosi )(Zalmoxes_robustus Zalmoxes_shqiperorum ))(Rhabdodon_priscus Rhabdodon_sp1 ))))))(Tenontosaurus_dossi Tenontosaurus_tilletti ))(Convolosaurus_marri Yueosaurus_tiantaiensis ))(Thescelosaurus_neglectus Thescelosaurus_assiniboiensis ))(Hypsilophodon_foxii (Gasparinisaura_cincosaltensis Parksosaurus_warreni ))))(Zephyrosaurus_schaffi (Koreanosaurus_boseongensis Orodromeus_makelai ))))))))))(Agilisaurus_louderbacki Hexinlusaurus_multidens )))(Scutellosaurus_lawleri (Emausaurus_ernstii (Scelidosaurus_harrisonii (Ankylosauria (Isaberrysaura_mollensis Stegosauria ))))))))))*
(Herrerasaurus_ischigualastensis (Chilesaurus_diegosuarezi (Laquintasaura_venezuelae (Lesothosaurus_diagnosticus ((Eocursor_parvus (((((Fruitadens_haagarorum (Lycorhinus_angustidens (Abrictosaurus_consors Heterodontosaurus_tucki )))(Tianyulong_confuciusi (Echinodon_becklesii (Wannanosaurus_yansiensis (Goyocephale_lattimorei (Homalocephale_calathocercos (Prenocephale_prenes (Pachycephalosaurus_wyomingensis Stegoceras_validum ))))))))((Liaoceratops_yanzigouensis (Archaeoceratops_oshimai Ajkaceratops_whole_Rostral ))(Stenopelix_valdensis (Yinlong_downsi (Chaoyangsaurus_youngi (Psittacosaurus_mongoliensis Psittacosaurus_major ))))))(Changmiania (Nanosaurus_agilis (Jeholosaurus_shangyuanensis (Changchunsaurus_parvus (Haya_griva (Yandusaurus_hongheensis ((Kulindadromeus_zabaikalicus (((((((Talenkauen_santacrucensis (Macrogryphosaurus_gondwanicus (Anabisetia_saldiviai (Morrosaurus_antarcticus (Kangnasaurus_coetzeei Mahuidacursor_lipanglef )))))((Hesperonyx_martinhotomasorum (Camptosaurus_aphanoecetes (SHN015 (Draconyx_loureiroi_ (Camptosaurus_dispar Iguanodon_bernissartensis )))))(Eousdryosaurus_nanohallucis (Valdosaurus_canaliculatus (Dryosaurus Dysalotosaurus_lettowvorbecki )))))(Muttaburrasaurus_langdoni ((Fostoria_dhimbangunmal Vegagete_ornithopod )(Transylvanosaurus_platycephalus (((Mochlodon_suessi Mochlodon_vorosi )(Zalmoxes_robustus Zalmoxes_shqiperorum ))(Rhabdodon_priscus Rhabdodon_sp1 ))))))(Tenontosaurus_dossi Tenontosaurus_tilletti ))(Convolosaurus_marri Yueosaurus_tiantaiensis ))(Thescelosaurus_neglectus Thescelosaurus_assiniboiensis ))(Hypsilophodon_foxii (Gasparinisaura_cincosaltensis Parksosaurus_warreni ))))(Zephyrosaurus_schaffi (Koreanosaurus_boseongensis Orodromeus_makelai ))))))))))(Agilisaurus_louderbacki Hexinlusaurus_multidens )))(Scutellosaurus_lawleri (Emausaurus_ernstii (Scelidosaurus_harrisonii (Ankylosauria (Isaberrysaura_mollensis Stegosauria ))))))))))*
(Herrerasaurus_ischigualastensis (Chilesaurus_diegosuarezi (Laquintasaura_venezuelae (Lesothosaurus_diagnosticus ((Eocursor_parvus (((((Fruitadens_haagarorum (Lycorhinus_angustidens (Abrictosaurus_consors Heterodontosaurus_tucki )))(Tianyulong_confuciusi (Echinodon_becklesii (Wannanosaurus_yansiensis (Goyocephale_lattimorei (Homalocephale_calathocercos (Prenocephale_prenes (Pachycephalosaurus_wyomingensis Stegoceras_validum ))))))))((Liaoceratops_yanzigouensis (Archaeoceratops_oshimai Ajkaceratops_whole_Rostral ))(Stenopelix_valdensis (Yinlong_downsi (Chaoyangsaurus_youngi (Psittacosaurus_mongoliensis Psittacosaurus_major ))))))(Changmiania (Nanosaurus_agilis (Jeholosaurus_shangyuanensis (Changchunsaurus_parvus (Haya_griva (Yandusaurus_hongheensis ((Kulindadromeus_zabaikalicus (((((((Talenkauen_santacrucensis (Macrogryphosaurus_gondwanicus (Anabisetia_saldiviai (Morrosaurus_antarcticus (Kangnasaurus_coetzeei Mahuidacursor_lipanglef )))))((Hesperonyx_martinhotomasorum (Camptosaurus_aphanoecetes (SHN015 (Draconyx_loureiroi_ (Camptosaurus_dispar Iguanodon_bernissartensis )))))(Eousdryosaurus_nanohallucis (Valdosaurus_canaliculatus (Dryosaurus Dysalotosaurus_lettowvorbecki )))))(Muttaburrasaurus_langdoni ((Fostoria_dhimbangunmal Vegagete_ornithopod )((Transylvanosaurus_platycephalus ((Mochlodon_suessi Mochlodon_vorosi )(Zalmoxes_robustus Zalmoxes_shqiperorum )))(Rhabdodon_priscus Rhabdodon_sp1 )))))(Tenontosaurus_dossi Tenontosaurus_tilletti ))(Convolosaurus_marri Yueosaurus_tiantaiensis ))(Thescelosaurus_neglectus Thescelosaurus_assiniboiensis ))(Hypsilophodon_foxii (Gasparinisaura_cincosaltensis Parksosaurus_warreni ))))(Zephyrosaurus_schaffi (Koreanosaurus_boseongensis Orodromeus_makelai ))))))))))(Agilisaurus_louderbacki Hexinlusaurus_multidens )))(Scutellosaurus_lawleri (Emausaurus_ernstii (Scelidosaurus_harrisonii (Ankylosauria (Isaberrysaura_mollensis Stegosauria ))))))))))*
(Herrerasaurus_ischigualastensis (Chilesaurus_diegosuarezi (Laquintasaura_venezuelae (Lesothosaurus_diagnosticus ((Eocursor_parvus (((((Fruitadens_haagarorum (Lycorhinus_angustidens (Abrictosaurus_consors Heterodontosaurus_tucki )))(Tianyulong_confuciusi (Echinodon_becklesii (Wannanosaurus_yansiensis (Goyocephale_lattimorei (Homalocephale_calathocercos (Prenocephale_prenes (Pachycephalosaurus_wyomingensis Stegoceras_validum ))))))))((Liaoceratops_yanzigouensis (Archaeoceratops_oshimai Ajkaceratops_whole_Rostral ))(Stenopelix_valdensis (Yinlong_downsi (Chaoyangsaurus_youngi (Psittacosaurus_mongoliensis Psittacosaurus_major ))))))(Changmiania (Nanosaurus_agilis (Jeholosaurus_shangyuanensis (Changchunsaurus_parvus (Haya_griva (Yandusaurus_hongheensis ((Kulindadromeus_zabaikalicus (((((((Talenkauen_santacrucensis (Macrogryphosaurus_gondwanicus (Anabisetia_saldiviai (Morrosaurus_antarcticus (Kangnasaurus_coetzeei Mahuidacursor_lipanglef )))))((Hesperonyx_martinhotomasorum (Camptosaurus_aphanoecetes (SHN015 (Draconyx_loureiroi_ (Camptosaurus_dispar Iguanodon_bernissartensis )))))(Eousdryosaurus_nanohallucis (Valdosaurus_canaliculatus (Dryosaurus Dysalotosaurus_lettowvorbecki )))))(Muttaburrasaurus_langdoni ((Fostoria_dhimbangunmal Vegagete_ornithopod )(((Mochlodon_suessi Mochlodon_vorosi )(Zalmoxes_robustus Zalmoxes_shqiperorum ))(Transylvanosaurus_platycephalus (Rhabdodon_priscus Rhabdodon_sp1 ))))))(Tenontosaurus_dossi Tenontosaurus_tilletti ))(Convolosaurus_marri Yueosaurus_tiantaiensis ))(Thescelosaurus_neglectus Thescelosaurus_assiniboiensis ))(Hypsilophodon_foxii (Gasparinisaura_cincosaltensis Parksosaurus_warreni ))))(Zephyrosaurus_schaffi (Koreanosaurus_boseongensis Orodromeus_makelai ))))))))))(Agilisaurus_louderbacki Hexinlusaurus_multidens )))(Scutellosaurus_lawleri (Emausaurus_ernstii (Scelidosaurus_harrisonii (Ankylosauria (Isaberrysaura_mollensis Stegosauria ))))))))))*
(Herrerasaurus_ischigualastensis (Chilesaurus_diegosuarezi (Laquintasaura_venezuelae (Lesothosaurus_diagnosticus ((Eocursor_parvus (((((Fruitadens_haagarorum (Lycorhinus_angustidens (Abrictosaurus_consors Heterodontosaurus_tucki )))(Tianyulong_confuciusi (Echinodon_becklesii (Wannanosaurus_yansiensis (Goyocephale_lattimorei (Homalocephale_calathocercos (Prenocephale_prenes (Pachycephalosaurus_wyomingensis Stegoceras_validum ))))))))((Liaoceratops_yanzigouensis (Archaeoceratops_oshimai Ajkaceratops_whole_Rostral ))(Stenopelix_valdensis (Yinlong_downsi (Chaoyangsaurus_youngi (Psittacosaurus_mongoliensis Psittacosaurus_major ))))))(Changmiania (Nanosaurus_agilis (Jeholosaurus_shangyuanensis (Changchunsaurus_parvus (Haya_griva (Yandusaurus_hongheensis ((Kulindadromeus_zabaikalicus (((((((Talenkauen_santacrucensis (Macrogryphosaurus_gondwanicus (Anabisetia_saldiviai (Morrosaurus_antarcticus (Kangnasaurus_coetzeei Mahuidacursor_lipanglef )))))((Hesperonyx_martinhotomasorum (Camptosaurus_aphanoecetes (SHN015 (Draconyx_loureiroi_ (Camptosaurus_dispar Iguanodon_bernissartensis )))))(Eousdryosaurus_nanohallucis (Valdosaurus_canaliculatus (Dryosaurus Dysalotosaurus_lettowvorbecki )))))(Muttaburrasaurus_langdoni ((Fostoria_dhimbangunmal Vegagete_ornithopod )(((Transylvanosaurus_platycephalus (Mochlodon_suessi Mochlodon_vorosi ))(Zalmoxes_robustus Zalmoxes_shqiperorum ))(Rhabdodon_priscus Rhabdodon_sp1 )))))(Tenontosaurus_dossi Tenontosaurus_tilletti ))(Convolosaurus_marri Yueosaurus_tiantaiensis ))(Thescelosaurus_neglectus Thescelosaurus_assiniboiensis ))(Hypsilophodon_foxii (Gasparinisaura_cincosaltensis Parksosaurus_warreni ))))(Zephyrosaurus_schaffi (Koreanosaurus_boseongensis Orodromeus_makelai ))))))))))(Agilisaurus_louderbacki Hexinlusaurus_multidens )))(Scutellosaurus_lawleri (Emausaurus_ernstii (Scelidosaurus_harrisonii (Ankylosauria (Isaberrysaura_mollensis Stegosauria ))))))))))*
(Herrerasaurus_ischigualastensis (Chilesaurus_diegosuarezi (Laquintasaura_venezuelae (Lesothosaurus_diagnosticus ((Eocursor_parvus (((((Fruitadens_haagarorum (Lycorhinus_angustidens (Abrictosaurus_consors Heterodontosaurus_tucki )))(Tianyulong_confuciusi (Echinodon_becklesii (Wannanosaurus_yansiensis (Goyocephale_lattimorei (Homalocephale_calathocercos (Prenocephale_prenes (Pachycephalosaurus_wyomingensis Stegoceras_validum ))))))))((Liaoceratops_yanzigouensis (Archaeoceratops_oshimai Ajkaceratops_whole_Rostral ))(Stenopelix_valdensis (Yinlong_downsi (Chaoyangsaurus_youngi (Psittacosaurus_mongoliensis Psittacosaurus_major ))))))(Changmiania (Nanosaurus_agilis (Jeholosaurus_shangyuanensis (Changchunsaurus_parvus (Haya_griva (Yandusaurus_hongheensis ((Kulindadromeus_zabaikalicus (((((((Talenkauen_santacrucensis (Macrogryphosaurus_gondwanicus (Anabisetia_saldiviai (Morrosaurus_antarcticus (Kangnasaurus_coetzeei Mahuidacursor_lipanglef )))))((Hesperonyx_martinhotomasorum (Camptosaurus_aphanoecetes (SHN015 (Draconyx_loureiroi_ (Camptosaurus_dispar Iguanodon_bernissartensis )))))(Eousdryosaurus_nanohallucis (Valdosaurus_canaliculatus (Dryosaurus Dysalotosaurus_lettowvorbecki )))))(Muttaburrasaurus_langdoni ((Fostoria_dhimbangunmal Vegagete_ornithopod )(((Mochlodon_suessi Mochlodon_vorosi )(Transylvanosaurus_platycephalus (Zalmoxes_robustus Zalmoxes_shqiperorum )))(Rhabdodon_priscus Rhabdodon_sp1 )))))(Tenontosaurus_dossi Tenontosaurus_tilletti ))(Convolosaurus_marri Yueosaurus_tiantaiensis ))(Thescelosaurus_neglectus Thescelosaurus_assiniboiensis ))(Hypsilophodon_foxii (Gasparinisaura_cincosaltensis Parksosaurus_warreni ))))(Zephyrosaurus_schaffi (Koreanosaurus_boseongensis Orodromeus_makelai ))))))))))(Agilisaurus_louderbacki Hexinlusaurus_multidens )))(Scutellosaurus_lawleri (Emausaurus_ernstii (Scelidosaurus_harrisonii (Ankylosauria (Isaberrysaura_mollensis Stegosauria ))))))))))*
(Herrerasaurus_ischigualastensis (Chilesaurus_diegosuarezi (Laquintasaura_venezuelae (Lesothosaurus_diagnosticus ((Eocursor_parvus (((((Fruitadens_haagarorum (Lycorhinus_angustidens (Abrictosaurus_consors Heterodontosaurus_tucki )))(Tianyulong_confuciusi (Echinodon_becklesii (Wannanosaurus_yansiensis (Goyocephale_lattimorei (Homalocephale_calathocercos (Prenocephale_prenes (Pachycephalosaurus_wyomingensis Stegoceras_validum ))))))))((Liaoceratops_yanzigouensis (Archaeoceratops_oshimai Ajkaceratops_whole_Rostral ))(Stenopelix_valdensis (Yinlong_downsi (Chaoyangsaurus_youngi (Psittacosaurus_mongoliensis Psittacosaurus_major ))))))(Changmiania (Nanosaurus_agilis (Jeholosaurus_shangyuanensis (Changchunsaurus_parvus (Haya_griva (Yandusaurus_hongheensis ((Kulindadromeus_zabaikalicus (((((((Talenkauen_santacrucensis (Macrogryphosaurus_gondwanicus (Anabisetia_saldiviai (Morrosaurus_antarcticus (Kangnasaurus_coetzeei Mahuidacursor_lipanglef )))))((Hesperonyx_martinhotomasorum (Camptosaurus_aphanoecetes (SHN015 (Draconyx_loureiroi_ (Camptosaurus_dispar Iguanodon_bernissartensis )))))(Eousdryosaurus_nanohallucis (Valdosaurus_canaliculatus (Dryosaurus Dysalotosaurus_lettowvorbecki )))))(Muttaburrasaurus_langdoni ((Fostoria_dhimbangunmal Vegagete_ornithopod )(((Mochlodon_vorosi (Mochlodon_suessi Transylvanosaurus_platycephalus ))(Zalmoxes_robustus Zalmoxes_shqiperorum ))(Rhabdodon_priscus Rhabdodon_sp1 )))))(Tenontosaurus_dossi Tenontosaurus_tilletti ))(Convolosaurus_marri Yueosaurus_tiantaiensis ))(Thescelosaurus_neglectus Thescelosaurus_assiniboiensis ))(Hypsilophodon_foxii (Gasparinisaura_cincosaltensis Parksosaurus_warreni ))))(Zephyrosaurus_schaffi (Koreanosaurus_boseongensis Orodromeus_makelai ))))))))))(Agilisaurus_louderbacki Hexinlusaurus_multidens )))(Scutellosaurus_lawleri (Emausaurus_ernstii (Scelidosaurus_harrisonii (Ankylosauria (Isaberrysaura_mollensis Stegosauria ))))))))))*
(Herrerasaurus_ischigualastensis (Chilesaurus_diegosuarezi (Laquintasaura_venezuelae (Lesothosaurus_diagnosticus ((Eocursor_parvus (((((Fruitadens_haagarorum (Lycorhinus_angustidens (Abrictosaurus_consors Heterodontosaurus_tucki )))(Tianyulong_confuciusi (Echinodon_becklesii (Wannanosaurus_yansiensis (Goyocephale_lattimorei (Homalocephale_calathocercos (Prenocephale_prenes (Pachycephalosaurus_wyomingensis Stegoceras_validum ))))))))((Liaoceratops_yanzigouensis (Archaeoceratops_oshimai Ajkaceratops_whole_Rostral ))(Stenopelix_valdensis (Yinlong_downsi (Chaoyangsaurus_youngi (Psittacosaurus_mongoliensis Psittacosaurus_major ))))))(Changmiania (Nanosaurus_agilis (Jeholosaurus_shangyuanensis (Changchunsaurus_parvus (Haya_griva (Yandusaurus_hongheensis ((Kulindadromeus_zabaikalicus (((((((Talenkauen_santacrucensis (Macrogryphosaurus_gondwanicus (Anabisetia_saldiviai (Morrosaurus_antarcticus (Kangnasaurus_coetzeei Mahuidacursor_lipanglef )))))((Hesperonyx_martinhotomasorum (Camptosaurus_aphanoecetes (SHN015 (Draconyx_loureiroi_ (Camptosaurus_dispar Iguanodon_bernissartensis )))))(Eousdryosaurus_nanohallucis (Valdosaurus_canaliculatus (Dryosaurus Dysalotosaurus_lettowvorbecki )))))(Muttaburrasaurus_langdoni ((Fostoria_dhimbangunmal Vegagete_ornithopod )(((Mochlodon_suessi Mochlodon_vorosi )(Zalmoxes_shqiperorum (Zalmoxes_robustus Transylvanosaurus_platycephalus )))(Rhabdodon_priscus Rhabdodon_sp1 )))))(Tenontosaurus_dossi Tenontosaurus_tilletti ))(Convolosaurus_marri Yueosaurus_tiantaiensis ))(Thescelosaurus_neglectus Thescelosaurus_assiniboiensis ))(Hypsilophodon_foxii (Gasparinisaura_cincosaltensis Parksosaurus_warreni ))))(Zephyrosaurus_schaffi (Koreanosaurus_boseongensis Orodromeus_makelai ))))))))))(Agilisaurus_louderbacki Hexinlusaurus_multidens )))(Scutellosaurus_lawleri (Emausaurus_ernstii (Scelidosaurus_harrisonii (Ankylosauria (Isaberrysaura_mollensis Stegosauria ))))))))))*
(Herrerasaurus_ischigualastensis (Chilesaurus_diegosuarezi (Laquintasaura_venezuelae (Lesothosaurus_diagnosticus ((Eocursor_parvus (((((Fruitadens_haagarorum (Lycorhinus_angustidens (Abrictosaurus_consors Heterodontosaurus_tucki )))(Tianyulong_confuciusi (Echinodon_becklesii (Wannanosaurus_yansiensis (Goyocephale_lattimorei (Homalocephale_calathocercos (Prenocephale_prenes (Pachycephalosaurus_wyomingensis Stegoceras_validum ))))))))((Ajkaceratops_whole_Rostral (Archaeoceratops_oshimai Liaoceratops_yanzigouensis ))(Stenopelix_valdensis (Yinlong_downsi (Chaoyangsaurus_youngi (Psittacosaurus_mongoliensis Psittacosaurus_major ))))))(Changmiania (Nanosaurus_agilis (Jeholosaurus_shangyuanensis (Changchunsaurus_parvus (Haya_griva (Yandusaurus_hongheensis ((Kulindadromeus_zabaikalicus (((((((Macrogryphosaurus_gondwanicus (Talenkauen_santacrucensis (Anabisetia_saldiviai (Mahuidacursor_lipanglef (Kangnasaurus_coetzeei Morrosaurus_antarcticus )))))((Hesperonyx_martinhotomasorum (Camptosaurus_aphanoecetes (SHN015 (Draconyx_loureiroi_ (Camptosaurus_dispar Iguanodon_bernissartensis )))))(Eousdryosaurus_nanohallucis (Dryosaurus (Dysalotosaurus_lettowvorbecki Valdosaurus_canaliculatus )))))(Muttaburrasaurus_langdoni ((Fostoria_dhimbangunmal Vegagete_ornithopod )(Rhabdodon_sp1 (Rhabdodon_priscus ((Mochlodon_suessi (Mochlodon_vorosi Transylvanosaurus_platycephalus ))(Zalmoxes_robustus Zalmoxes_shqiperorum )))))))(Tenontosaurus_dossi Tenontosaurus_tilletti ))(Convolosaurus_marri Yueosaurus_tiantaiensis ))(Thescelosaurus_neglectus Thescelosaurus_assiniboiensis ))(Hypsilophodon_foxii (Gasparinisaura_cincosaltensis Parksosaurus_warreni ))))(Zephyrosaurus_schaffi (Koreanosaurus_boseongensis Orodromeus_makelai ))))))))))(Agilisaurus_louderbacki Hexinlusaurus_multidens )))(Scutellosaurus_lawleri (Emausaurus_ernstii (Scelidosaurus_harrisonii (Ankylosauria (Isaberrysaura_mollensis Stegosauria ))))))))))*
(Herrerasaurus_ischigualastensis (Chilesaurus_diegosuarezi (Laquintasaura_venezuelae (Lesothosaurus_diagnosticus ((Eocursor_parvus (((((Fruitadens_haagarorum (Lycorhinus_angustidens (Abrictosaurus_consors Heterodontosaurus_tucki )))(Tianyulong_confuciusi (Echinodon_becklesii (Wannanosaurus_yansiensis (Goyocephale_lattimorei (Homalocephale_calathocercos (Prenocephale_prenes (Pachycephalosaurus_wyomingensis Stegoceras_validum ))))))))((Ajkaceratops_whole_Rostral (Archaeoceratops_oshimai Liaoceratops_yanzigouensis ))(Stenopelix_valdensis (Yinlong_downsi (Chaoyangsaurus_youngi (Psittacosaurus_mongoliensis Psittacosaurus_major ))))))(Changmiania (Nanosaurus_agilis (Jeholosaurus_shangyuanensis (Changchunsaurus_parvus (Haya_griva (Yandusaurus_hongheensis ((Kulindadromeus_zabaikalicus (((((((Macrogryphosaurus_gondwanicus (Talenkauen_santacrucensis ((Anabisetia_saldiviai Mahuidacursor_lipanglef )(Kangnasaurus_coetzeei Morrosaurus_antarcticus ))))((Hesperonyx_martinhotomasorum (Camptosaurus_aphanoecetes (SHN015 (Draconyx_loureiroi_ (Camptosaurus_dispar Iguanodon_bernissartensis )))))(Eousdryosaurus_nanohallucis (Dryosaurus (Dysalotosaurus_lettowvorbecki Valdosaurus_canaliculatus )))))(Muttaburrasaurus_langdoni (Fostoria_dhimbangunmal (Vegagete_ornithopod (Rhabdodon_sp1 (Rhabdodon_priscus ((Mochlodon_suessi (Mochlodon_vorosi Transylvanosaurus_platycephalus ))(Zalmoxes_robustus Zalmoxes_shqiperorum ))))))))(Tenontosaurus_dossi Tenontosaurus_tilletti ))(Convolosaurus_marri Yueosaurus_tiantaiensis ))(Thescelosaurus_neglectus Thescelosaurus_assiniboiensis ))(Hypsilophodon_foxii (Gasparinisaura_cincosaltensis Parksosaurus_warreni ))))(Zephyrosaurus_schaffi (Koreanosaurus_boseongensis Orodromeus_makelai ))))))))))(Agilisaurus_louderbacki Hexinlusaurus_multidens )))(Scutellosaurus_lawleri (Emausaurus_ernstii (Scelidosaurus_harrisonii (Ankylosauria (Isaberrysaura_mollensis Stegosauria ))))))))))*
(Herrerasaurus_ischigualastensis (Chilesaurus_diegosuarezi (Laquintasaura_venezuelae (Lesothosaurus_diagnosticus ((Eocursor_parvus (((((Fruitadens_haagarorum (Lycorhinus_angustidens (Abrictosaurus_consors Heterodontosaurus_tucki )))(Tianyulong_confuciusi (Echinodon_becklesii (Wannanosaurus_yansiensis (Goyocephale_lattimorei (Homalocephale_calathocercos (Prenocephale_prenes (Pachycephalosaurus_wyomingensis Stegoceras_validum ))))))))((Ajkaceratops_whole_Rostral (Archaeoceratops_oshimai Liaoceratops_yanzigouensis ))(Stenopelix_valdensis (Yinlong_downsi (Chaoyangsaurus_youngi (Psittacosaurus_mongoliensis Psittacosaurus_major ))))))(Changmiania (Nanosaurus_agilis (Jeholosaurus_shangyuanensis (Changchunsaurus_parvus (Haya_griva (Yandusaurus_hongheensis ((Kulindadromeus_zabaikalicus (((((((Talenkauen_santacrucensis ((Anabisetia_saldiviai Mahuidacursor_lipanglef )(Macrogryphosaurus_gondwanicus (Kangnasaurus_coetzeei Morrosaurus_antarcticus ))))((Hesperonyx_martinhotomasorum (Camptosaurus_aphanoecetes (SHN015 (Draconyx_loureiroi_ (Camptosaurus_dispar Iguanodon_bernissartensis )))))(Eousdryosaurus_nanohallucis (Dryosaurus (Dysalotosaurus_lettowvorbecki Valdosaurus_canaliculatus )))))(Muttaburrasaurus_langdoni ((Fostoria_dhimbangunmal Vegagete_ornithopod )(Rhabdodon_sp1 (Rhabdodon_priscus ((Mochlodon_suessi (Mochlodon_vorosi Transylvanosaurus_platycephalus ))(Zalmoxes_robustus Zalmoxes_shqiperorum )))))))(Tenontosaurus_dossi Tenontosaurus_tilletti ))(Convolosaurus_marri Yueosaurus_tiantaiensis ))(Thescelosaurus_neglectus Thescelosaurus_assiniboiensis ))(Hypsilophodon_foxii (Gasparinisaura_cincosaltensis Parksosaurus_warreni ))))(Zephyrosaurus_schaffi (Koreanosaurus_boseongensis Orodromeus_makelai ))))))))))(Agilisaurus_louderbacki Hexinlusaurus_multidens )))(Scutellosaurus_lawleri (Emausaurus_ernstii (Scelidosaurus_harrisonii (Ankylosauria (Isaberrysaura_mollensis Stegosauria ))))))))))*
(Herrerasaurus_ischigualastensis (Chilesaurus_diegosuarezi (Laquintasaura_venezuelae (Lesothosaurus_diagnosticus ((Eocursor_parvus (((((Fruitadens_haagarorum (Lycorhinus_angustidens (Abrictosaurus_consors Heterodontosaurus_tucki )))(Tianyulong_confuciusi (Echinodon_becklesii (Wannanosaurus_yansiensis (Goyocephale_lattimorei (Homalocephale_calathocercos (Prenocephale_prenes (Pachycephalosaurus_wyomingensis Stegoceras_validum ))))))))((Ajkaceratops_whole_Rostral (Archaeoceratops_oshimai Liaoceratops_yanzigouensis ))(Stenopelix_valdensis (Yinlong_downsi (Chaoyangsaurus_youngi (Psittacosaurus_mongoliensis Psittacosaurus_major ))))))(Changmiania (Nanosaurus_agilis (Jeholosaurus_shangyuanensis (Changchunsaurus_parvus (Haya_griva (Yandusaurus_hongheensis ((Kulindadromeus_zabaikalicus (((((((Talenkauen_santacrucensis ((Anabisetia_saldiviai Mahuidacursor_lipanglef )(Kangnasaurus_coetzeei (Macrogryphosaurus_gondwanicus Morrosaurus_antarcticus ))))((Hesperonyx_martinhotomasorum (Camptosaurus_aphanoecetes (SHN015 (Draconyx_loureiroi_ (Camptosaurus_dispar Iguanodon_bernissartensis )))))(Eousdryosaurus_nanohallucis (Dryosaurus (Dysalotosaurus_lettowvorbecki Valdosaurus_canaliculatus )))))(Muttaburrasaurus_langdoni ((Fostoria_dhimbangunmal Vegagete_ornithopod )(Rhabdodon_sp1 (Rhabdodon_priscus ((Mochlodon_suessi (Mochlodon_vorosi Transylvanosaurus_platycephalus ))(Zalmoxes_robustus Zalmoxes_shqiperorum )))))))(Tenontosaurus_dossi Tenontosaurus_tilletti ))(Convolosaurus_marri Yueosaurus_tiantaiensis ))(Thescelosaurus_neglectus Thescelosaurus_assiniboiensis ))(Hypsilophodon_foxii (Gasparinisaura_cincosaltensis Parksosaurus_warreni ))))(Zephyrosaurus_schaffi (Koreanosaurus_boseongensis Orodromeus_makelai ))))))))))(Agilisaurus_louderbacki Hexinlusaurus_multidens )))(Scutellosaurus_lawleri (Emausaurus_ernstii (Scelidosaurus_harrisonii (Ankylosauria (Isaberrysaura_mollensis Stegosauria ))))))))))*
(Herrerasaurus_ischigualastensis (Chilesaurus_diegosuarezi (Laquintasaura_venezuelae (Lesothosaurus_diagnosticus ((Eocursor_parvus (((((Fruitadens_haagarorum (Lycorhinus_angustidens (Abrictosaurus_consors Heterodontosaurus_tucki )))(Tianyulong_confuciusi (Echinodon_becklesii (Wannanosaurus_yansiensis (Goyocephale_lattimorei (Homalocephale_calathocercos (Prenocephale_prenes (Pachycephalosaurus_wyomingensis Stegoceras_validum ))))))))((Ajkaceratops_whole_Rostral (Archaeoceratops_oshimai Liaoceratops_yanzigouensis ))(Stenopelix_valdensis (Yinlong_downsi (Chaoyangsaurus_youngi (Psittacosaurus_mongoliensis Psittacosaurus_major ))))))(Changmiania (Nanosaurus_agilis (Jeholosaurus_shangyuanensis (Changchunsaurus_parvus (Haya_griva (Yandusaurus_hongheensis ((Kulindadromeus_zabaikalicus (((((((Macrogryphosaurus_gondwanicus (Talenkauen_santacrucensis (Anabisetia_saldiviai (Morrosaurus_antarcticus (Kangnasaurus_coetzeei Mahuidacursor_lipanglef )))))((Hesperonyx_martinhotomasorum (Camptosaurus_aphanoecetes (SHN015 (Draconyx_loureiroi_ (Camptosaurus_dispar Iguanodon_bernissartensis )))))(Eousdryosaurus_nanohallucis (Dryosaurus (Dysalotosaurus_lettowvorbecki Valdosaurus_canaliculatus )))))(Muttaburrasaurus_langdoni ((Fostoria_dhimbangunmal Vegagete_ornithopod )(Rhabdodon_sp1 (Rhabdodon_priscus ((Mochlodon_suessi (Mochlodon_vorosi Transylvanosaurus_platycephalus ))(Zalmoxes_robustus Zalmoxes_shqiperorum )))))))(Tenontosaurus_dossi Tenontosaurus_tilletti ))(Convolosaurus_marri Yueosaurus_tiantaiensis ))(Thescelosaurus_neglectus Thescelosaurus_assiniboiensis ))(Hypsilophodon_foxii (Gasparinisaura_cincosaltensis Parksosaurus_warreni ))))(Zephyrosaurus_schaffi (Koreanosaurus_boseongensis Orodromeus_makelai ))))))))))(Agilisaurus_louderbacki Hexinlusaurus_multidens )))(Scutellosaurus_lawleri (Emausaurus_ernstii (Scelidosaurus_harrisonii (Ankylosauria (Isaberrysaura_mollensis Stegosauria ))))))))))*
(Herrerasaurus_ischigualastensis (Chilesaurus_diegosuarezi (Laquintasaura_venezuelae (Lesothosaurus_diagnosticus ((Eocursor_parvus (((((Fruitadens_haagarorum (Lycorhinus_angustidens (Abrictosaurus_consors Heterodontosaurus_tucki )))(Tianyulong_confuciusi (Echinodon_becklesii (Wannanosaurus_yansiensis (Goyocephale_lattimorei (Homalocephale_calathocercos (Prenocephale_prenes (Pachycephalosaurus_wyomingensis Stegoceras_validum ))))))))((Ajkaceratops_whole_Rostral (Archaeoceratops_oshimai Liaoceratops_yanzigouensis ))(Stenopelix_valdensis (Yinlong_downsi (Chaoyangsaurus_youngi (Psittacosaurus_mongoliensis Psittacosaurus_major ))))))(Changmiania (Nanosaurus_agilis (Jeholosaurus_shangyuanensis (Changchunsaurus_parvus (Haya_griva (Yandusaurus_hongheensis ((Kulindadromeus_zabaikalicus (((((((Talenkauen_santacrucensis (Macrogryphosaurus_gondwanicus ((Anabisetia_saldiviai Mahuidacursor_lipanglef )(Kangnasaurus_coetzeei Morrosaurus_antarcticus ))))((Hesperonyx_martinhotomasorum (Camptosaurus_aphanoecetes (SHN015 (Draconyx_loureiroi_ (Camptosaurus_dispar Iguanodon_bernissartensis )))))(Eousdryosaurus_nanohallucis (Dryosaurus (Dysalotosaurus_lettowvorbecki Valdosaurus_canaliculatus )))))(Muttaburrasaurus_langdoni ((Fostoria_dhimbangunmal Vegagete_ornithopod )(Rhabdodon_sp1 (Rhabdodon_priscus ((Mochlodon_suessi (Mochlodon_vorosi Transylvanosaurus_platycephalus ))(Zalmoxes_robustus Zalmoxes_shqiperorum )))))))(Tenontosaurus_dossi Tenontosaurus_tilletti ))(Convolosaurus_marri Yueosaurus_tiantaiensis ))(Thescelosaurus_neglectus Thescelosaurus_assiniboiensis ))(Hypsilophodon_foxii (Gasparinisaura_cincosaltensis Parksosaurus_warreni ))))(Zephyrosaurus_schaffi (Koreanosaurus_boseongensis Orodromeus_makelai ))))))))))(Agilisaurus_louderbacki Hexinlusaurus_multidens )))(Scutellosaurus_lawleri (Emausaurus_ernstii (Scelidosaurus_harrisonii (Ankylosauria (Isaberrysaura_mollensis Stegosauria ))))))))))*
(Herrerasaurus_ischigualastensis (Chilesaurus_diegosuarezi (Laquintasaura_venezuelae (Lesothosaurus_diagnosticus ((Eocursor_parvus (((((Fruitadens_haagarorum (Lycorhinus_angustidens (Abrictosaurus_consors Heterodontosaurus_tucki )))(Tianyulong_confuciusi (Echinodon_becklesii (Wannanosaurus_yansiensis (Goyocephale_lattimorei (Homalocephale_calathocercos (Prenocephale_prenes (Pachycephalosaurus_wyomingensis Stegoceras_validum ))))))))((Ajkaceratops_whole_Rostral (Archaeoceratops_oshimai Liaoceratops_yanzigouensis ))(Stenopelix_valdensis (Yinlong_downsi (Chaoyangsaurus_youngi (Psittacosaurus_mongoliensis Psittacosaurus_major ))))))(Changmiania (Nanosaurus_agilis (Jeholosaurus_shangyuanensis (Changchunsaurus_parvus (Haya_griva (Yandusaurus_hongheensis ((Kulindadromeus_zabaikalicus (((((((Macrogryphosaurus_gondwanicus (Talenkauen_santacrucensis ((Anabisetia_saldiviai Mahuidacursor_lipanglef )(Kangnasaurus_coetzeei Morrosaurus_antarcticus ))))((Hesperonyx_martinhotomasorum (Camptosaurus_aphanoecetes (SHN015 (Draconyx_loureiroi_ (Camptosaurus_dispar Iguanodon_bernissartensis )))))(Eousdryosaurus_nanohallucis (Dryosaurus (Dysalotosaurus_lettowvorbecki Valdosaurus_canaliculatus )))))(Muttaburrasaurus_langdoni (Transylvanosaurus_platycephalus ((Fostoria_dhimbangunmal Vegagete_ornithopod )(Rhabdodon_sp1 (Rhabdodon_priscus ((Mochlodon_suessi Mochlodon_vorosi )(Zalmoxes_robustus Zalmoxes_shqiperorum ))))))))(Tenontosaurus_dossi Tenontosaurus_tilletti ))(Convolosaurus_marri Yueosaurus_tiantaiensis ))(Thescelosaurus_neglectus Thescelosaurus_assiniboiensis ))(Hypsilophodon_foxii (Gasparinisaura_cincosaltensis Parksosaurus_warreni ))))(Zephyrosaurus_schaffi (Koreanosaurus_boseongensis Orodromeus_makelai ))))))))))(Agilisaurus_louderbacki Hexinlusaurus_multidens )))(Scutellosaurus_lawleri (Emausaurus_ernstii (Scelidosaurus_harrisonii (Ankylosauria (Isaberrysaura_mollensis Stegosauria ))))))))))*
(Herrerasaurus_ischigualastensis (Chilesaurus_diegosuarezi (Laquintasaura_venezuelae (Lesothosaurus_diagnosticus ((Eocursor_parvus (((((Fruitadens_haagarorum (Lycorhinus_angustidens (Abrictosaurus_consors Heterodontosaurus_tucki )))(Tianyulong_confuciusi (Echinodon_becklesii (Wannanosaurus_yansiensis (Goyocephale_lattimorei (Homalocephale_calathocercos (Prenocephale_prenes (Pachycephalosaurus_wyomingensis Stegoceras_validum ))))))))((Ajkaceratops_whole_Rostral (Archaeoceratops_oshimai Liaoceratops_yanzigouensis ))(Stenopelix_valdensis (Yinlong_downsi (Chaoyangsaurus_youngi (Psittacosaurus_mongoliensis Psittacosaurus_major ))))))(Changmiania (Nanosaurus_agilis (Jeholosaurus_shangyuanensis (Changchunsaurus_parvus (Haya_griva (Yandusaurus_hongheensis ((Kulindadromeus_zabaikalicus (((((((Macrogryphosaurus_gondwanicus (Talenkauen_santacrucensis ((Anabisetia_saldiviai Mahuidacursor_lipanglef )(Kangnasaurus_coetzeei Morrosaurus_antarcticus ))))((Hesperonyx_martinhotomasorum (Camptosaurus_aphanoecetes (SHN015 (Draconyx_loureiroi_ (Camptosaurus_dispar Iguanodon_bernissartensis )))))(Eousdryosaurus_nanohallucis (Dryosaurus (Dysalotosaurus_lettowvorbecki Valdosaurus_canaliculatus )))))(Muttaburrasaurus_langdoni ((Fostoria_dhimbangunmal Vegagete_ornithopod )(Transylvanosaurus_platycephalus (Rhabdodon_sp1 (Rhabdodon_priscus ((Mochlodon_suessi Mochlodon_vorosi )(Zalmoxes_robustus Zalmoxes_shqiperorum ))))))))(Tenontosaurus_dossi Tenontosaurus_tilletti ))(Convolosaurus_marri Yueosaurus_tiantaiensis ))(Thescelosaurus_neglectus Thescelosaurus_assiniboiensis ))(Hypsilophodon_foxii (Gasparinisaura_cincosaltensis Parksosaurus_warreni ))))(Zephyrosaurus_schaffi (Koreanosaurus_boseongensis Orodromeus_makelai ))))))))))(Agilisaurus_louderbacki Hexinlusaurus_multidens )))(Scutellosaurus_lawleri (Emausaurus_ernstii (Scelidosaurus_harrisonii (Ankylosauria (Isaberrysaura_mollensis Stegosauria ))))))))))*
(Herrerasaurus_ischigualastensis (Chilesaurus_diegosuarezi (Laquintasaura_venezuelae (Lesothosaurus_diagnosticus ((Eocursor_parvus (((((Fruitadens_haagarorum (Lycorhinus_angustidens (Abrictosaurus_consors Heterodontosaurus_tucki )))(Tianyulong_confuciusi (Echinodon_becklesii (Wannanosaurus_yansiensis (Goyocephale_lattimorei (Homalocephale_calathocercos (Prenocephale_prenes (Pachycephalosaurus_wyomingensis Stegoceras_validum ))))))))((Ajkaceratops_whole_Rostral (Archaeoceratops_oshimai Liaoceratops_yanzigouensis ))(Stenopelix_valdensis (Yinlong_downsi (Chaoyangsaurus_youngi (Psittacosaurus_mongoliensis Psittacosaurus_major ))))))(Changmiania (Nanosaurus_agilis (Jeholosaurus_shangyuanensis (Changchunsaurus_parvus (Haya_griva (Yandusaurus_hongheensis ((Kulindadromeus_zabaikalicus (((((((Macrogryphosaurus_gondwanicus (Talenkauen_santacrucensis ((Anabisetia_saldiviai Mahuidacursor_lipanglef )(Kangnasaurus_coetzeei Morrosaurus_antarcticus ))))((Hesperonyx_martinhotomasorum (Camptosaurus_aphanoecetes (SHN015 (Draconyx_loureiroi_ (Camptosaurus_dispar Iguanodon_bernissartensis )))))(Eousdryosaurus_nanohallucis (Dryosaurus (Dysalotosaurus_lettowvorbecki Valdosaurus_canaliculatus )))))(Muttaburrasaurus_langdoni ((Fostoria_dhimbangunmal Vegagete_ornithopod )(Rhabdodon_sp1 (Rhabdodon_priscus (Transylvanosaurus_platycephalus ((Mochlodon_suessi Mochlodon_vorosi )(Zalmoxes_robustus Zalmoxes_shqiperorum ))))))))(Tenontosaurus_dossi Tenontosaurus_tilletti ))(Convolosaurus_marri Yueosaurus_tiantaiensis ))(Thescelosaurus_neglectus Thescelosaurus_assiniboiensis ))(Hypsilophodon_foxii (Gasparinisaura_cincosaltensis Parksosaurus_warreni ))))(Zephyrosaurus_schaffi (Koreanosaurus_boseongensis Orodromeus_makelai ))))))))))(Agilisaurus_louderbacki Hexinlusaurus_multidens )))(Scutellosaurus_lawleri (Emausaurus_ernstii (Scelidosaurus_harrisonii (Ankylosauria (Isaberrysaura_mollensis Stegosauria ))))))))))*
(Herrerasaurus_ischigualastensis (Chilesaurus_diegosuarezi (Laquintasaura_venezuelae (Lesothosaurus_diagnosticus ((Eocursor_parvus (((((Fruitadens_haagarorum (Lycorhinus_angustidens (Abrictosaurus_consors Heterodontosaurus_tucki )))(Tianyulong_confuciusi (Echinodon_becklesii (Wannanosaurus_yansiensis (Goyocephale_lattimorei (Homalocephale_calathocercos (Prenocephale_prenes (Pachycephalosaurus_wyomingensis Stegoceras_validum ))))))))((Ajkaceratops_whole_Rostral (Archaeoceratops_oshimai Liaoceratops_yanzigouensis ))(Stenopelix_valdensis (Yinlong_downsi (Chaoyangsaurus_youngi (Psittacosaurus_mongoliensis Psittacosaurus_major ))))))(Changmiania (Nanosaurus_agilis (Jeholosaurus_shangyuanensis (Changchunsaurus_parvus (Haya_griva (Yandusaurus_hongheensis ((Kulindadromeus_zabaikalicus (((((((Macrogryphosaurus_gondwanicus (Talenkauen_santacrucensis ((Anabisetia_saldiviai Mahuidacursor_lipanglef )(Kangnasaurus_coetzeei Morrosaurus_antarcticus ))))((Hesperonyx_martinhotomasorum (Camptosaurus_aphanoecetes (SHN015 (Draconyx_loureiroi_ (Camptosaurus_dispar Iguanodon_bernissartensis )))))(Eousdryosaurus_nanohallucis (Dryosaurus (Dysalotosaurus_lettowvorbecki Valdosaurus_canaliculatus )))))(Muttaburrasaurus_langdoni ((Fostoria_dhimbangunmal Vegagete_ornithopod )(Rhabdodon_sp1 (Rhabdodon_priscus ((Transylvanosaurus_platycephalus (Mochlodon_suessi Mochlodon_vorosi ))(Zalmoxes_robustus Zalmoxes_shqiperorum )))))))(Tenontosaurus_dossi Tenontosaurus_tilletti ))(Convolosaurus_marri Yueosaurus_tiantaiensis ))(Thescelosaurus_neglectus Thescelosaurus_assiniboiensis ))(Hypsilophodon_foxii (Gasparinisaura_cincosaltensis Parksosaurus_warreni ))))(Zephyrosaurus_schaffi (Koreanosaurus_boseongensis Orodromeus_makelai ))))))))))(Agilisaurus_louderbacki Hexinlusaurus_multidens )))(Scutellosaurus_lawleri (Emausaurus_ernstii (Scelidosaurus_harrisonii (Ankylosauria (Isaberrysaura_mollensis Stegosauria ))))))))))*
(Herrerasaurus_ischigualastensis (Chilesaurus_diegosuarezi (Laquintasaura_venezuelae (Lesothosaurus_diagnosticus ((Eocursor_parvus (((((Fruitadens_haagarorum (Lycorhinus_angustidens (Abrictosaurus_consors Heterodontosaurus_tucki )))(Tianyulong_confuciusi (Echinodon_becklesii (Wannanosaurus_yansiensis (Goyocephale_lattimorei (Homalocephale_calathocercos (Prenocephale_prenes (Pachycephalosaurus_wyomingensis Stegoceras_validum ))))))))((Ajkaceratops_whole_Rostral (Archaeoceratops_oshimai Liaoceratops_yanzigouensis ))(Stenopelix_valdensis (Yinlong_downsi (Chaoyangsaurus_youngi (Psittacosaurus_mongoliensis Psittacosaurus_major ))))))(Changmiania (Nanosaurus_agilis (Jeholosaurus_shangyuanensis (Changchunsaurus_parvus (Haya_griva (Yandusaurus_hongheensis ((Kulindadromeus_zabaikalicus (((((((Macrogryphosaurus_gondwanicus (Talenkauen_santacrucensis ((Anabisetia_saldiviai Mahuidacursor_lipanglef )(Kangnasaurus_coetzeei Morrosaurus_antarcticus ))))((Hesperonyx_martinhotomasorum (Camptosaurus_aphanoecetes (SHN015 (Draconyx_loureiroi_ (Camptosaurus_dispar Iguanodon_bernissartensis )))))(Eousdryosaurus_nanohallucis (Dryosaurus (Dysalotosaurus_lettowvorbecki Valdosaurus_canaliculatus )))))(Muttaburrasaurus_langdoni ((Fostoria_dhimbangunmal Vegagete_ornithopod )(Rhabdodon_sp1 (Rhabdodon_priscus ((Mochlodon_suessi Mochlodon_vorosi )(Transylvanosaurus_platycephalus (Zalmoxes_robustus Zalmoxes_shqiperorum ))))))))(Tenontosaurus_dossi Tenontosaurus_tilletti ))(Convolosaurus_marri Yueosaurus_tiantaiensis ))(Thescelosaurus_neglectus Thescelosaurus_assiniboiensis ))(Hypsilophodon_foxii (Gasparinisaura_cincosaltensis Parksosaurus_warreni ))))(Zephyrosaurus_schaffi (Koreanosaurus_boseongensis Orodromeus_makelai ))))))))))(Agilisaurus_louderbacki Hexinlusaurus_multidens )))(Scutellosaurus_lawleri (Emausaurus_ernstii (Scelidosaurus_harrisonii (Ankylosauria (Isaberrysaura_mollensis Stegosauria ))))))))))*
(Herrerasaurus_ischigualastensis (Chilesaurus_diegosuarezi (Laquintasaura_venezuelae (Lesothosaurus_diagnosticus ((Eocursor_parvus (((((Fruitadens_haagarorum (Lycorhinus_angustidens (Abrictosaurus_consors Heterodontosaurus_tucki )))(Tianyulong_confuciusi (Echinodon_becklesii (Wannanosaurus_yansiensis (Goyocephale_lattimorei (Prenocephale_prenes (Homalocephale_calathocercos (Pachycephalosaurus_wyomingensis Stegoceras_validum ))))))))((Liaoceratops_yanzigouensis (Archaeoceratops_oshimai Ajkaceratops_whole_Rostral ))(Stenopelix_valdensis (Yinlong_downsi (Chaoyangsaurus_youngi (Psittacosaurus_mongoliensis Psittacosaurus_major ))))))(Changmiania (Nanosaurus_agilis (Jeholosaurus_shangyuanensis (Changchunsaurus_parvus (Haya_griva (Yandusaurus_hongheensis (((Hypsilophodon_foxii ((((((Talenkauen_santacrucensis (Macrogryphosaurus_gondwanicus ((Anabisetia_saldiviai Mahuidacursor_lipanglef )(Kangnasaurus_coetzeei Morrosaurus_antarcticus ))))((Hesperonyx_martinhotomasorum (Camptosaurus_aphanoecetes (SHN015 (Draconyx_loureiroi_ (Camptosaurus_dispar Iguanodon_bernissartensis )))))(Eousdryosaurus_nanohallucis (Dysalotosaurus_lettowvorbecki (Dryosaurus Valdosaurus_canaliculatus )))))(Muttaburrasaurus_langdoni (Fostoria_dhimbangunmal (Transylvanosaurus_platycephalus (Vegagete_ornithopod (Rhabdodon_priscus (Rhabdodon_sp1 ((Mochlodon_suessi Mochlodon_vorosi )(Zalmoxes_robustus Zalmoxes_shqiperorum )))))))))(Tenontosaurus_dossi Tenontosaurus_tilletti ))(Thescelosaurus_neglectus Thescelosaurus_assiniboiensis ))(Convolosaurus_marri Yueosaurus_tiantaiensis )))(Kulindadromeus_zabaikalicus (Gasparinisaura_cincosaltensis Parksosaurus_warreni )))(Zephyrosaurus_schaffi (Koreanosaurus_boseongensis Orodromeus_makelai ))))))))))(Agilisaurus_louderbacki Hexinlusaurus_multidens )))(Scutellosaurus_lawleri (Emausaurus_ernstii (Scelidosaurus_harrisonii (Ankylosauria (Isaberrysaura_mollensis Stegosauria ))))))))))*
(Herrerasaurus_ischigualastensis (Chilesaurus_diegosuarezi (Laquintasaura_venezuelae (Lesothosaurus_diagnosticus ((Eocursor_parvus (((((Fruitadens_haagarorum (Lycorhinus_angustidens (Abrictosaurus_consors Heterodontosaurus_tucki )))(Tianyulong_confuciusi (Echinodon_becklesii (Wannanosaurus_yansiensis (Goyocephale_lattimorei (Prenocephale_prenes (Homalocephale_calathocercos (Pachycephalosaurus_wyomingensis Stegoceras_validum ))))))))((Liaoceratops_yanzigouensis (Archaeoceratops_oshimai Ajkaceratops_whole_Rostral ))(Stenopelix_valdensis (Yinlong_downsi (Chaoyangsaurus_youngi (Psittacosaurus_mongoliensis Psittacosaurus_major ))))))(Changmiania (Nanosaurus_agilis (Jeholosaurus_shangyuanensis (Changchunsaurus_parvus (Haya_griva (Yandusaurus_hongheensis (((Hypsilophodon_foxii ((((((Talenkauen_santacrucensis (Macrogryphosaurus_gondwanicus ((Anabisetia_saldiviai Mahuidacursor_lipanglef )(Kangnasaurus_coetzeei Morrosaurus_antarcticus ))))((Hesperonyx_martinhotomasorum (Camptosaurus_aphanoecetes (SHN015 (Draconyx_loureiroi_ (Camptosaurus_dispar Iguanodon_bernissartensis )))))(Eousdryosaurus_nanohallucis (Dysalotosaurus_lettowvorbecki (Dryosaurus Valdosaurus_canaliculatus )))))(Muttaburrasaurus_langdoni (Transylvanosaurus_platycephalus ((Fostoria_dhimbangunmal Vegagete_ornithopod )(Rhabdodon_priscus (Rhabdodon_sp1 ((Mochlodon_suessi Mochlodon_vorosi )(Zalmoxes_robustus Zalmoxes_shqiperorum ))))))))(Tenontosaurus_dossi Tenontosaurus_tilletti ))(Thescelosaurus_neglectus Thescelosaurus_assiniboiensis ))(Convolosaurus_marri Yueosaurus_tiantaiensis )))(Kulindadromeus_zabaikalicus (Gasparinisaura_cincosaltensis Parksosaurus_warreni )))(Zephyrosaurus_schaffi (Koreanosaurus_boseongensis Orodromeus_makelai ))))))))))(Agilisaurus_louderbacki Hexinlusaurus_multidens )))(Scutellosaurus_lawleri (Emausaurus_ernstii (Scelidosaurus_harrisonii (Ankylosauria (Isaberrysaura_mollensis Stegosauria ))))))))))*
(Herrerasaurus_ischigualastensis (Chilesaurus_diegosuarezi (Laquintasaura_venezuelae (Lesothosaurus_diagnosticus ((Eocursor_parvus (((((Fruitadens_haagarorum (Lycorhinus_angustidens (Abrictosaurus_consors Heterodontosaurus_tucki )))(Tianyulong_confuciusi (Echinodon_becklesii (Wannanosaurus_yansiensis (Goyocephale_lattimorei (Homalocephale_calathocercos (Prenocephale_prenes (Pachycephalosaurus_wyomingensis Stegoceras_validum ))))))))((Liaoceratops_yanzigouensis (Archaeoceratops_oshimai Ajkaceratops_whole_Rostral ))(Stenopelix_valdensis (Yinlong_downsi (Chaoyangsaurus_youngi (Psittacosaurus_mongoliensis Psittacosaurus_major ))))))(Changmiania (Nanosaurus_agilis (Jeholosaurus_shangyuanensis (Changchunsaurus_parvus (Haya_griva (Yandusaurus_hongheensis (((Hypsilophodon_foxii ((((((Talenkauen_santacrucensis (Macrogryphosaurus_gondwanicus ((Anabisetia_saldiviai Mahuidacursor_lipanglef )(Kangnasaurus_coetzeei Morrosaurus_antarcticus ))))((Hesperonyx_martinhotomasorum (Camptosaurus_aphanoecetes (SHN015 (Draconyx_loureiroi_ (Camptosaurus_dispar Iguanodon_bernissartensis )))))(Eousdryosaurus_nanohallucis (Dysalotosaurus_lettowvorbecki (Dryosaurus Valdosaurus_canaliculatus )))))(Muttaburrasaurus_langdoni (Transylvanosaurus_platycephalus (Fostoria_dhimbangunmal (Vegagete_ornithopod (Rhabdodon_priscus (Rhabdodon_sp1 ((Mochlodon_suessi Mochlodon_vorosi )(Zalmoxes_robustus Zalmoxes_shqiperorum )))))))))(Tenontosaurus_dossi Tenontosaurus_tilletti ))(Thescelosaurus_neglectus Thescelosaurus_assiniboiensis ))(Convolosaurus_marri Yueosaurus_tiantaiensis )))(Kulindadromeus_zabaikalicus (Gasparinisaura_cincosaltensis Parksosaurus_warreni )))(Zephyrosaurus_schaffi (Koreanosaurus_boseongensis Orodromeus_makelai ))))))))))(Agilisaurus_louderbacki Hexinlusaurus_multidens )))(Scutellosaurus_lawleri (Emausaurus_ernstii (Scelidosaurus_harrisonii (Ankylosauria (Isaberrysaura_mollensis Stegosauria ))))))))))*
(Herrerasaurus_ischigualastensis (Chilesaurus_diegosuarezi (Laquintasaura_venezuelae (Lesothosaurus_diagnosticus ((Eocursor_parvus (((((Fruitadens_haagarorum (Lycorhinus_angustidens (Abrictosaurus_consors Heterodontosaurus_tucki )))(Tianyulong_confuciusi (Echinodon_becklesii (Wannanosaurus_yansiensis (Goyocephale_lattimorei (Prenocephale_prenes (Homalocephale_calathocercos (Pachycephalosaurus_wyomingensis Stegoceras_validum ))))))))((Liaoceratops_yanzigouensis (Archaeoceratops_oshimai Ajkaceratops_whole_Rostral ))(Stenopelix_valdensis (Yinlong_downsi (Chaoyangsaurus_youngi (Psittacosaurus_mongoliensis Psittacosaurus_major ))))))(Changmiania (Nanosaurus_agilis (Jeholosaurus_shangyuanensis (Changchunsaurus_parvus (Haya_griva (Yandusaurus_hongheensis (((Hypsilophodon_foxii ((((((Talenkauen_santacrucensis (Macrogryphosaurus_gondwanicus ((Anabisetia_saldiviai Mahuidacursor_lipanglef )(Kangnasaurus_coetzeei Morrosaurus_antarcticus ))))((Hesperonyx_martinhotomasorum (Camptosaurus_aphanoecetes (SHN015 (Draconyx_loureiroi_ (Camptosaurus_dispar Iguanodon_bernissartensis )))))(Eousdryosaurus_nanohallucis (Dysalotosaurus_lettowvorbecki (Dryosaurus Valdosaurus_canaliculatus )))))(Muttaburrasaurus_langdoni (Transylvanosaurus_platycephalus (Fostoria_dhimbangunmal (Vegagete_ornithopod (Rhabdodon_priscus (Rhabdodon_sp1 ((Mochlodon_suessi Mochlodon_vorosi )(Zalmoxes_robustus Zalmoxes_shqiperorum )))))))))(Tenontosaurus_dossi Tenontosaurus_tilletti ))(Thescelosaurus_neglectus Thescelosaurus_assiniboiensis ))(Convolosaurus_marri (Koreanosaurus_boseongensis Yueosaurus_tiantaiensis ))))(Kulindadromeus_zabaikalicus (Gasparinisaura_cincosaltensis Parksosaurus_warreni )))(Orodromeus_makelai Zephyrosaurus_schaffi )))))))))(Agilisaurus_louderbacki Hexinlusaurus_multidens )))(Scutellosaurus_lawleri (Emausaurus_ernstii (Scelidosaurus_harrisonii (Ankylosauria (Isaberrysaura_mollensis Stegosauria ))))))))))*
(Herrerasaurus_ischigualastensis (Chilesaurus_diegosuarezi (Laquintasaura_venezuelae (Lesothosaurus_diagnosticus ((Eocursor_parvus (((((Fruitadens_haagarorum (Lycorhinus_angustidens (Abrictosaurus_consors Heterodontosaurus_tucki )))(Tianyulong_confuciusi (Echinodon_becklesii (Wannanosaurus_yansiensis (Goyocephale_lattimorei (Prenocephale_prenes (Homalocephale_calathocercos (Pachycephalosaurus_wyomingensis Stegoceras_validum ))))))))((Liaoceratops_yanzigouensis (Archaeoceratops_oshimai Ajkaceratops_whole_Rostral ))(Stenopelix_valdensis (Yinlong_downsi (Chaoyangsaurus_youngi (Psittacosaurus_mongoliensis Psittacosaurus_major ))))))(Changmiania (Nanosaurus_agilis (Jeholosaurus_shangyuanensis (Changchunsaurus_parvus (Haya_griva (Yandusaurus_hongheensis (((Hypsilophodon_foxii ((((((Talenkauen_santacrucensis ((Anabisetia_saldiviai Mahuidacursor_lipanglef )(Kangnasaurus_coetzeei (Macrogryphosaurus_gondwanicus Morrosaurus_antarcticus ))))((Hesperonyx_martinhotomasorum (Camptosaurus_aphanoecetes (SHN015 (Draconyx_loureiroi_ (Camptosaurus_dispar Iguanodon_bernissartensis )))))(Eousdryosaurus_nanohallucis (Dysalotosaurus_lettowvorbecki (Dryosaurus Valdosaurus_canaliculatus )))))(Muttaburrasaurus_langdoni (Transylvanosaurus_platycephalus (Fostoria_dhimbangunmal (Vegagete_ornithopod (Rhabdodon_priscus (Rhabdodon_sp1 ((Mochlodon_suessi Mochlodon_vorosi )(Zalmoxes_robustus Zalmoxes_shqiperorum )))))))))(Tenontosaurus_dossi Tenontosaurus_tilletti ))(Thescelosaurus_neglectus Thescelosaurus_assiniboiensis ))(Convolosaurus_marri Yueosaurus_tiantaiensis )))(Kulindadromeus_zabaikalicus (Gasparinisaura_cincosaltensis Parksosaurus_warreni )))(Zephyrosaurus_schaffi (Koreanosaurus_boseongensis Orodromeus_makelai ))))))))))(Agilisaurus_louderbacki Hexinlusaurus_multidens )))(Scutellosaurus_lawleri (Emausaurus_ernstii (Scelidosaurus_harrisonii (Ankylosauria (Isaberrysaura_mollensis Stegosauria ))))))))))*
(Herrerasaurus_ischigualastensis (Chilesaurus_diegosuarezi (Laquintasaura_venezuelae (Lesothosaurus_diagnosticus ((Eocursor_parvus (((((Fruitadens_haagarorum (Lycorhinus_angustidens (Abrictosaurus_consors Heterodontosaurus_tucki )))(Tianyulong_confuciusi (Echinodon_becklesii (Wannanosaurus_yansiensis (Goyocephale_lattimorei (Prenocephale_prenes (Homalocephale_calathocercos (Pachycephalosaurus_wyomingensis Stegoceras_validum ))))))))((Liaoceratops_yanzigouensis (Archaeoceratops_oshimai Ajkaceratops_whole_Rostral ))(Stenopelix_valdensis (Yinlong_downsi (Chaoyangsaurus_youngi (Psittacosaurus_mongoliensis Psittacosaurus_major ))))))(Changmiania (Nanosaurus_agilis (Jeholosaurus_shangyuanensis (Changchunsaurus_parvus (Haya_griva (Yandusaurus_hongheensis (((Hypsilophodon_foxii ((((((Talenkauen_santacrucensis (Macrogryphosaurus_gondwanicus (Anabisetia_saldiviai (Morrosaurus_antarcticus (Kangnasaurus_coetzeei Mahuidacursor_lipanglef )))))((Hesperonyx_martinhotomasorum (Camptosaurus_aphanoecetes (SHN015 (Draconyx_loureiroi_ (Camptosaurus_dispar Iguanodon_bernissartensis )))))(Eousdryosaurus_nanohallucis (Dysalotosaurus_lettowvorbecki (Dryosaurus Valdosaurus_canaliculatus )))))(Muttaburrasaurus_langdoni (Transylvanosaurus_platycephalus (Fostoria_dhimbangunmal (Vegagete_ornithopod (Rhabdodon_priscus (Rhabdodon_sp1 ((Mochlodon_suessi Mochlodon_vorosi )(Zalmoxes_robustus Zalmoxes_shqiperorum )))))))))(Tenontosaurus_dossi Tenontosaurus_tilletti ))(Thescelosaurus_neglectus Thescelosaurus_assiniboiensis ))(Convolosaurus_marri Yueosaurus_tiantaiensis )))(Kulindadromeus_zabaikalicus (Gasparinisaura_cincosaltensis Parksosaurus_warreni )))(Zephyrosaurus_schaffi (Koreanosaurus_boseongensis Orodromeus_makelai ))))))))))(Agilisaurus_louderbacki Hexinlusaurus_multidens )))(Scutellosaurus_lawleri (Emausaurus_ernstii (Scelidosaurus_harrisonii (Ankylosauria (Isaberrysaura_mollensis Stegosauria ))))))))))*
(Herrerasaurus_ischigualastensis (Chilesaurus_diegosuarezi (Laquintasaura_venezuelae (Lesothosaurus_diagnosticus ((Eocursor_parvus (((((Fruitadens_haagarorum (Lycorhinus_angustidens (Abrictosaurus_consors Heterodontosaurus_tucki )))(Tianyulong_confuciusi (Echinodon_becklesii (Wannanosaurus_yansiensis (Goyocephale_lattimorei (Prenocephale_prenes (Homalocephale_calathocercos (Pachycephalosaurus_wyomingensis Stegoceras_validum ))))))))((Liaoceratops_yanzigouensis (Archaeoceratops_oshimai Ajkaceratops_whole_Rostral ))(Stenopelix_valdensis (Yinlong_downsi (Chaoyangsaurus_youngi (Psittacosaurus_mongoliensis Psittacosaurus_major ))))))(Changmiania (Nanosaurus_agilis (Jeholosaurus_shangyuanensis (Changchunsaurus_parvus (Haya_griva (Yandusaurus_hongheensis (((Hypsilophodon_foxii ((((((Talenkauen_santacrucensis (Macrogryphosaurus_gondwanicus ((Anabisetia_saldiviai Mahuidacursor_lipanglef )(Kangnasaurus_coetzeei Morrosaurus_antarcticus ))))((Hesperonyx_martinhotomasorum (Camptosaurus_aphanoecetes (SHN015 (Draconyx_loureiroi_ (Camptosaurus_dispar Iguanodon_bernissartensis )))))(Eousdryosaurus_nanohallucis (Dysalotosaurus_lettowvorbecki (Dryosaurus Valdosaurus_canaliculatus )))))(Muttaburrasaurus_langdoni (Fostoria_dhimbangunmal (Vegagete_ornithopod (Transylvanosaurus_platycephalus (Rhabdodon_priscus (Rhabdodon_sp1 ((Mochlodon_suessi Mochlodon_vorosi )(Zalmoxes_robustus Zalmoxes_shqiperorum )))))))))(Tenontosaurus_dossi Tenontosaurus_tilletti ))(Thescelosaurus_neglectus Thescelosaurus_assiniboiensis ))(Convolosaurus_marri Yueosaurus_tiantaiensis )))(Kulindadromeus_zabaikalicus (Gasparinisaura_cincosaltensis Parksosaurus_warreni )))(Zephyrosaurus_schaffi (Koreanosaurus_boseongensis Orodromeus_makelai ))))))))))(Agilisaurus_louderbacki Hexinlusaurus_multidens )))(Scutellosaurus_lawleri (Emausaurus_ernstii (Scelidosaurus_harrisonii (Ankylosauria (Isaberrysaura_mollensis Stegosauria ))))))))))*
(Herrerasaurus_ischigualastensis (Chilesaurus_diegosuarezi (Laquintasaura_venezuelae (Lesothosaurus_diagnosticus ((Eocursor_parvus (((((Fruitadens_haagarorum (Lycorhinus_angustidens (Abrictosaurus_consors Heterodontosaurus_tucki )))(Tianyulong_confuciusi (Echinodon_becklesii (Wannanosaurus_yansiensis (Goyocephale_lattimorei (Prenocephale_prenes (Homalocephale_calathocercos (Pachycephalosaurus_wyomingensis Stegoceras_validum ))))))))((Liaoceratops_yanzigouensis (Archaeoceratops_oshimai Ajkaceratops_whole_Rostral ))(Stenopelix_valdensis (Yinlong_downsi (Chaoyangsaurus_youngi (Psittacosaurus_mongoliensis Psittacosaurus_major ))))))(Changmiania (Nanosaurus_agilis (Jeholosaurus_shangyuanensis (Changchunsaurus_parvus (Haya_griva (Yandusaurus_hongheensis (((Hypsilophodon_foxii ((((((Talenkauen_santacrucensis (Macrogryphosaurus_gondwanicus ((Anabisetia_saldiviai Mahuidacursor_lipanglef )(Kangnasaurus_coetzeei Morrosaurus_antarcticus ))))((Hesperonyx_martinhotomasorum (Camptosaurus_aphanoecetes (SHN015 (Draconyx_loureiroi_ (Camptosaurus_dispar Iguanodon_bernissartensis )))))(Eousdryosaurus_nanohallucis (Dysalotosaurus_lettowvorbecki (Dryosaurus Valdosaurus_canaliculatus )))))(Muttaburrasaurus_langdoni (Fostoria_dhimbangunmal ((Rhabdodon_priscus (Rhabdodon_sp1 ((Mochlodon_suessi Mochlodon_vorosi )(Zalmoxes_robustus Zalmoxes_shqiperorum ))))(Vegagete_ornithopod Transylvanosaurus_platycephalus )))))(Tenontosaurus_dossi Tenontosaurus_tilletti ))(Thescelosaurus_neglectus Thescelosaurus_assiniboiensis ))(Convolosaurus_marri Yueosaurus_tiantaiensis )))(Kulindadromeus_zabaikalicus (Gasparinisaura_cincosaltensis Parksosaurus_warreni )))(Zephyrosaurus_schaffi (Koreanosaurus_boseongensis Orodromeus_makelai ))))))))))(Agilisaurus_louderbacki Hexinlusaurus_multidens )))(Scutellosaurus_lawleri (Emausaurus_ernstii (Scelidosaurus_harrisonii (Ankylosauria (Isaberrysaura_mollensis Stegosauria ))))))))))*
(Herrerasaurus_ischigualastensis (Chilesaurus_diegosuarezi (Laquintasaura_venezuelae (Lesothosaurus_diagnosticus ((Eocursor_parvus (((((Fruitadens_haagarorum (Lycorhinus_angustidens (Abrictosaurus_consors Heterodontosaurus_tucki )))(Tianyulong_confuciusi (Echinodon_becklesii (Wannanosaurus_yansiensis (Goyocephale_lattimorei (Prenocephale_prenes (Homalocephale_calathocercos (Pachycephalosaurus_wyomingensis Stegoceras_validum ))))))))((Liaoceratops_yanzigouensis (Archaeoceratops_oshimai Ajkaceratops_whole_Rostral ))(Stenopelix_valdensis (Yinlong_downsi (Chaoyangsaurus_youngi (Psittacosaurus_mongoliensis Psittacosaurus_major ))))))(Changmiania (Nanosaurus_agilis (Jeholosaurus_shangyuanensis (Changchunsaurus_parvus (Haya_griva (Yandusaurus_hongheensis (((Hypsilophodon_foxii ((((((Talenkauen_santacrucensis (Macrogryphosaurus_gondwanicus ((Anabisetia_saldiviai Mahuidacursor_lipanglef )(Kangnasaurus_coetzeei Morrosaurus_antarcticus ))))((Hesperonyx_martinhotomasorum (Camptosaurus_aphanoecetes (SHN015 (Draconyx_loureiroi_ (Camptosaurus_dispar Iguanodon_bernissartensis )))))(Eousdryosaurus_nanohallucis (Dysalotosaurus_lettowvorbecki (Dryosaurus Valdosaurus_canaliculatus )))))(Muttaburrasaurus_langdoni (Fostoria_dhimbangunmal (Vegagete_ornithopod ((Rhabdodon_sp1 ((Mochlodon_suessi Mochlodon_vorosi )(Zalmoxes_robustus Zalmoxes_shqiperorum )))(Rhabdodon_priscus Transylvanosaurus_platycephalus ))))))(Tenontosaurus_dossi Tenontosaurus_tilletti ))(Thescelosaurus_neglectus Thescelosaurus_assiniboiensis ))(Convolosaurus_marri Yueosaurus_tiantaiensis )))(Kulindadromeus_zabaikalicus (Gasparinisaura_cincosaltensis Parksosaurus_warreni )))(Zephyrosaurus_schaffi (Koreanosaurus_boseongensis Orodromeus_makelai ))))))))))(Agilisaurus_louderbacki Hexinlusaurus_multidens )))(Scutellosaurus_lawleri (Emausaurus_ernstii (Scelidosaurus_harrisonii (Ankylosauria (Isaberrysaura_mollensis Stegosauria ))))))))))*
(Herrerasaurus_ischigualastensis (Chilesaurus_diegosuarezi (Laquintasaura_venezuelae (Lesothosaurus_diagnosticus ((Eocursor_parvus (((((Fruitadens_haagarorum (Lycorhinus_angustidens (Abrictosaurus_consors Heterodontosaurus_tucki )))(Tianyulong_confuciusi (Echinodon_becklesii (Wannanosaurus_yansiensis (Goyocephale_lattimorei (Prenocephale_prenes (Homalocephale_calathocercos (Pachycephalosaurus_wyomingensis Stegoceras_validum ))))))))((Liaoceratops_yanzigouensis (Archaeoceratops_oshimai Ajkaceratops_whole_Rostral ))(Stenopelix_valdensis (Yinlong_downsi (Chaoyangsaurus_youngi (Psittacosaurus_mongoliensis Psittacosaurus_major ))))))(Changmiania (Nanosaurus_agilis (Jeholosaurus_shangyuanensis (Changchunsaurus_parvus (Haya_griva (Yandusaurus_hongheensis (((Hypsilophodon_foxii ((((((Talenkauen_santacrucensis (Macrogryphosaurus_gondwanicus ((Anabisetia_saldiviai Mahuidacursor_lipanglef )(Kangnasaurus_coetzeei Morrosaurus_antarcticus ))))((Hesperonyx_martinhotomasorum (Camptosaurus_aphanoecetes (SHN015 (Draconyx_loureiroi_ (Camptosaurus_dispar Iguanodon_bernissartensis )))))(Eousdryosaurus_nanohallucis (Dysalotosaurus_lettowvorbecki (Dryosaurus Valdosaurus_canaliculatus )))))(Muttaburrasaurus_langdoni (Fostoria_dhimbangunmal (Vegagete_ornithopod (Rhabdodon_priscus (Rhabdodon_sp1 (Transylvanosaurus_platycephalus ((Mochlodon_suessi Mochlodon_vorosi )(Zalmoxes_robustus Zalmoxes_shqiperorum )))))))))(Tenontosaurus_dossi Tenontosaurus_tilletti ))(Thescelosaurus_neglectus Thescelosaurus_assiniboiensis ))(Convolosaurus_marri Yueosaurus_tiantaiensis )))(Kulindadromeus_zabaikalicus (Gasparinisaura_cincosaltensis Parksosaurus_warreni )))(Zephyrosaurus_schaffi (Koreanosaurus_boseongensis Orodromeus_makelai ))))))))))(Agilisaurus_louderbacki Hexinlusaurus_multidens )))(Scutellosaurus_lawleri (Emausaurus_ernstii (Scelidosaurus_harrisonii (Ankylosauria (Isaberrysaura_mollensis Stegosauria ))))))))))*
(Herrerasaurus_ischigualastensis (Chilesaurus_diegosuarezi (Laquintasaura_venezuelae (Lesothosaurus_diagnosticus ((Eocursor_parvus (((((Fruitadens_haagarorum (Lycorhinus_angustidens (Abrictosaurus_consors Heterodontosaurus_tucki )))(Tianyulong_confuciusi (Echinodon_becklesii (Wannanosaurus_yansiensis (Goyocephale_lattimorei (Prenocephale_prenes (Homalocephale_calathocercos (Pachycephalosaurus_wyomingensis Stegoceras_validum ))))))))((Liaoceratops_yanzigouensis (Archaeoceratops_oshimai Ajkaceratops_whole_Rostral ))(Stenopelix_valdensis (Yinlong_downsi (Chaoyangsaurus_youngi (Psittacosaurus_mongoliensis Psittacosaurus_major ))))))(Changmiania (Nanosaurus_agilis (Jeholosaurus_shangyuanensis (Changchunsaurus_parvus (Haya_griva (Yandusaurus_hongheensis (((Hypsilophodon_foxii ((((((Talenkauen_santacrucensis (Macrogryphosaurus_gondwanicus ((Anabisetia_saldiviai Mahuidacursor_lipanglef )(Kangnasaurus_coetzeei Morrosaurus_antarcticus ))))((Hesperonyx_martinhotomasorum (Camptosaurus_aphanoecetes (SHN015 (Draconyx_loureiroi_ (Camptosaurus_dispar Iguanodon_bernissartensis )))))(Eousdryosaurus_nanohallucis (Dysalotosaurus_lettowvorbecki (Dryosaurus Valdosaurus_canaliculatus )))))(Muttaburrasaurus_langdoni (Fostoria_dhimbangunmal (Vegagete_ornithopod (Rhabdodon_priscus (Rhabdodon_sp1 ((Transylvanosaurus_platycephalus (Mochlodon_suessi Mochlodon_vorosi ))(Zalmoxes_robustus Zalmoxes_shqiperorum ))))))))(Tenontosaurus_dossi Tenontosaurus_tilletti ))(Thescelosaurus_neglectus Thescelosaurus_assiniboiensis ))(Convolosaurus_marri Yueosaurus_tiantaiensis )))(Kulindadromeus_zabaikalicus (Gasparinisaura_cincosaltensis Parksosaurus_warreni )))(Zephyrosaurus_schaffi (Koreanosaurus_boseongensis Orodromeus_makelai ))))))))))(Agilisaurus_louderbacki Hexinlusaurus_multidens )))(Scutellosaurus_lawleri (Emausaurus_ernstii (Scelidosaurus_harrisonii (Ankylosauria (Isaberrysaura_mollensis Stegosauria ))))))))))*
(Herrerasaurus_ischigualastensis (Chilesaurus_diegosuarezi (Laquintasaura_venezuelae (Lesothosaurus_diagnosticus ((Eocursor_parvus (((((Fruitadens_haagarorum (Lycorhinus_angustidens (Abrictosaurus_consors Heterodontosaurus_tucki )))(Tianyulong_confuciusi (Echinodon_becklesii (Wannanosaurus_yansiensis (Goyocephale_lattimorei (Prenocephale_prenes (Homalocephale_calathocercos (Pachycephalosaurus_wyomingensis Stegoceras_validum ))))))))((Liaoceratops_yanzigouensis (Archaeoceratops_oshimai Ajkaceratops_whole_Rostral ))(Stenopelix_valdensis (Yinlong_downsi (Chaoyangsaurus_youngi (Psittacosaurus_mongoliensis Psittacosaurus_major ))))))(Changmiania (Nanosaurus_agilis (Jeholosaurus_shangyuanensis (Changchunsaurus_parvus (Haya_griva (Yandusaurus_hongheensis (((Hypsilophodon_foxii ((((((Talenkauen_santacrucensis (Macrogryphosaurus_gondwanicus ((Anabisetia_saldiviai Mahuidacursor_lipanglef )(Kangnasaurus_coetzeei Morrosaurus_antarcticus ))))((Hesperonyx_martinhotomasorum (Camptosaurus_aphanoecetes (SHN015 (Draconyx_loureiroi_ (Camptosaurus_dispar Iguanodon_bernissartensis )))))(Eousdryosaurus_nanohallucis (Dysalotosaurus_lettowvorbecki (Dryosaurus Valdosaurus_canaliculatus )))))(Muttaburrasaurus_langdoni (Fostoria_dhimbangunmal (Vegagete_ornithopod (Rhabdodon_priscus (Rhabdodon_sp1 ((Mochlodon_suessi Mochlodon_vorosi )(Transylvanosaurus_platycephalus (Zalmoxes_robustus Zalmoxes_shqiperorum )))))))))(Tenontosaurus_dossi Tenontosaurus_tilletti ))(Thescelosaurus_neglectus Thescelosaurus_assiniboiensis ))(Convolosaurus_marri Yueosaurus_tiantaiensis )))(Kulindadromeus_zabaikalicus (Gasparinisaura_cincosaltensis Parksosaurus_warreni )))(Zephyrosaurus_schaffi (Koreanosaurus_boseongensis Orodromeus_makelai ))))))))))(Agilisaurus_louderbacki Hexinlusaurus_multidens )))(Scutellosaurus_lawleri (Emausaurus_ernstii (Scelidosaurus_harrisonii (Ankylosauria (Isaberrysaura_mollensis Stegosauria ))))))))))*
(Herrerasaurus_ischigualastensis (Chilesaurus_diegosuarezi (Laquintasaura_venezuelae (Lesothosaurus_diagnosticus ((Eocursor_parvus (((((Fruitadens_haagarorum (Lycorhinus_angustidens (Abrictosaurus_consors Heterodontosaurus_tucki )))(Tianyulong_confuciusi (Echinodon_becklesii (Wannanosaurus_yansiensis (Goyocephale_lattimorei (Prenocephale_prenes (Homalocephale_calathocercos (Pachycephalosaurus_wyomingensis Stegoceras_validum ))))))))((Liaoceratops_yanzigouensis (Archaeoceratops_oshimai Ajkaceratops_whole_Rostral ))(Stenopelix_valdensis (Yinlong_downsi (Chaoyangsaurus_youngi (Psittacosaurus_mongoliensis Psittacosaurus_major ))))))(Changmiania (Nanosaurus_agilis (Jeholosaurus_shangyuanensis (Changchunsaurus_parvus (Haya_griva (Yandusaurus_hongheensis (((Hypsilophodon_foxii ((((((Talenkauen_santacrucensis (Macrogryphosaurus_gondwanicus ((Anabisetia_saldiviai Mahuidacursor_lipanglef )(Kangnasaurus_coetzeei Morrosaurus_antarcticus ))))((Hesperonyx_martinhotomasorum (Camptosaurus_aphanoecetes (SHN015 (Draconyx_loureiroi_ (Camptosaurus_dispar Iguanodon_bernissartensis )))))(Eousdryosaurus_nanohallucis (Dysalotosaurus_lettowvorbecki (Dryosaurus Valdosaurus_canaliculatus )))))(Muttaburrasaurus_langdoni (Fostoria_dhimbangunmal (Vegagete_ornithopod (Rhabdodon_priscus (Rhabdodon_sp1 ((Mochlodon_vorosi (Mochlodon_suessi Transylvanosaurus_platycephalus ))(Zalmoxes_robustus Zalmoxes_shqiperorum ))))))))(Tenontosaurus_dossi Tenontosaurus_tilletti ))(Thescelosaurus_neglectus Thescelosaurus_assiniboiensis ))(Convolosaurus_marri Yueosaurus_tiantaiensis )))(Kulindadromeus_zabaikalicus (Gasparinisaura_cincosaltensis Parksosaurus_warreni )))(Zephyrosaurus_schaffi (Koreanosaurus_boseongensis Orodromeus_makelai ))))))))))(Agilisaurus_louderbacki Hexinlusaurus_multidens )))(Scutellosaurus_lawleri (Emausaurus_ernstii (Scelidosaurus_harrisonii (Ankylosauria (Isaberrysaura_mollensis Stegosauria ))))))))))*
(Herrerasaurus_ischigualastensis (Chilesaurus_diegosuarezi (Laquintasaura_venezuelae (Lesothosaurus_diagnosticus ((Eocursor_parvus (((((Fruitadens_haagarorum (Lycorhinus_angustidens (Abrictosaurus_consors Heterodontosaurus_tucki )))(Tianyulong_confuciusi (Echinodon_becklesii (Wannanosaurus_yansiensis (Goyocephale_lattimorei (Prenocephale_prenes (Homalocephale_calathocercos (Pachycephalosaurus_wyomingensis Stegoceras_validum ))))))))((Liaoceratops_yanzigouensis (Archaeoceratops_oshimai Ajkaceratops_whole_Rostral ))(Stenopelix_valdensis (Yinlong_downsi (Chaoyangsaurus_youngi (Psittacosaurus_mongoliensis Psittacosaurus_major ))))))(Changmiania (Nanosaurus_agilis (Jeholosaurus_shangyuanensis (Changchunsaurus_parvus (Haya_griva (Yandusaurus_hongheensis (((Hypsilophodon_foxii ((((((Talenkauen_santacrucensis (Macrogryphosaurus_gondwanicus ((Anabisetia_saldiviai Mahuidacursor_lipanglef )(Kangnasaurus_coetzeei Morrosaurus_antarcticus ))))((Hesperonyx_martinhotomasorum (Camptosaurus_aphanoecetes (SHN015 (Draconyx_loureiroi_ (Camptosaurus_dispar Iguanodon_bernissartensis )))))(Eousdryosaurus_nanohallucis (Dysalotosaurus_lettowvorbecki (Dryosaurus Valdosaurus_canaliculatus )))))(Muttaburrasaurus_langdoni (Fostoria_dhimbangunmal (Vegagete_ornithopod (Rhabdodon_priscus (Rhabdodon_sp1 ((Mochlodon_suessi Mochlodon_vorosi )(Zalmoxes_shqiperorum (Zalmoxes_robustus Transylvanosaurus_platycephalus )))))))))(Tenontosaurus_dossi Tenontosaurus_tilletti ))(Thescelosaurus_neglectus Thescelosaurus_assiniboiensis ))(Convolosaurus_marri Yueosaurus_tiantaiensis )))(Kulindadromeus_zabaikalicus (Gasparinisaura_cincosaltensis Parksosaurus_warreni )))(Zephyrosaurus_schaffi (Koreanosaurus_boseongensis Orodromeus_makelai ))))))))))(Agilisaurus_louderbacki Hexinlusaurus_multidens )))(Scutellosaurus_lawleri (Emausaurus_ernstii (Scelidosaurus_harrisonii (Ankylosauria (Isaberrysaura_mollensis Stegosauria ))))))))))*
(Herrerasaurus_ischigualastensis (Chilesaurus_diegosuarezi (Laquintasaura_venezuelae (Lesothosaurus_diagnosticus ((Eocursor_parvus (((((Fruitadens_haagarorum (Lycorhinus_angustidens (Abrictosaurus_consors Heterodontosaurus_tucki )))(Tianyulong_confuciusi (Echinodon_becklesii (Wannanosaurus_yansiensis (Goyocephale_lattimorei (Prenocephale_prenes (Homalocephale_calathocercos (Pachycephalosaurus_wyomingensis Stegoceras_validum ))))))))((Liaoceratops_yanzigouensis (Archaeoceratops_oshimai Ajkaceratops_whole_Rostral ))(Stenopelix_valdensis (Yinlong_downsi (Chaoyangsaurus_youngi (Psittacosaurus_mongoliensis Psittacosaurus_major ))))))(Changmiania (Nanosaurus_agilis (Jeholosaurus_shangyuanensis (Changchunsaurus_parvus (Haya_griva (Yandusaurus_hongheensis (((Hypsilophodon_foxii (((((((Anabisetia_saldiviai (Mahuidacursor_lipanglef (Kangnasaurus_coetzeei Morrosaurus_antarcticus )))(Macrogryphosaurus_gondwanicus Talenkauen_santacrucensis ))((Hesperonyx_martinhotomasorum (Camptosaurus_aphanoecetes (SHN015 (Draconyx_loureiroi_ (Camptosaurus_dispar Iguanodon_bernissartensis )))))(Eousdryosaurus_nanohallucis (Dysalotosaurus_lettowvorbecki (Dryosaurus Valdosaurus_canaliculatus )))))(Muttaburrasaurus_langdoni (Transylvanosaurus_platycephalus (Fostoria_dhimbangunmal (Vegagete_ornithopod (Rhabdodon_priscus (Rhabdodon_sp1 ((Mochlodon_suessi Mochlodon_vorosi )(Zalmoxes_robustus Zalmoxes_shqiperorum )))))))))(Tenontosaurus_dossi Tenontosaurus_tilletti ))(Thescelosaurus_neglectus Thescelosaurus_assiniboiensis ))(Convolosaurus_marri Yueosaurus_tiantaiensis )))(Kulindadromeus_zabaikalicus (Gasparinisaura_cincosaltensis Parksosaurus_warreni )))(Zephyrosaurus_schaffi (Koreanosaurus_boseongensis Orodromeus_makelai ))))))))))(Agilisaurus_louderbacki Hexinlusaurus_multidens )))(Scutellosaurus_lawleri (Emausaurus_ernstii (Scelidosaurus_harrisonii (Ankylosauria (Isaberrysaura_mollensis Stegosauria ))))))))))*
(Herrerasaurus_ischigualastensis (Chilesaurus_diegosuarezi (Laquintasaura_venezuelae (Lesothosaurus_diagnosticus ((Eocursor_parvus (((((Fruitadens_haagarorum (Lycorhinus_angustidens (Abrictosaurus_consors Heterodontosaurus_tucki )))(Tianyulong_confuciusi (Echinodon_becklesii (Wannanosaurus_yansiensis (Goyocephale_lattimorei (Prenocephale_prenes (Homalocephale_calathocercos (Pachycephalosaurus_wyomingensis Stegoceras_validum ))))))))((Archaeoceratops_oshimai (Liaoceratops_yanzigouensis Ajkaceratops_whole_Rostral ))(Stenopelix_valdensis (Yinlong_downsi (Chaoyangsaurus_youngi (Psittacosaurus_mongoliensis Psittacosaurus_major ))))))(Changmiania (Nanosaurus_agilis (Jeholosaurus_shangyuanensis (Changchunsaurus_parvus (Haya_griva (Yandusaurus_hongheensis (((Hypsilophodon_foxii ((((((Talenkauen_santacrucensis (Mahuidacursor_lipanglef (Anabisetia_saldiviai (Morrosaurus_antarcticus (Kangnasaurus_coetzeei Macrogryphosaurus_gondwanicus )))))((Hesperonyx_martinhotomasorum (Camptosaurus_aphanoecetes (SHN015 (Draconyx_loureiroi_ (Camptosaurus_dispar Iguanodon_bernissartensis )))))(Eousdryosaurus_nanohallucis (Dryosaurus (Dysalotosaurus_lettowvorbecki Valdosaurus_canaliculatus )))))(Muttaburrasaurus_langdoni ((Transylvanosaurus_platycephalus (Fostoria_dhimbangunmal Vegagete_ornithopod ))(Rhabdodon_priscus (Rhabdodon_sp1 ((Mochlodon_suessi Mochlodon_vorosi )(Zalmoxes_robustus Zalmoxes_shqiperorum )))))))(Tenontosaurus_dossi Tenontosaurus_tilletti ))(Thescelosaurus_neglectus Thescelosaurus_assiniboiensis ))(Convolosaurus_marri (Koreanosaurus_boseongensis Yueosaurus_tiantaiensis ))))(Kulindadromeus_zabaikalicus (Gasparinisaura_cincosaltensis Parksosaurus_warreni )))(Orodromeus_makelai Zephyrosaurus_schaffi )))))))))(Agilisaurus_louderbacki Hexinlusaurus_multidens )))(Scutellosaurus_lawleri (Emausaurus_ernstii (Scelidosaurus_harrisonii (Ankylosauria (Isaberrysaura_mollensis Stegosauria ))))))))))*
(Herrerasaurus_ischigualastensis (Chilesaurus_diegosuarezi (Laquintasaura_venezuelae (Lesothosaurus_diagnosticus ((Eocursor_parvus (((((Fruitadens_haagarorum (Lycorhinus_angustidens (Abrictosaurus_consors Heterodontosaurus_tucki )))(Tianyulong_confuciusi (Echinodon_becklesii (Wannanosaurus_yansiensis (Goyocephale_lattimorei (Homalocephale_calathocercos (Prenocephale_prenes (Pachycephalosaurus_wyomingensis Stegoceras_validum ))))))))((Archaeoceratops_oshimai (Liaoceratops_yanzigouensis Ajkaceratops_whole_Rostral ))(Stenopelix_valdensis (Yinlong_downsi (Chaoyangsaurus_youngi (Psittacosaurus_mongoliensis Psittacosaurus_major ))))))(Changmiania (Nanosaurus_agilis (Jeholosaurus_shangyuanensis (Changchunsaurus_parvus (Haya_griva (Yandusaurus_hongheensis (((Hypsilophodon_foxii ((((((Talenkauen_santacrucensis (Mahuidacursor_lipanglef (Anabisetia_saldiviai (Morrosaurus_antarcticus (Kangnasaurus_coetzeei Macrogryphosaurus_gondwanicus )))))((Hesperonyx_martinhotomasorum (Camptosaurus_aphanoecetes (SHN015 (Draconyx_loureiroi_ (Camptosaurus_dispar Iguanodon_bernissartensis )))))(Eousdryosaurus_nanohallucis (Dryosaurus (Dysalotosaurus_lettowvorbecki Valdosaurus_canaliculatus )))))(Muttaburrasaurus_langdoni (Fostoria_dhimbangunmal ((Rhabdodon_priscus (Rhabdodon_sp1 ((Mochlodon_suessi Mochlodon_vorosi )(Zalmoxes_robustus Zalmoxes_shqiperorum ))))(Vegagete_ornithopod Transylvanosaurus_platycephalus )))))(Tenontosaurus_dossi Tenontosaurus_tilletti ))(Thescelosaurus_neglectus Thescelosaurus_assiniboiensis ))(Convolosaurus_marri (Koreanosaurus_boseongensis Yueosaurus_tiantaiensis ))))(Kulindadromeus_zabaikalicus (Gasparinisaura_cincosaltensis Parksosaurus_warreni )))(Orodromeus_makelai Zephyrosaurus_schaffi )))))))))(Agilisaurus_louderbacki Hexinlusaurus_multidens )))(Scutellosaurus_lawleri (Emausaurus_ernstii (Scelidosaurus_harrisonii (Ankylosauria (Isaberrysaura_mollensis Stegosauria ))))))))))*
(Herrerasaurus_ischigualastensis (Chilesaurus_diegosuarezi (Laquintasaura_venezuelae (Lesothosaurus_diagnosticus ((Eocursor_parvus (((((Fruitadens_haagarorum (Lycorhinus_angustidens (Abrictosaurus_consors Heterodontosaurus_tucki )))(Tianyulong_confuciusi (Echinodon_becklesii (Wannanosaurus_yansiensis (Goyocephale_lattimorei (Prenocephale_prenes (Homalocephale_calathocercos (Pachycephalosaurus_wyomingensis Stegoceras_validum ))))))))((Archaeoceratops_oshimai (Liaoceratops_yanzigouensis Ajkaceratops_whole_Rostral ))(Stenopelix_valdensis (Yinlong_downsi (Chaoyangsaurus_youngi (Psittacosaurus_mongoliensis Psittacosaurus_major ))))))(Changmiania (Nanosaurus_agilis (Jeholosaurus_shangyuanensis (Changchunsaurus_parvus (Haya_griva (Yandusaurus_hongheensis (((Hypsilophodon_foxii ((((((Talenkauen_santacrucensis (Mahuidacursor_lipanglef (Anabisetia_saldiviai (Morrosaurus_antarcticus (Kangnasaurus_coetzeei Macrogryphosaurus_gondwanicus )))))((Hesperonyx_martinhotomasorum (Camptosaurus_aphanoecetes (SHN015 (Draconyx_loureiroi_ (Camptosaurus_dispar Iguanodon_bernissartensis )))))(Eousdryosaurus_nanohallucis (Dryosaurus (Dysalotosaurus_lettowvorbecki Valdosaurus_canaliculatus )))))(Muttaburrasaurus_langdoni (Fostoria_dhimbangunmal ((Rhabdodon_priscus (Rhabdodon_sp1 ((Mochlodon_suessi Mochlodon_vorosi )(Zalmoxes_robustus Zalmoxes_shqiperorum ))))(Vegagete_ornithopod Transylvanosaurus_platycephalus )))))(Tenontosaurus_dossi Tenontosaurus_tilletti ))(Thescelosaurus_neglectus Thescelosaurus_assiniboiensis ))(Convolosaurus_marri Yueosaurus_tiantaiensis )))(Kulindadromeus_zabaikalicus (Gasparinisaura_cincosaltensis Parksosaurus_warreni )))(Zephyrosaurus_schaffi (Koreanosaurus_boseongensis Orodromeus_makelai ))))))))))(Agilisaurus_louderbacki Hexinlusaurus_multidens )))(Scutellosaurus_lawleri (Emausaurus_ernstii (Scelidosaurus_harrisonii (Ankylosauria (Isaberrysaura_mollensis Stegosauria ))))))))))*
(Herrerasaurus_ischigualastensis (Chilesaurus_diegosuarezi (Laquintasaura_venezuelae (Lesothosaurus_diagnosticus ((Eocursor_parvus (((((Fruitadens_haagarorum (Lycorhinus_angustidens (Abrictosaurus_consors Heterodontosaurus_tucki )))(Tianyulong_confuciusi (Echinodon_becklesii (Wannanosaurus_yansiensis (Goyocephale_lattimorei (Prenocephale_prenes (Homalocephale_calathocercos (Pachycephalosaurus_wyomingensis Stegoceras_validum ))))))))((Archaeoceratops_oshimai (Liaoceratops_yanzigouensis Ajkaceratops_whole_Rostral ))(Stenopelix_valdensis (Yinlong_downsi (Chaoyangsaurus_youngi (Psittacosaurus_mongoliensis Psittacosaurus_major ))))))(Changmiania (Nanosaurus_agilis (Jeholosaurus_shangyuanensis (Changchunsaurus_parvus (Haya_griva (Yandusaurus_hongheensis (((Hypsilophodon_foxii ((((((Macrogryphosaurus_gondwanicus (Talenkauen_santacrucensis (Mahuidacursor_lipanglef (Anabisetia_saldiviai (Kangnasaurus_coetzeei Morrosaurus_antarcticus )))))((Hesperonyx_martinhotomasorum (Camptosaurus_aphanoecetes (SHN015 (Draconyx_loureiroi_ (Camptosaurus_dispar Iguanodon_bernissartensis )))))(Eousdryosaurus_nanohallucis (Dryosaurus (Dysalotosaurus_lettowvorbecki Valdosaurus_canaliculatus )))))(Muttaburrasaurus_langdoni (Fostoria_dhimbangunmal ((Rhabdodon_priscus (Rhabdodon_sp1 ((Mochlodon_suessi Mochlodon_vorosi )(Zalmoxes_robustus Zalmoxes_shqiperorum ))))(Vegagete_ornithopod Transylvanosaurus_platycephalus )))))(Tenontosaurus_dossi Tenontosaurus_tilletti ))(Thescelosaurus_neglectus Thescelosaurus_assiniboiensis ))(Convolosaurus_marri (Koreanosaurus_boseongensis Yueosaurus_tiantaiensis ))))(Kulindadromeus_zabaikalicus (Gasparinisaura_cincosaltensis Parksosaurus_warreni )))(Orodromeus_makelai Zephyrosaurus_schaffi )))))))))(Agilisaurus_louderbacki Hexinlusaurus_multidens )))(Scutellosaurus_lawleri (Emausaurus_ernstii (Scelidosaurus_harrisonii (Ankylosauria (Isaberrysaura_mollensis Stegosauria ))))))))))*
(Herrerasaurus_ischigualastensis (Chilesaurus_diegosuarezi (Laquintasaura_venezuelae (Lesothosaurus_diagnosticus ((Eocursor_parvus (((((Fruitadens_haagarorum (Lycorhinus_angustidens (Abrictosaurus_consors Heterodontosaurus_tucki )))(Tianyulong_confuciusi (Echinodon_becklesii (Wannanosaurus_yansiensis (Goyocephale_lattimorei (Prenocephale_prenes (Homalocephale_calathocercos (Pachycephalosaurus_wyomingensis Stegoceras_validum ))))))))((Archaeoceratops_oshimai (Liaoceratops_yanzigouensis Ajkaceratops_whole_Rostral ))(Stenopelix_valdensis (Yinlong_downsi (Chaoyangsaurus_youngi (Psittacosaurus_mongoliensis Psittacosaurus_major ))))))(Changmiania (Nanosaurus_agilis (Jeholosaurus_shangyuanensis (Changchunsaurus_parvus (Haya_griva (Yandusaurus_hongheensis (((Hypsilophodon_foxii ((((((Talenkauen_santacrucensis (Macrogryphosaurus_gondwanicus (Mahuidacursor_lipanglef (Anabisetia_saldiviai (Kangnasaurus_coetzeei Morrosaurus_antarcticus )))))((Hesperonyx_martinhotomasorum (Camptosaurus_aphanoecetes (SHN015 (Draconyx_loureiroi_ (Camptosaurus_dispar Iguanodon_bernissartensis )))))(Eousdryosaurus_nanohallucis (Dryosaurus (Dysalotosaurus_lettowvorbecki Valdosaurus_canaliculatus )))))(Muttaburrasaurus_langdoni (Fostoria_dhimbangunmal ((Rhabdodon_priscus (Rhabdodon_sp1 ((Mochlodon_suessi Mochlodon_vorosi )(Zalmoxes_robustus Zalmoxes_shqiperorum ))))(Vegagete_ornithopod Transylvanosaurus_platycephalus )))))(Tenontosaurus_dossi Tenontosaurus_tilletti ))(Thescelosaurus_neglectus Thescelosaurus_assiniboiensis ))(Convolosaurus_marri (Koreanosaurus_boseongensis Yueosaurus_tiantaiensis ))))(Kulindadromeus_zabaikalicus (Gasparinisaura_cincosaltensis Parksosaurus_warreni )))(Orodromeus_makelai Zephyrosaurus_schaffi )))))))))(Agilisaurus_louderbacki Hexinlusaurus_multidens )))(Scutellosaurus_lawleri (Emausaurus_ernstii (Scelidosaurus_harrisonii (Ankylosauria (Isaberrysaura_mollensis Stegosauria ))))))))))*
(Herrerasaurus_ischigualastensis (Chilesaurus_diegosuarezi (Laquintasaura_venezuelae (Lesothosaurus_diagnosticus ((Eocursor_parvus (((((Fruitadens_haagarorum (Lycorhinus_angustidens (Abrictosaurus_consors Heterodontosaurus_tucki )))(Tianyulong_confuciusi (Echinodon_becklesii (Wannanosaurus_yansiensis (Goyocephale_lattimorei (Prenocephale_prenes (Homalocephale_calathocercos (Pachycephalosaurus_wyomingensis Stegoceras_validum ))))))))((Archaeoceratops_oshimai (Liaoceratops_yanzigouensis Ajkaceratops_whole_Rostral ))(Stenopelix_valdensis (Yinlong_downsi (Chaoyangsaurus_youngi (Psittacosaurus_mongoliensis Psittacosaurus_major ))))))(Changmiania (Nanosaurus_agilis (Jeholosaurus_shangyuanensis (Changchunsaurus_parvus (Haya_griva (Yandusaurus_hongheensis (((Hypsilophodon_foxii ((((((Talenkauen_santacrucensis ((Anabisetia_saldiviai (Kangnasaurus_coetzeei Morrosaurus_antarcticus ))(Macrogryphosaurus_gondwanicus Mahuidacursor_lipanglef )))((Hesperonyx_martinhotomasorum (Camptosaurus_aphanoecetes (SHN015 (Draconyx_loureiroi_ (Camptosaurus_dispar Iguanodon_bernissartensis )))))(Eousdryosaurus_nanohallucis (Dryosaurus (Dysalotosaurus_lettowvorbecki Valdosaurus_canaliculatus )))))(Muttaburrasaurus_langdoni (Fostoria_dhimbangunmal ((Rhabdodon_priscus (Rhabdodon_sp1 ((Mochlodon_suessi Mochlodon_vorosi )(Zalmoxes_robustus Zalmoxes_shqiperorum ))))(Vegagete_ornithopod Transylvanosaurus_platycephalus )))))(Tenontosaurus_dossi Tenontosaurus_tilletti ))(Thescelosaurus_neglectus Thescelosaurus_assiniboiensis ))(Convolosaurus_marri (Koreanosaurus_boseongensis Yueosaurus_tiantaiensis ))))(Kulindadromeus_zabaikalicus (Gasparinisaura_cincosaltensis Parksosaurus_warreni )))(Orodromeus_makelai Zephyrosaurus_schaffi )))))))))(Agilisaurus_louderbacki Hexinlusaurus_multidens )))(Scutellosaurus_lawleri (Emausaurus_ernstii (Scelidosaurus_harrisonii (Ankylosauria (Isaberrysaura_mollensis Stegosauria ))))))))))*
(Herrerasaurus_ischigualastensis (Chilesaurus_diegosuarezi (Laquintasaura_venezuelae (Lesothosaurus_diagnosticus ((Eocursor_parvus (((((Fruitadens_haagarorum (Lycorhinus_angustidens (Abrictosaurus_consors Heterodontosaurus_tucki )))(Tianyulong_confuciusi (Echinodon_becklesii (Wannanosaurus_yansiensis (Goyocephale_lattimorei (Prenocephale_prenes (Homalocephale_calathocercos (Pachycephalosaurus_wyomingensis Stegoceras_validum ))))))))((Archaeoceratops_oshimai (Liaoceratops_yanzigouensis Ajkaceratops_whole_Rostral ))(Stenopelix_valdensis (Yinlong_downsi (Chaoyangsaurus_youngi (Psittacosaurus_mongoliensis Psittacosaurus_major ))))))(Changmiania (Nanosaurus_agilis (Jeholosaurus_shangyuanensis (Changchunsaurus_parvus (Haya_griva (Yandusaurus_hongheensis (((Hypsilophodon_foxii ((((((Talenkauen_santacrucensis (Anabisetia_saldiviai ((Kangnasaurus_coetzeei Macrogryphosaurus_gondwanicus )(Mahuidacursor_lipanglef Morrosaurus_antarcticus ))))((Hesperonyx_martinhotomasorum (Camptosaurus_aphanoecetes (SHN015 (Draconyx_loureiroi_ (Camptosaurus_dispar Iguanodon_bernissartensis )))))(Eousdryosaurus_nanohallucis (Dryosaurus (Dysalotosaurus_lettowvorbecki Valdosaurus_canaliculatus )))))(Muttaburrasaurus_langdoni (Fostoria_dhimbangunmal ((Rhabdodon_priscus (Rhabdodon_sp1 ((Mochlodon_suessi Mochlodon_vorosi )(Zalmoxes_robustus Zalmoxes_shqiperorum ))))(Vegagete_ornithopod Transylvanosaurus_platycephalus )))))(Tenontosaurus_dossi Tenontosaurus_tilletti ))(Thescelosaurus_neglectus Thescelosaurus_assiniboiensis ))(Convolosaurus_marri (Koreanosaurus_boseongensis Yueosaurus_tiantaiensis ))))(Kulindadromeus_zabaikalicus (Gasparinisaura_cincosaltensis Parksosaurus_warreni )))(Orodromeus_makelai Zephyrosaurus_schaffi )))))))))(Agilisaurus_louderbacki Hexinlusaurus_multidens )))(Scutellosaurus_lawleri (Emausaurus_ernstii (Scelidosaurus_harrisonii (Ankylosauria (Isaberrysaura_mollensis Stegosauria ))))))))))*
(Herrerasaurus_ischigualastensis (Chilesaurus_diegosuarezi (Laquintasaura_venezuelae (Lesothosaurus_diagnosticus ((Eocursor_parvus (((((Fruitadens_haagarorum (Lycorhinus_angustidens (Abrictosaurus_consors Heterodontosaurus_tucki )))(Tianyulong_confuciusi (Echinodon_becklesii (Wannanosaurus_yansiensis (Goyocephale_lattimorei (Prenocephale_prenes (Homalocephale_calathocercos (Pachycephalosaurus_wyomingensis Stegoceras_validum ))))))))((Archaeoceratops_oshimai (Liaoceratops_yanzigouensis Ajkaceratops_whole_Rostral ))(Stenopelix_valdensis (Yinlong_downsi (Chaoyangsaurus_youngi (Psittacosaurus_mongoliensis Psittacosaurus_major ))))))(Changmiania (Nanosaurus_agilis (Jeholosaurus_shangyuanensis (Changchunsaurus_parvus (Haya_griva (Yandusaurus_hongheensis (((Hypsilophodon_foxii ((((((Talenkauen_santacrucensis (Mahuidacursor_lipanglef (Anabisetia_saldiviai (Morrosaurus_antarcticus (Kangnasaurus_coetzeei Macrogryphosaurus_gondwanicus )))))((Hesperonyx_martinhotomasorum (Camptosaurus_aphanoecetes (SHN015 (Draconyx_loureiroi_ (Camptosaurus_dispar Iguanodon_bernissartensis )))))(Eousdryosaurus_nanohallucis (Dryosaurus (Dysalotosaurus_lettowvorbecki Valdosaurus_canaliculatus )))))(Muttaburrasaurus_langdoni (Fostoria_dhimbangunmal (Vegagete_ornithopod (Transylvanosaurus_platycephalus (Rhabdodon_priscus (Rhabdodon_sp1 ((Mochlodon_suessi Mochlodon_vorosi )(Zalmoxes_robustus Zalmoxes_shqiperorum )))))))))(Tenontosaurus_dossi Tenontosaurus_tilletti ))(Thescelosaurus_neglectus Thescelosaurus_assiniboiensis ))(Convolosaurus_marri (Koreanosaurus_boseongensis Yueosaurus_tiantaiensis ))))(Kulindadromeus_zabaikalicus (Gasparinisaura_cincosaltensis Parksosaurus_warreni )))(Orodromeus_makelai Zephyrosaurus_schaffi )))))))))(Agilisaurus_louderbacki Hexinlusaurus_multidens )))(Scutellosaurus_lawleri (Emausaurus_ernstii (Scelidosaurus_harrisonii (Ankylosauria (Isaberrysaura_mollensis Stegosauria ))))))))))*
(Herrerasaurus_ischigualastensis (Chilesaurus_diegosuarezi (Laquintasaura_venezuelae (Lesothosaurus_diagnosticus ((Eocursor_parvus (((((Fruitadens_haagarorum (Lycorhinus_angustidens (Abrictosaurus_consors Heterodontosaurus_tucki )))(Tianyulong_confuciusi (Echinodon_becklesii (Wannanosaurus_yansiensis (Goyocephale_lattimorei (Prenocephale_prenes (Homalocephale_calathocercos (Pachycephalosaurus_wyomingensis Stegoceras_validum ))))))))((Archaeoceratops_oshimai (Liaoceratops_yanzigouensis Ajkaceratops_whole_Rostral ))(Stenopelix_valdensis (Yinlong_downsi (Chaoyangsaurus_youngi (Psittacosaurus_mongoliensis Psittacosaurus_major ))))))(Changmiania (Nanosaurus_agilis (Jeholosaurus_shangyuanensis (Changchunsaurus_parvus (Haya_griva (Yandusaurus_hongheensis (((Hypsilophodon_foxii ((((((Talenkauen_santacrucensis (Mahuidacursor_lipanglef (Anabisetia_saldiviai (Morrosaurus_antarcticus (Kangnasaurus_coetzeei Macrogryphosaurus_gondwanicus )))))((Hesperonyx_martinhotomasorum (Camptosaurus_aphanoecetes (SHN015 (Draconyx_loureiroi_ (Camptosaurus_dispar Iguanodon_bernissartensis )))))(Eousdryosaurus_nanohallucis (Dryosaurus (Dysalotosaurus_lettowvorbecki Valdosaurus_canaliculatus )))))(Muttaburrasaurus_langdoni ((Fostoria_dhimbangunmal Vegagete_ornithopod )(Transylvanosaurus_platycephalus (Rhabdodon_priscus (Rhabdodon_sp1 ((Mochlodon_suessi Mochlodon_vorosi )(Zalmoxes_robustus Zalmoxes_shqiperorum ))))))))(Tenontosaurus_dossi Tenontosaurus_tilletti ))(Thescelosaurus_neglectus Thescelosaurus_assiniboiensis ))(Convolosaurus_marri (Koreanosaurus_boseongensis Yueosaurus_tiantaiensis ))))(Kulindadromeus_zabaikalicus (Gasparinisaura_cincosaltensis Parksosaurus_warreni )))(Orodromeus_makelai Zephyrosaurus_schaffi )))))))))(Agilisaurus_louderbacki Hexinlusaurus_multidens )))(Scutellosaurus_lawleri (Emausaurus_ernstii (Scelidosaurus_harrisonii (Ankylosauria (Isaberrysaura_mollensis Stegosauria ))))))))))*
(Herrerasaurus_ischigualastensis (Chilesaurus_diegosuarezi (Laquintasaura_venezuelae (Lesothosaurus_diagnosticus ((Eocursor_parvus (((((Fruitadens_haagarorum (Lycorhinus_angustidens (Abrictosaurus_consors Heterodontosaurus_tucki )))(Tianyulong_confuciusi (Echinodon_becklesii (Wannanosaurus_yansiensis (Goyocephale_lattimorei (Prenocephale_prenes (Homalocephale_calathocercos (Pachycephalosaurus_wyomingensis Stegoceras_validum ))))))))((Archaeoceratops_oshimai (Liaoceratops_yanzigouensis Ajkaceratops_whole_Rostral ))(Stenopelix_valdensis (Yinlong_downsi (Chaoyangsaurus_youngi (Psittacosaurus_mongoliensis Psittacosaurus_major ))))))(Changmiania (Nanosaurus_agilis (Jeholosaurus_shangyuanensis (Changchunsaurus_parvus (Haya_griva (Yandusaurus_hongheensis (((Hypsilophodon_foxii ((((((Talenkauen_santacrucensis (Mahuidacursor_lipanglef (Anabisetia_saldiviai (Morrosaurus_antarcticus (Kangnasaurus_coetzeei Macrogryphosaurus_gondwanicus )))))((Hesperonyx_martinhotomasorum (Camptosaurus_aphanoecetes (SHN015 (Draconyx_loureiroi_ (Camptosaurus_dispar Iguanodon_bernissartensis )))))(Eousdryosaurus_nanohallucis (Dryosaurus (Dysalotosaurus_lettowvorbecki Valdosaurus_canaliculatus )))))(Muttaburrasaurus_langdoni (Transylvanosaurus_platycephalus (Fostoria_dhimbangunmal (Vegagete_ornithopod (Rhabdodon_priscus (Rhabdodon_sp1 ((Mochlodon_suessi Mochlodon_vorosi )(Zalmoxes_robustus Zalmoxes_shqiperorum )))))))))(Tenontosaurus_dossi Tenontosaurus_tilletti ))(Thescelosaurus_neglectus Thescelosaurus_assiniboiensis ))(Convolosaurus_marri (Koreanosaurus_boseongensis Yueosaurus_tiantaiensis ))))(Kulindadromeus_zabaikalicus (Gasparinisaura_cincosaltensis Parksosaurus_warreni )))(Orodromeus_makelai Zephyrosaurus_schaffi )))))))))(Agilisaurus_louderbacki Hexinlusaurus_multidens )))(Scutellosaurus_lawleri (Emausaurus_ernstii (Scelidosaurus_harrisonii (Ankylosauria (Isaberrysaura_mollensis Stegosauria ))))))))))*
(Herrerasaurus_ischigualastensis (Chilesaurus_diegosuarezi (Laquintasaura_venezuelae (Lesothosaurus_diagnosticus ((Eocursor_parvus (((((Fruitadens_haagarorum (Lycorhinus_angustidens (Abrictosaurus_consors Heterodontosaurus_tucki )))(Tianyulong_confuciusi (Echinodon_becklesii (Wannanosaurus_yansiensis (Goyocephale_lattimorei (Prenocephale_prenes (Homalocephale_calathocercos (Pachycephalosaurus_wyomingensis Stegoceras_validum ))))))))((Archaeoceratops_oshimai (Liaoceratops_yanzigouensis Ajkaceratops_whole_Rostral ))(Stenopelix_valdensis (Yinlong_downsi (Chaoyangsaurus_youngi (Psittacosaurus_mongoliensis Psittacosaurus_major ))))))(Changmiania (Nanosaurus_agilis (Jeholosaurus_shangyuanensis (Changchunsaurus_parvus (Haya_griva (Yandusaurus_hongheensis (((Hypsilophodon_foxii ((((((Talenkauen_santacrucensis (Mahuidacursor_lipanglef (Anabisetia_saldiviai (Morrosaurus_antarcticus (Kangnasaurus_coetzeei Macrogryphosaurus_gondwanicus )))))((Hesperonyx_martinhotomasorum (Camptosaurus_aphanoecetes (SHN015 (Draconyx_loureiroi_ (Camptosaurus_dispar Iguanodon_bernissartensis )))))(Eousdryosaurus_nanohallucis (Dryosaurus (Dysalotosaurus_lettowvorbecki Valdosaurus_canaliculatus )))))(Muttaburrasaurus_langdoni (Fostoria_dhimbangunmal (Vegagete_ornithopod ((Rhabdodon_sp1 ((Mochlodon_suessi Mochlodon_vorosi )(Zalmoxes_robustus Zalmoxes_shqiperorum )))(Rhabdodon_priscus Transylvanosaurus_platycephalus ))))))(Tenontosaurus_dossi Tenontosaurus_tilletti ))(Thescelosaurus_neglectus Thescelosaurus_assiniboiensis ))(Convolosaurus_marri (Koreanosaurus_boseongensis Yueosaurus_tiantaiensis ))))(Kulindadromeus_zabaikalicus (Gasparinisaura_cincosaltensis Parksosaurus_warreni )))(Orodromeus_makelai Zephyrosaurus_schaffi )))))))))(Agilisaurus_louderbacki Hexinlusaurus_multidens )))(Scutellosaurus_lawleri (Emausaurus_ernstii (Scelidosaurus_harrisonii (Ankylosauria (Isaberrysaura_mollensis Stegosauria ))))))))))*
(Herrerasaurus_ischigualastensis (Chilesaurus_diegosuarezi (Laquintasaura_venezuelae (Lesothosaurus_diagnosticus ((Eocursor_parvus (((((Fruitadens_haagarorum (Lycorhinus_angustidens (Abrictosaurus_consors Heterodontosaurus_tucki )))(Tianyulong_confuciusi (Echinodon_becklesii (Wannanosaurus_yansiensis (Goyocephale_lattimorei (Prenocephale_prenes (Homalocephale_calathocercos (Pachycephalosaurus_wyomingensis Stegoceras_validum ))))))))((Archaeoceratops_oshimai (Liaoceratops_yanzigouensis Ajkaceratops_whole_Rostral ))(Stenopelix_valdensis (Yinlong_downsi (Chaoyangsaurus_youngi (Psittacosaurus_mongoliensis Psittacosaurus_major ))))))(Changmiania (Nanosaurus_agilis (Jeholosaurus_shangyuanensis (Changchunsaurus_parvus (Haya_griva (Yandusaurus_hongheensis (((Hypsilophodon_foxii ((((((Talenkauen_santacrucensis (Mahuidacursor_lipanglef (Anabisetia_saldiviai (Morrosaurus_antarcticus (Kangnasaurus_coetzeei Macrogryphosaurus_gondwanicus )))))((Hesperonyx_martinhotomasorum (Camptosaurus_aphanoecetes (SHN015 (Draconyx_loureiroi_ (Camptosaurus_dispar Iguanodon_bernissartensis )))))(Eousdryosaurus_nanohallucis (Dryosaurus (Dysalotosaurus_lettowvorbecki Valdosaurus_canaliculatus )))))(Muttaburrasaurus_langdoni (Fostoria_dhimbangunmal (Vegagete_ornithopod (Rhabdodon_priscus (Rhabdodon_sp1 (Transylvanosaurus_platycephalus ((Mochlodon_suessi Mochlodon_vorosi )(Zalmoxes_robustus Zalmoxes_shqiperorum )))))))))(Tenontosaurus_dossi Tenontosaurus_tilletti ))(Thescelosaurus_neglectus Thescelosaurus_assiniboiensis ))(Convolosaurus_marri (Koreanosaurus_boseongensis Yueosaurus_tiantaiensis ))))(Kulindadromeus_zabaikalicus (Gasparinisaura_cincosaltensis Parksosaurus_warreni )))(Orodromeus_makelai Zephyrosaurus_schaffi )))))))))(Agilisaurus_louderbacki Hexinlusaurus_multidens )))(Scutellosaurus_lawleri (Emausaurus_ernstii (Scelidosaurus_harrisonii (Ankylosauria (Isaberrysaura_mollensis Stegosauria ))))))))))*
(Herrerasaurus_ischigualastensis (Chilesaurus_diegosuarezi (Laquintasaura_venezuelae (Lesothosaurus_diagnosticus ((Eocursor_parvus (((((Fruitadens_haagarorum (Lycorhinus_angustidens (Abrictosaurus_consors Heterodontosaurus_tucki )))(Tianyulong_confuciusi (Echinodon_becklesii (Wannanosaurus_yansiensis (Goyocephale_lattimorei (Prenocephale_prenes (Homalocephale_calathocercos (Pachycephalosaurus_wyomingensis Stegoceras_validum ))))))))((Archaeoceratops_oshimai (Liaoceratops_yanzigouensis Ajkaceratops_whole_Rostral ))(Stenopelix_valdensis (Yinlong_downsi (Chaoyangsaurus_youngi (Psittacosaurus_mongoliensis Psittacosaurus_major ))))))(Changmiania (Nanosaurus_agilis (Jeholosaurus_shangyuanensis (Changchunsaurus_parvus (Haya_griva (Yandusaurus_hongheensis (((Hypsilophodon_foxii ((((((Talenkauen_santacrucensis (Mahuidacursor_lipanglef (Anabisetia_saldiviai (Morrosaurus_antarcticus (Kangnasaurus_coetzeei Macrogryphosaurus_gondwanicus )))))((Hesperonyx_martinhotomasorum (Camptosaurus_aphanoecetes (SHN015 (Draconyx_loureiroi_ (Camptosaurus_dispar Iguanodon_bernissartensis )))))(Eousdryosaurus_nanohallucis (Dryosaurus (Dysalotosaurus_lettowvorbecki Valdosaurus_canaliculatus )))))(Muttaburrasaurus_langdoni (Fostoria_dhimbangunmal (Vegagete_ornithopod (Rhabdodon_priscus (Rhabdodon_sp1 ((Transylvanosaurus_platycephalus (Mochlodon_suessi Mochlodon_vorosi ))(Zalmoxes_robustus Zalmoxes_shqiperorum ))))))))(Tenontosaurus_dossi Tenontosaurus_tilletti ))(Thescelosaurus_neglectus Thescelosaurus_assiniboiensis ))(Convolosaurus_marri (Koreanosaurus_boseongensis Yueosaurus_tiantaiensis ))))(Kulindadromeus_zabaikalicus (Gasparinisaura_cincosaltensis Parksosaurus_warreni )))(Orodromeus_makelai Zephyrosaurus_schaffi )))))))))(Agilisaurus_louderbacki Hexinlusaurus_multidens )))(Scutellosaurus_lawleri (Emausaurus_ernstii (Scelidosaurus_harrisonii (Ankylosauria (Isaberrysaura_mollensis Stegosauria ))))))))))*
(Herrerasaurus_ischigualastensis (Chilesaurus_diegosuarezi (Laquintasaura_venezuelae (Lesothosaurus_diagnosticus ((Eocursor_parvus (((((Fruitadens_haagarorum (Lycorhinus_angustidens (Abrictosaurus_consors Heterodontosaurus_tucki )))(Tianyulong_confuciusi (Echinodon_becklesii (Wannanosaurus_yansiensis (Goyocephale_lattimorei (Prenocephale_prenes (Homalocephale_calathocercos (Pachycephalosaurus_wyomingensis Stegoceras_validum ))))))))((Archaeoceratops_oshimai (Liaoceratops_yanzigouensis Ajkaceratops_whole_Rostral ))(Stenopelix_valdensis (Yinlong_downsi (Chaoyangsaurus_youngi (Psittacosaurus_mongoliensis Psittacosaurus_major ))))))(Changmiania (Nanosaurus_agilis (Jeholosaurus_shangyuanensis (Changchunsaurus_parvus (Haya_griva (Yandusaurus_hongheensis (((Hypsilophodon_foxii ((((((Talenkauen_santacrucensis (Mahuidacursor_lipanglef (Anabisetia_saldiviai (Morrosaurus_antarcticus (Kangnasaurus_coetzeei Macrogryphosaurus_gondwanicus )))))((Hesperonyx_martinhotomasorum (Camptosaurus_aphanoecetes (SHN015 (Draconyx_loureiroi_ (Camptosaurus_dispar Iguanodon_bernissartensis )))))(Eousdryosaurus_nanohallucis (Dryosaurus (Dysalotosaurus_lettowvorbecki Valdosaurus_canaliculatus )))))(Muttaburrasaurus_langdoni (Fostoria_dhimbangunmal (Vegagete_ornithopod (Rhabdodon_priscus (Rhabdodon_sp1 ((Mochlodon_suessi Mochlodon_vorosi )(Transylvanosaurus_platycephalus (Zalmoxes_robustus Zalmoxes_shqiperorum )))))))))(Tenontosaurus_dossi Tenontosaurus_tilletti ))(Thescelosaurus_neglectus Thescelosaurus_assiniboiensis ))(Convolosaurus_marri (Koreanosaurus_boseongensis Yueosaurus_tiantaiensis ))))(Kulindadromeus_zabaikalicus (Gasparinisaura_cincosaltensis Parksosaurus_warreni )))(Orodromeus_makelai Zephyrosaurus_schaffi )))))))))(Agilisaurus_louderbacki Hexinlusaurus_multidens )))(Scutellosaurus_lawleri (Emausaurus_ernstii (Scelidosaurus_harrisonii (Ankylosauria (Isaberrysaura_mollensis Stegosauria ))))))))))*
(Herrerasaurus_ischigualastensis (Chilesaurus_diegosuarezi (Laquintasaura_venezuelae (Lesothosaurus_diagnosticus ((Eocursor_parvus (((((Fruitadens_haagarorum (Lycorhinus_angustidens (Abrictosaurus_consors Heterodontosaurus_tucki )))(Tianyulong_confuciusi (Echinodon_becklesii (Wannanosaurus_yansiensis (Goyocephale_lattimorei (Prenocephale_prenes (Homalocephale_calathocercos (Pachycephalosaurus_wyomingensis Stegoceras_validum ))))))))((Archaeoceratops_oshimai (Liaoceratops_yanzigouensis Ajkaceratops_whole_Rostral ))(Stenopelix_valdensis (Yinlong_downsi (Chaoyangsaurus_youngi (Psittacosaurus_mongoliensis Psittacosaurus_major ))))))(Changmiania (Nanosaurus_agilis (Jeholosaurus_shangyuanensis (Changchunsaurus_parvus (Haya_griva (Yandusaurus_hongheensis (((Hypsilophodon_foxii ((((((Talenkauen_santacrucensis (Mahuidacursor_lipanglef (Anabisetia_saldiviai (Morrosaurus_antarcticus (Kangnasaurus_coetzeei Macrogryphosaurus_gondwanicus )))))((Hesperonyx_martinhotomasorum (Camptosaurus_aphanoecetes (SHN015 (Draconyx_loureiroi_ (Camptosaurus_dispar Iguanodon_bernissartensis )))))(Eousdryosaurus_nanohallucis (Dryosaurus (Dysalotosaurus_lettowvorbecki Valdosaurus_canaliculatus )))))(Muttaburrasaurus_langdoni (Fostoria_dhimbangunmal (Vegagete_ornithopod (Rhabdodon_priscus (Rhabdodon_sp1 ((Mochlodon_vorosi (Mochlodon_suessi Transylvanosaurus_platycephalus ))(Zalmoxes_robustus Zalmoxes_shqiperorum ))))))))(Tenontosaurus_dossi Tenontosaurus_tilletti ))(Thescelosaurus_neglectus Thescelosaurus_assiniboiensis ))(Convolosaurus_marri (Koreanosaurus_boseongensis Yueosaurus_tiantaiensis ))))(Kulindadromeus_zabaikalicus (Gasparinisaura_cincosaltensis Parksosaurus_warreni )))(Orodromeus_makelai Zephyrosaurus_schaffi )))))))))(Agilisaurus_louderbacki Hexinlusaurus_multidens )))(Scutellosaurus_lawleri (Emausaurus_ernstii (Scelidosaurus_harrisonii (Ankylosauria (Isaberrysaura_mollensis Stegosauria ))))))))))*
(Herrerasaurus_ischigualastensis (Chilesaurus_diegosuarezi (Laquintasaura_venezuelae (Lesothosaurus_diagnosticus ((Eocursor_parvus (((((Fruitadens_haagarorum (Lycorhinus_angustidens (Abrictosaurus_consors Heterodontosaurus_tucki )))(Tianyulong_confuciusi (Echinodon_becklesii (Wannanosaurus_yansiensis (Goyocephale_lattimorei (Prenocephale_prenes (Homalocephale_calathocercos (Pachycephalosaurus_wyomingensis Stegoceras_validum ))))))))((Archaeoceratops_oshimai (Liaoceratops_yanzigouensis Ajkaceratops_whole_Rostral ))(Stenopelix_valdensis (Yinlong_downsi (Chaoyangsaurus_youngi (Psittacosaurus_mongoliensis Psittacosaurus_major ))))))(Changmiania (Nanosaurus_agilis (Jeholosaurus_shangyuanensis (Changchunsaurus_parvus (Haya_griva (Yandusaurus_hongheensis (((Hypsilophodon_foxii ((((((Talenkauen_santacrucensis (Mahuidacursor_lipanglef (Anabisetia_saldiviai (Morrosaurus_antarcticus (Kangnasaurus_coetzeei Macrogryphosaurus_gondwanicus )))))((Hesperonyx_martinhotomasorum (Camptosaurus_aphanoecetes (SHN015 (Draconyx_loureiroi_ (Camptosaurus_dispar Iguanodon_bernissartensis )))))(Eousdryosaurus_nanohallucis (Dryosaurus (Dysalotosaurus_lettowvorbecki Valdosaurus_canaliculatus )))))(Muttaburrasaurus_langdoni (Fostoria_dhimbangunmal (Vegagete_ornithopod (Rhabdodon_priscus (Rhabdodon_sp1 ((Mochlodon_suessi Mochlodon_vorosi )(Zalmoxes_shqiperorum (Zalmoxes_robustus Transylvanosaurus_platycephalus )))))))))(Tenontosaurus_dossi Tenontosaurus_tilletti ))(Thescelosaurus_neglectus Thescelosaurus_assiniboiensis ))(Convolosaurus_marri (Koreanosaurus_boseongensis Yueosaurus_tiantaiensis ))))(Kulindadromeus_zabaikalicus (Gasparinisaura_cincosaltensis Parksosaurus_warreni )))(Orodromeus_makelai Zephyrosaurus_schaffi )))))))))(Agilisaurus_louderbacki Hexinlusaurus_multidens )))(Scutellosaurus_lawleri (Emausaurus_ernstii (Scelidosaurus_harrisonii (Ankylosauria (Isaberrysaura_mollensis Stegosauria ))))))))))*
(Herrerasaurus_ischigualastensis (Chilesaurus_diegosuarezi (Laquintasaura_venezuelae (Lesothosaurus_diagnosticus ((Eocursor_parvus (((((Fruitadens_haagarorum (Lycorhinus_angustidens (Abrictosaurus_consors Heterodontosaurus_tucki )))(Tianyulong_confuciusi (Echinodon_becklesii (Wannanosaurus_yansiensis (Goyocephale_lattimorei (Prenocephale_prenes (Homalocephale_calathocercos (Pachycephalosaurus_wyomingensis Stegoceras_validum ))))))))((Ajkaceratops_whole_Rostral (Archaeoceratops_oshimai Liaoceratops_yanzigouensis ))(Stenopelix_valdensis (Yinlong_downsi (Chaoyangsaurus_youngi (Psittacosaurus_mongoliensis Psittacosaurus_major ))))))(Changmiania (Nanosaurus_agilis (Jeholosaurus_shangyuanensis (Changchunsaurus_parvus (Haya_griva (Yandusaurus_hongheensis ((Kulindadromeus_zabaikalicus (((((((Talenkauen_santacrucensis (Anabisetia_saldiviai (Morrosaurus_antarcticus (Kangnasaurus_coetzeei (Macrogryphosaurus_gondwanicus Mahuidacursor_lipanglef )))))((Hesperonyx_martinhotomasorum (Camptosaurus_aphanoecetes (SHN015 (Draconyx_loureiroi_ (Camptosaurus_dispar Iguanodon_bernissartensis )))))(Eousdryosaurus_nanohallucis (Dryosaurus (Dysalotosaurus_lettowvorbecki Valdosaurus_canaliculatus )))))(Muttaburrasaurus_langdoni ((Fostoria_dhimbangunmal (Vegagete_ornithopod Transylvanosaurus_platycephalus ))(Rhabdodon_sp1 (Rhabdodon_priscus ((Mochlodon_suessi Mochlodon_vorosi )(Zalmoxes_robustus Zalmoxes_shqiperorum )))))))(Tenontosaurus_dossi Tenontosaurus_tilletti ))(Convolosaurus_marri Yueosaurus_tiantaiensis ))(Thescelosaurus_neglectus Thescelosaurus_assiniboiensis ))(Hypsilophodon_foxii (Gasparinisaura_cincosaltensis Parksosaurus_warreni ))))(Zephyrosaurus_schaffi (Koreanosaurus_boseongensis Orodromeus_makelai ))))))))))(Agilisaurus_louderbacki Hexinlusaurus_multidens )))(Scutellosaurus_lawleri (Emausaurus_ernstii (Scelidosaurus_harrisonii (Ankylosauria (Isaberrysaura_mollensis Stegosauria ))))))))))*
[truncated: 1,997,003 more chars]
